# Supplementary material for: Anopheline mosquito saliva contains bacteria that are transferred to a mammalian host through blood feeding
Source: Front Microbiol. 2023 Jul 18;14:1157613. doi: 10.3389/fmicb.2023.1157613 (PMC10392944; doi:10.3389/fmicb.2023.1157613)
Supplement: Supplementary file 1 [file Data_Sheet_1.zip]

Archive with 2 entries (2 files):
- Accoti et al. Supplementary material.pdf
- Accoti et al. Table S3.xlsm
