# Supplementary material for: Anopheline mosquito saliva contains bacteria that are transferred to a mammalian host through blood feeding
Source: Front Microbiol. 2023 Jul 18;14:1157613. doi: 10.3389/fmicb.2023.1157613 (PMC10392944; doi:10.3389/fmicb.2023.1157613)
Supplement: Supplementary file 1 [file Data_Sheet_1.zip › Accoti et al. Table S3.xlsm]

## Sheet: Table S3  taxonomy
Feature ID	Taxon	Confidence
7e9f632d01d1e0d3ec0fa0fa60b64781	D_0__Bacteria;D_1__Bacteroidetes;D_2__Bacteroidia;D_3__Chitinophagales	0.8265032198913943
794af72f2f6b51d49e7bc420a21475e3	D_0__Bacteria;D_1__Proteobacteria;D_2__Gammaproteobacteria;D_3__Gammaproteobacteria Incertae Sedis;D_4__Unknown Family;D_5__Acidibacter	0.9987147036799844
7d58cf33ccc88cd68ded3be94793f1f5	D_0__Bacteria;D_1__Latescibacteria;D_2__uncultured bacterium;D_3__;D_4__;D_5__;D_6__;D_7__;D_8__;D_9__;D_10__;D_11__;D_12__;D_13__;D_14__	0.9857260550353857
5e6b2919ad55053f02b65e55efd45d1c	D_0__Bacteria	0.9833505553089814
5936d132dec523f253a060c07780868e	D_0__Bacteria;D_1__Firmicutes;D_2__Clostridia;D_3__M55-D21;D_4__uncultured bacterium;D_5__;D_6__;D_7__;D_8__;D_9__;D_10__;D_11__;D_12__;D_13__;D_14__	0.9994906458308621
632a123f7b6d8391e087327d2c87a93e	D_0__Bacteria;D_1__Firmicutes;D_2__Bacilli;D_3__Bacillales;D_4__Bacillaceae	0.9247428692637017
1a56ad3ec2b87cfbeaba8976be08b4b9	D_0__Bacteria;D_1__Proteobacteria;D_2__Alphaproteobacteria;D_3__Rhizobiales;D_4__Xanthobacteraceae;D_5__uncultured	0.984296815705958
2450694819e4e85ef245ca3760ca51d9	D_0__Bacteria;D_1__Bacteroidetes;D_2__Bacteroidia;D_3__Bacteroidales;D_4__Bacteroidaceae;D_5__Bacteroides	0.9999997751301324
38e56f4994d0f442ca12803840c53c44	D_0__Bacteria;D_1__Patescibacteria;D_2__Parcubacteria;D_3__Candidatus Azambacteria;D_4__uncultured bacterium;D_5__;D_6__;D_7__;D_8__;D_9__;D_10__;D_11__;D_12__;D_13__;D_14__	0.9894638606146731
57f295f1e37d390a0d93e4b898f5a1ac	D_0__Bacteria;D_1__Actinobacteria;D_2__Actinobacteria;D_3__Micrococcales;D_4__Intrasporangiaceae	0.9999561915188986
7cefdc2872f719d87f9eb62801699a83	D_0__Bacteria;D_1__Proteobacteria;D_2__Gammaproteobacteria;D_3__Betaproteobacteriales;D_4__Nitrosomonadaceae;D_5__MND1	0.999970578312532
a52970705dfd5642085748f4646b3b18	D_0__Bacteria;Ambiguous_taxa;Ambiguous_taxa;Ambiguous_taxa;Ambiguous_taxa;Ambiguous_taxa;D_6__;D_7__;D_8__;D_9__;D_10__;D_11__;D_12__;D_13__;D_14__	0.8936222090715255
abcb2726f559069718115f21b42a2120	D_0__Bacteria;D_1__Patescibacteria;D_2__Microgenomatia;D_3__Candidatus Woesebacteria;D_4__uncultured bacterium;D_5__;D_6__;D_7__;D_8__;D_9__;D_10__;D_11__;D_12__;D_13__;D_14__	0.9990773818041132
ddb1691a33b996d515791f74abaed10e	D_0__Bacteria;D_1__Actinobacteria;D_2__Actinobacteria;D_3__Frankiales;D_4__Sporichthyaceae;D_5__hgcI clade	0.9866379086355542
4ce959f1474901395029c8b0af6c2c2e	D_0__Bacteria;D_1__Gemmatimonadetes;D_2__Gemmatimonadetes;D_3__Gemmatimonadales;D_4__Gemmatimonadaceae;D_5__Gemmatirosa;D_6__uncultured bacterium;D_7__;D_8__;D_9__;D_10__;D_11__;D_12__;D_13__;D_14__	0.9686421492203361
4379fd2009ced9128218c7fa7cdbdda4	D_0__Bacteria;D_1__Bacteroidetes;D_2__Bacteroidia;D_3__Sphingobacteriales;D_4__NS11-12 marine group	0.9999987007597722
126e0259d6df65a50a9d14149a30f477	D_0__Bacteria;D_1__Firmicutes;D_2__Bacilli;D_3__Bacillales;D_4__Staphylococcaceae;D_5__Staphylococcus	0.9999999387796938
41f6deb40b3cf7101fc135caa1599159	D_0__Bacteria;D_1__Proteobacteria;D_2__Gammaproteobacteria;D_3__Betaproteobacteriales;D_4__Burkholderiaceae	0.9999972109174159
15062a6e8bff111746b50902fd488335	D_0__Bacteria;D_1__Bacteroidetes;D_2__Bacteroidia;D_3__Bacteroidales;D_4__Dysgonomonadaceae;D_5__Dysgonomonas	0.999891205971107
68b2f87937b774967d5d323c0ab58fea	D_0__Bacteria;D_1__Bacteroidetes;D_2__Bacteroidia;D_3__Cytophagales;D_4__Cytophagaceae;D_5__Cytophaga;D_6__uncultured bacterium;D_7__;D_8__;D_9__;D_10__;D_11__;D_12__;D_13__;D_14__	0.9868807042366724
76a2a89fb35336e7b117fc44ff915092	D_0__Bacteria;D_1__Firmicutes;D_2__Negativicutes;D_3__Selenomonadales;D_4__Veillonellaceae;D_5__Veillonella	0.9999999988531701
119eea33cb9f505d6a20297d132e792a	D_0__Bacteria;D_1__Firmicutes;D_2__Clostridia;D_3__Clostridiales;D_4__Lachnospiraceae;D_5__Lachnoclostridium	0.9307714333665242
2c095c5894241e240bc8f1f7d38f7ddf	D_0__Bacteria;D_1__Cyanobacteria;D_2__Oxyphotobacteria;D_3__Nostocales;D_4__Xenococcaceae;D_5__Pleurocapsa PCC-7319;D_6__uncultured bacterium;D_7__;D_8__;D_9__;D_10__;D_11__;D_12__;D_13__;D_14__	0.9831163093130552
bef7fc5e6e42af9fd87e82b95fc7ec73	D_0__Bacteria;D_1__Firmicutes;D_2__Clostridia;D_3__Clostridiales;D_4__Lachnospiraceae;D_5__Lachnoclostridium 5;Ambiguous_taxa;D_7__;D_8__;D_9__;D_10__;D_11__;D_12__;D_13__;D_14__	0.9504707282768045
3b380172b2b9a7af73dcd749b6a0c33c	D_0__Bacteria;D_1__Actinobacteria;D_2__Acidimicrobiia;D_3__Microtrichales;D_4__uncultured;D_5__uncultured Acidimicrobidae bacterium;D_6__;D_7__;D_8__;D_9__;D_10__;D_11__;D_12__;D_13__;D_14__	0.9791836759585563
b2574632cd105083065793a728d40c81	D_0__Bacteria;D_1__Firmicutes;D_2__Clostridia;D_3__Clostridiales;D_4__Family XI;D_5__Peptoniphilus;D_6__uncultured bacterium;D_7__;D_8__;D_9__;D_10__;D_11__;D_12__;D_13__;D_14__	0.8419846384898708
052a74f6076106e395f1c96261048934	D_0__Bacteria;D_1__Actinobacteria;D_2__Actinobacteria;D_3__Corynebacteriales;D_4__Corynebacteriaceae;D_5__Lawsonella;D_6__uncultured bacterium;D_7__;D_8__;D_9__;D_10__;D_11__;D_12__;D_13__;D_14__	0.9999798215481549
d12d9634f53bd746c7f873cdf0593c29	D_0__Bacteria;D_1__Proteobacteria;D_2__Gammaproteobacteria;D_3__Pseudomonadales;D_4__Moraxellaceae;D_5__Acinetobacter;D_6__Acinetobacter baumannii;D_7__;D_8__;D_9__;D_10__;D_11__;D_12__;D_13__;D_14__	0.7147540647760946
10c6db77b9049a55c326d9d6f6ca82ba	D_0__Bacteria;D_1__Patescibacteria;D_2__Parcubacteria	0.9957273338612513
74e7018b318d08f8b0e13bc2cb1b1bb1	D_0__Bacteria;D_1__Bacteroidetes;D_2__Bacteroidia;D_3__Flavobacteriales;D_4__Flavobacteriaceae;D_5__Flavobacterium	0.9999998071817264
a48236a1507b91a45c695d15a7b4adb7	D_0__Bacteria;D_1__Proteobacteria;D_2__Gammaproteobacteria;D_3__Pseudomonadales;D_4__Pseudomonadaceae;D_5__Thiopseudomonas;D_6__uncultured bacterium;D_7__;D_8__;D_9__;D_10__;D_11__;D_12__;D_13__;D_14__	0.9795357575967855
fc29e4a80822a2c64efe7cb86eef4cc0	D_0__Bacteria;D_1__Proteobacteria;D_2__Gammaproteobacteria;D_3__Pseudomonadales;D_4__Moraxellaceae;D_5__Enhydrobacter;D_6__uncultured bacterium;D_7__;D_8__;D_9__;D_10__;D_11__;D_12__;D_13__;D_14__	0.8327069822547732
96b0b892bd848136255dc952feba1ba5	D_0__Bacteria;D_1__Proteobacteria;D_2__Gammaproteobacteria;D_3__Pseudomonadales;D_4__Pseudomonadaceae;D_5__Pseudomonas	0.9999409282402918
4da1ab0190b065b4136bce78f2a475b7	D_0__Bacteria;D_1__Proteobacteria;D_2__Gammaproteobacteria;D_3__Betaproteobacteriales;D_4__Rhodocyclaceae;D_5__Dechloromonas;D_6__uncultured bacterium;D_7__;D_8__;D_9__;D_10__;D_11__;D_12__;D_13__;D_14__	0.7379227112561535
824b9c5e131ccef5ab3286cfde31640c	D_0__Bacteria;D_1__Bacteroidetes;D_2__Bacteroidia;D_3__Bacteroidales;D_4__Bacteroidaceae;D_5__Bacteroides	0.9999999636898156
c7685a01bb08ea63d04824abf25ab2ff	D_0__Bacteria;D_1__Proteobacteria;D_2__Gammaproteobacteria;D_3__Oceanospirillales;D_4__Alcanivoracaceae;D_5__Alcanivorax;D_6__uncultured bacterium;D_7__;D_8__;D_9__;D_10__;D_11__;D_12__;D_13__;D_14__	0.7597965165305979
34cab540092926e6656a9e0c4d1cf580	D_0__Bacteria;D_1__Proteobacteria;D_2__Alphaproteobacteria;D_3__Sphingomonadales;D_4__Sphingomonadaceae;D_5__Novosphingobium	0.9984481292750995
38778cb90f0b9b753cfd935de52eb6f5	D_0__Bacteria;D_1__Proteobacteria;D_2__Gammaproteobacteria;D_3__Steroidobacterales;D_4__Steroidobacteraceae;D_5__uncultured	0.9999759317405474
a8094476a6f64ca8fb5b991fb77fe2ae	D_0__Bacteria;D_1__Patescibacteria;D_2__Parcubacteria;D_3__uncultured bacterium;D_4__;D_5__;D_6__;D_7__;D_8__;D_9__;D_10__;D_11__;D_12__;D_13__;D_14__	0.9998930382075024
3c85b90c007ce06052ceeec95f96025e	D_0__Bacteria;D_1__Patescibacteria;D_2__Saccharimonadia;D_3__Saccharimonadales	0.9999091485795932
b7c39c616503e555bbfd823c3f020da2	D_0__Bacteria;D_1__Chloroflexi;D_2__OLB14;D_3__uncultured bacterium;D_4__;D_5__;D_6__;D_7__;D_8__;D_9__;D_10__;D_11__;D_12__;D_13__;D_14__	0.9940363480451386
99e3ed03b3d0bf9700e158e51ae44642	D_0__Bacteria;D_1__Proteobacteria;D_2__Gammaproteobacteria;D_3__Pseudomonadales;D_4__Pseudomonadaceae;D_5__Pseudomonas;D_6__Pseudomonas oryzihabitans;D_7__;D_8__;D_9__;D_10__;D_11__;D_12__;D_13__;D_14__	0.9390175530913311
3fb7dac28e39d37e82f6c722c88c89e6	D_0__Bacteria;D_1__Proteobacteria;D_2__Alphaproteobacteria;D_3__Tistrellales;D_4__Geminicoccaceae;D_5__Candidatus Alysiosphaera;D_6__uncultured bacterium;D_7__;D_8__;D_9__;D_10__;D_11__;D_12__;D_13__;D_14__	0.9932114153569795
121bf4e0b8d1d002f2049bc46c90c384	D_0__Bacteria;D_1__Proteobacteria;D_2__Gammaproteobacteria;D_3__Betaproteobacteriales;D_4__Burkholderiaceae	0.9999975319711603
2c32110719f7d792854a239ac426a5fd	D_0__Bacteria;D_1__Proteobacteria;D_2__Alphaproteobacteria;D_3__Rickettsiales;D_4__Rickettsiaceae	0.9999999963523025
72ccf845e7c6edb44139d7b021503542	D_0__Bacteria;D_1__Proteobacteria;D_2__Alphaproteobacteria;D_3__Acetobacterales;D_4__Acetobacteraceae	0.9999999277416068
67d4cea799a4e227062df3f1bb962911	D_0__Bacteria;D_1__Firmicutes;D_2__Bacilli;D_3__Lactobacillales;D_4__Carnobacteriaceae;D_5__Alkalibacterium;Ambiguous_taxa;D_7__;D_8__;D_9__;D_10__;D_11__;D_12__;D_13__;D_14__	0.9804161022087134
f76f99c7923580a21d59638e33d85c9a	D_0__Bacteria;D_1__Proteobacteria;D_2__Deltaproteobacteria;D_3__Oligoflexales;D_4__0319-6G20;D_5__uncultured proteobacterium;D_6__;D_7__;D_8__;D_9__;D_10__;D_11__;D_12__;D_13__;D_14__	0.8267960111797147
1b4b2b520ded921de789790105313213	D_0__Bacteria;D_1__Actinobacteria;D_2__Actinobacteria;D_3__Corynebacteriales;D_4__Corynebacteriaceae;D_5__Corynebacterium 1	0.892900765007375
4681592d540042e917aa598dd8326fff	D_0__Bacteria;D_1__Bacteroidetes;D_2__Bacteroidia;D_3__Flavobacteriales;D_4__Flavobacteriaceae;D_5__Flavobacterium	0.9999999423815013
2ddd42722497082a323c3317657ae6c0	D_0__Bacteria;D_1__Firmicutes;D_2__Clostridia;D_3__Clostridiales;D_4__Family XI;D_5__Anaerococcus;D_6__uncultured bacterium;D_7__;D_8__;D_9__;D_10__;D_11__;D_12__;D_13__;D_14__	0.9072030742020541
cad5caef12c407d78ba4dcc14698b080	D_0__Bacteria;D_1__Lentisphaerae;D_2__Oligosphaeria;D_3__Oligosphaerales;D_4__Oligosphaeraceae;D_5__Z20;D_6__uncultured bacterium;D_7__;D_8__;D_9__;D_10__;D_11__;D_12__;D_13__;D_14__	0.9360235445205326
35569b92f3dcd0d41d3e3967dbde5560	D_0__Bacteria;D_1__Bacteroidetes;D_2__Bacteroidia;D_3__Flavobacteriales;D_4__Weeksellaceae;D_5__Elizabethkingia;Ambiguous_taxa;D_7__;D_8__;D_9__;D_10__;D_11__;D_12__;D_13__;D_14__	0.9971789896120868
c093b140b6c38a6bdb3ddd4b5e773a3e	D_0__Bacteria;D_1__Chloroflexi;D_2__Chloroflexia;D_3__Thermomicrobiales;D_4__JG30-KF-CM45;D_5__uncultured bacterium;D_6__;D_7__;D_8__;D_9__;D_10__;D_11__;D_12__;D_13__;D_14__	0.9992777103242373
125421feadca7d0932ef04e99e109e69	D_0__Bacteria;D_1__Cyanobacteria;D_2__Oxyphotobacteria;D_3__Chloroplast;D_4__uncultured Dunaliella sp.;D_5__;D_6__;D_7__;D_8__;D_9__;D_10__;D_11__;D_12__;D_13__;D_14__	0.930150395085911
bedbe6874ecdfefd8c15bc819277d81c	D_0__Bacteria;D_1__Proteobacteria;D_2__Gammaproteobacteria;D_3__Pseudomonadales;D_4__Moraxellaceae;D_5__Psychrobacter	0.9999996614972282
f94a15da011d1f6959b44812b802ee61	D_0__Bacteria;D_1__Proteobacteria;D_2__Alphaproteobacteria;D_3__Rhizobiales;D_4__Beijerinckiaceae;D_5__Methylobacterium	0.9999997456020406
ae93fcad411f7c53c158628386a230c0	D_0__Bacteria;D_1__Patescibacteria;D_2__Gracilibacteria;D_3__metagenome;D_4__;D_5__;D_6__;D_7__;D_8__;D_9__;D_10__;D_11__;D_12__;D_13__;D_14__	0.9949812896092375
a7ad29436b897b9b8891b540fe68e1b0	D_0__Bacteria;D_1__Actinobacteria;D_2__Actinobacteria;D_3__Micrococcales;D_4__Brevibacteriaceae;D_5__Brevibacterium	0.9999999830793102
43f0d459039b35b2ea7293a468f5eba7	D_0__Bacteria;D_1__Bacteroidetes;D_2__Bacteroidia;D_3__Bacteroidales;D_4__Bacteroidaceae;D_5__Bacteroides;Ambiguous_taxa;D_7__;D_8__;D_9__;D_10__;D_11__;D_12__;D_13__;D_14__	0.7161873836302843
403fb2a88868cc6e20138b715f157fea	D_0__Bacteria;D_1__Proteobacteria;D_2__Alphaproteobacteria;D_3__Rhodobacterales;D_4__Rhodobacteraceae;D_5__Paracoccus	0.9749120941754876
82744d5d2e0362cd6902dc4dfec3883a	D_0__Bacteria;D_1__Firmicutes;D_2__Clostridia;D_3__Clostridiales;D_4__Lachnospiraceae;D_5__Lachnoclostridium 5;Ambiguous_taxa;D_7__;D_8__;D_9__;D_10__;D_11__;D_12__;D_13__;D_14__	0.9757595273822003
a18840507323dceec1f839de4c79c648	D_0__Bacteria;D_1__Proteobacteria;D_2__Deltaproteobacteria;D_3__Bdellovibrionales;D_4__Bdellovibrionaceae;D_5__Bdellovibrio;D_6__metagenome;D_7__;D_8__;D_9__;D_10__;D_11__;D_12__;D_13__;D_14__	0.7168794761717705
3fbfc39ca3260d652f2f68a746d830e5	D_0__Bacteria;D_1__Firmicutes;D_2__Bacilli;D_3__Lactobacillales;D_4__Carnobacteriaceae;D_5__Granulicatella;D_6__uncultured bacterium;D_7__;D_8__;D_9__;D_10__;D_11__;D_12__;D_13__;D_14__	0.9611450968450274
d2914cc06b369f2914b40e33e2d11896	D_0__Bacteria;D_1__Patescibacteria;D_2__Parcubacteria	0.9999997002761853
ed732549a31d8f2063cfec330ae7ae68	D_0__Bacteria;D_1__Bacteroidetes;D_2__Bacteroidia;D_3__Flavobacteriales;D_4__Flavobacteriaceae;D_5__Capnocytophaga;D_6__Capnocytophaga canimorsus;D_7__;D_8__;D_9__;D_10__;D_11__;D_12__;D_13__;D_14__	0.9898477959640712
fcce3d1b7130ed5548e6728094a098ff	D_0__Bacteria;D_1__Bacteroidetes;D_2__Bacteroidia;D_3__Cytophagales;D_4__Spirosomaceae	0.985964978045655
cc3c7f08d50a3d2809bdbded2b69f7e3	D_0__Bacteria;D_1__Proteobacteria;D_2__Gammaproteobacteria;D_3__Betaproteobacteriales;D_4__Neisseriaceae;D_5__Neisseria	0.7353550474729
ff55c146a90366c7f55523226cbac22b	D_0__Bacteria;D_1__Verrucomicrobia;D_2__Verrucomicrobiae;D_3__Chthoniobacterales;D_4__01D2Z36;D_5__metagenome;D_6__;D_7__;D_8__;D_9__;D_10__;D_11__;D_12__;D_13__;D_14__	0.9998598027623702
a580ff7ca4afa986466a5ac48d7d029b	D_0__Bacteria;D_1__Proteobacteria;D_2__Gammaproteobacteria;D_3__Oceanospirillales;D_4__Halomonadaceae;D_5__Halomonas	0.9998399846650329
3803ce6313be9d9e38b7815512f20cbf	D_0__Bacteria;D_1__Bacteroidetes;D_2__Bacteroidia;D_3__Bacteroidales	0.8904036589982234
809a149745df77aa277cf55c7756cb6c	D_0__Bacteria;D_1__Actinobacteria;D_2__Actinobacteria;D_3__Micrococcales;D_4__Micrococcaceae;D_5__Arthrobacter;D_6__uncultured bacterium;D_7__;D_8__;D_9__;D_10__;D_11__;D_12__;D_13__;D_14__	0.8699156622959621
4448b81c1ded279eb61fe8a91adafd45	D_0__Bacteria;D_1__Proteobacteria;D_2__Gammaproteobacteria;D_3__Enterobacteriales;D_4__Enterobacteriaceae;D_5__Providencia;Ambiguous_taxa;D_7__;D_8__;D_9__;D_10__;D_11__;D_12__;D_13__;D_14__	0.8169944029261458
b57d4da27051e5dc569bb7fb73315af5	D_0__Bacteria;D_1__Patescibacteria;D_2__Parcubacteria;D_3__uncultured bacterium;D_4__;D_5__;D_6__;D_7__;D_8__;D_9__;D_10__;D_11__;D_12__;D_13__;D_14__	0.9999979796699366
e8f397f4f779f9f462bf033298c23a4c	D_0__Bacteria;D_1__Actinobacteria;D_2__Actinobacteria;D_3__Pseudonocardiales;D_4__Pseudonocardiaceae;D_5__Pseudonocardia;D_6__uncultured bacterium;D_7__;D_8__;D_9__;D_10__;D_11__;D_12__;D_13__;D_14__	0.8698103898314697
b326356d134e0a45d635d94f33b50df5	D_0__Bacteria;D_1__Proteobacteria;D_2__Alphaproteobacteria;D_3__Rhodobacterales;D_4__Rhodobacteraceae	0.9885297693974139
adf37c8d8520bbfc0aa95c3ae74db061	D_0__Bacteria;D_1__Cyanobacteria;D_2__Oxyphotobacteria;D_3__Pseudanabaenales;D_4__Pseudanabaenaceae;D_5__uncultured;D_6__uncultured bacterium;D_7__;D_8__;D_9__;D_10__;D_11__;D_12__;D_13__;D_14__	0.9989105291204209
07f95190641ba8dfb6212170c1ef400b	D_0__Bacteria;D_1__Kiritimatiellaeota;D_2__Kiritimatiellae;D_3__WCHB1-41;D_4__uncultured rumen bacterium;D_5__;D_6__;D_7__;D_8__;D_9__;D_10__;D_11__;D_12__;D_13__;D_14__	0.7619196950359715
57c2dccb6adba677d7c6bfe138d887fd	D_0__Bacteria;D_1__Proteobacteria;D_2__Alphaproteobacteria;D_3__Sphingomonadales;D_4__Sphingomonadaceae;D_5__Sphingomonas;Ambiguous_taxa;D_7__;D_8__;D_9__;D_10__;D_11__;D_12__;D_13__;D_14__	0.7148753736856671
5f908ecbd4c024c50f31e1856bfd1365	D_0__Bacteria;D_1__Proteobacteria;D_2__Gammaproteobacteria;D_3__Pseudomonadales;D_4__Pseudomonadaceae;D_5__Pseudomonas	0.9999997935709005
b579a69b7c1f7201186e170872137da6	D_0__Bacteria;D_1__Chloroflexi;D_2__KD4-96;D_3__uncultured bacterium;D_4__;D_5__;D_6__;D_7__;D_8__;D_9__;D_10__;D_11__;D_12__;D_13__;D_14__	0.8197998234210516
6cc9ad4314a180262cee240a539611c4	D_0__Bacteria;D_1__Proteobacteria;D_2__Alphaproteobacteria;D_3__Sphingomonadales;D_4__Sphingomonadaceae;D_5__Novosphingobium	0.997326695969846
1084eb7f458c411cf4c4cfce1ec11736	D_0__Bacteria;D_1__Chloroflexi;D_2__Anaerolineae;D_3__SBR1031;D_4__A4b;D_5__metagenome;D_6__;D_7__;D_8__;D_9__;D_10__;D_11__;D_12__;D_13__;D_14__	0.999952600789267
145b90f07ab442d839cdbc49d7a9690b	D_0__Bacteria;D_1__Proteobacteria;D_2__Alphaproteobacteria;D_3__Sphingomonadales;D_4__Sphingomonadaceae;D_5__Sphingomonas	0.9976117128426031
947f849ffe8792336d2f32e738222d29	D_0__Bacteria;D_1__Patescibacteria;D_2__Parcubacteria;D_3__Candidatus Azambacteria;D_4__uncultured bacterium;D_5__;D_6__;D_7__;D_8__;D_9__;D_10__;D_11__;D_12__;D_13__;D_14__	0.9916763035154522
7fae613f7cc102eb5599d1caa6893bb9	D_0__Bacteria;D_1__Firmicutes;D_2__Clostridia;D_3__Clostridiales;D_4__Family XI;D_5__Ezakiella;D_6__uncultured bacterium;D_7__;D_8__;D_9__;D_10__;D_11__;D_12__;D_13__;D_14__	0.9971556802163573
315c1eaed4e4e5dd1483ad24b6a90b01	D_0__Bacteria;D_1__Bacteroidetes;D_2__Bacteroidia;D_3__Bacteroidales;D_4__Bacteroidaceae;D_5__Bacteroides;D_6__uncultured Bacteroidetes bacterium;D_7__;D_8__;D_9__;D_10__;D_11__;D_12__;D_13__;D_14__	0.9229110956813932
e9b94d0936bf7a80c2d235f85a042ccf	D_0__Bacteria;D_1__Proteobacteria;D_2__Deltaproteobacteria;D_3__Bdellovibrionales;D_4__Bdellovibrionaceae;D_5__Bdellovibrio;D_6__uncultured bacterium;D_7__;D_8__;D_9__;D_10__;D_11__;D_12__;D_13__;D_14__	0.9998239138129303
e7c2c171be5ef785791bb5a3a49fb3b5	D_0__Bacteria;D_1__Actinobacteria;D_2__Thermoleophilia;D_3__Gaiellales;D_4__Gaiellaceae;D_5__Gaiella	0.9746095620207678
6ee194c1bf429f60f6845725cc18a88e	D_0__Bacteria;D_1__Patescibacteria;D_2__Parcubacteria;D_3__Candidatus Nomurabacteria;D_4__uncultured bacterium;D_5__;D_6__;D_7__;D_8__;D_9__;D_10__;D_11__;D_12__;D_13__;D_14__	0.7676059568343575
d30c6f111ee135e1128daae7a092b9be	D_0__Bacteria;D_1__Actinobacteria;D_2__Actinobacteria;D_3__Micrococcales;D_4__Intrasporangiaceae;D_5__Tetrasphaera	0.8592252660152649
ae50b2e8351fd2128eb0e8c40013dbe2	D_0__Bacteria;D_1__Acidobacteria;D_2__Subgroup 6	0.9999999999654864
b240a9046bd79b2dcc96ca7a83cb2047	D_0__Bacteria;D_1__Proteobacteria;D_2__Gammaproteobacteria;D_3__Pseudomonadales;D_4__Pseudomonadaceae;D_5__Pseudomonas	0.9999997689670892
4a9a7c4b899ee330b4e90be020e6cf68	D_0__Bacteria;D_1__Patescibacteria;D_2__Parcubacteria	0.9999971810202193
63086e9ec32a788cc38913d9d103d920	D_0__Bacteria;D_1__Patescibacteria;D_2__Parcubacteria	0.9997689362723322
06f9a55c4328c1d270ef70f7b2bad23f	D_0__Bacteria;D_1__Proteobacteria;D_2__Gammaproteobacteria;D_3__Betaproteobacteriales;D_4__Burkholderiaceae	0.796489375858726
b527137dcdc1ff41aaf57a174767a97b	D_0__Bacteria;D_1__Bacteroidetes;D_2__Bacteroidia;D_3__Bacteroidales;D_4__Bacteroidaceae;D_5__Bacteroides	0.9999995932010051
33518e48b174ac428cb7be1a216c6c6e	D_0__Bacteria;D_1__Firmicutes;D_2__Clostridia;D_3__Clostridiales;D_4__Lachnospiraceae;D_5__Anaerostipes	0.999999888731164
4b4e1062b2fb50b3093b6a0dbe16d85a	D_0__Bacteria;D_1__Bacteroidetes;D_2__Bacteroidia;D_3__Bacteroidales;D_4__Dysgonomonadaceae;D_5__Fermentimonas;D_6__uncultured bacterium;D_7__;D_8__;D_9__;D_10__;D_11__;D_12__;D_13__;D_14__	0.9964941331323888
d0b759748f21799300ab6edc1d2d1aa1	D_0__Bacteria;D_1__Verrucomicrobia;D_2__Verrucomicrobiae;D_3__Chthoniobacterales;D_4__Chthoniobacteraceae;D_5__Chthoniobacter;D_6__uncultured bacterium;D_7__;D_8__;D_9__;D_10__;D_11__;D_12__;D_13__;D_14__	0.734892260633005
f14d72ed25df42abaf9e27bbf1e0018c	D_0__Bacteria;D_1__Proteobacteria;D_2__Gammaproteobacteria;D_3__Betaproteobacteriales;D_4__Burkholderiaceae;D_5__Massilia	0.9996311548925441
8bdf07f959b9e900f68305cf40c5238c	D_0__Bacteria;D_1__Actinobacteria;D_2__Thermoleophilia;D_3__Gaiellales;D_4__uncultured	0.9986396731845493
1fed2254b32e4e671966e010a0b846ed	D_0__Bacteria;D_1__Armatimonadetes;D_2__Armatimonadia;D_3__Armatimonadales;D_4__uncultured bacterium;D_5__;D_6__;D_7__;D_8__;D_9__;D_10__;D_11__;D_12__;D_13__;D_14__	0.9975259460831797
e61a7bc42a30f0ca4f170b5e3f6cad0c	D_0__Bacteria;D_1__Bacteroidetes;D_2__Bacteroidia;D_3__Flavobacteriales;D_4__Weeksellaceae;D_5__Chryseobacterium;D_6__uncultured bacterium;D_7__;D_8__;D_9__;D_10__;D_11__;D_12__;D_13__;D_14__	0.7630020169203344
8a4203c80fc1f25b0739f261ee4e586e	D_0__Bacteria;D_1__Proteobacteria;D_2__Gammaproteobacteria;D_3__Cellvibrionales;D_4__Cellvibrionaceae;D_5__Cellvibrio;D_6__uncultured bacterium;D_7__;D_8__;D_9__;D_10__;D_11__;D_12__;D_13__;D_14__	0.953103130042298
a2cb483a27ef510123d974794660eed9	D_0__Bacteria;D_1__Bacteroidetes;D_2__Bacteroidia;D_3__Flavobacteriales;D_4__Flavobacteriaceae;D_5__Flavobacterium	0.999999051109367
ad72127c01dac114c005c83404612b5d	D_0__Bacteria;D_1__Proteobacteria;D_2__Alphaproteobacteria;D_3__Caulobacterales;D_4__Caulobacteraceae;D_5__Brevundimonas	0.9999995481124458
25c5431877e9f525e1a9a6f0eca1d4d6	D_0__Bacteria;D_1__Proteobacteria;D_2__Gammaproteobacteria;D_3__Betaproteobacteriales;D_4__Burkholderiaceae;D_5__Sutterella;D_6__uncultured bacterium;D_7__;D_8__;D_9__;D_10__;D_11__;D_12__;D_13__;D_14__	0.8142009410813451
7ffa72775f4d53233036a4cd2713544f	D_0__Bacteria;D_1__Patescibacteria;D_2__Saccharimonadia;D_3__Saccharimonadales;D_4__wastewater metagenome;D_5__;D_6__;D_7__;D_8__;D_9__;D_10__;D_11__;D_12__;D_13__;D_14__	0.9998600647193787
29103d48df013098eb34c4619b43f717	D_0__Bacteria;D_1__Firmicutes;D_2__Clostridia;D_3__Clostridiales;D_4__Family XI;D_5__Tissierella;Ambiguous_taxa;D_7__;D_8__;D_9__;D_10__;D_11__;D_12__;D_13__;D_14__	0.9950149615097614
a9d18d084b730b7e66f2ec12f973360a	D_0__Bacteria;D_1__Proteobacteria;D_2__Gammaproteobacteria;D_3__Pasteurellales;D_4__Pasteurellaceae;D_5__uncultured;D_6__uncultured bacterium;D_7__;D_8__;D_9__;D_10__;D_11__;D_12__;D_13__;D_14__	0.7518908187572552
cb8c360b70c97956301fb50d9b1e81ad	D_0__Bacteria;D_1__Firmicutes;D_2__Bacilli;D_3__Bacillales;D_4__Paenibacillaceae;D_5__Paenibacillus	0.9981250479775733
0d6696c7f3861be143d082d9d50ea0dc	D_0__Bacteria;D_1__Proteobacteria;D_2__Alphaproteobacteria;D_3__Rickettsiales;D_4__Mitochondria;D_5__Aspergillus nomius;D_6__;D_7__;D_8__;D_9__;D_10__;D_11__;D_12__;D_13__;D_14__	0.8979922577307129
3839ae57636c5ab9a837cb15013573ea	D_0__Bacteria;D_1__Proteobacteria;D_2__Alphaproteobacteria;D_3__Rhizobiales;D_4__Beijerinckiaceae;D_5__Bosea	0.9999975601712722
31f6a300f0b8a9533354c94e9c0f77e5	D_0__Bacteria;D_1__Proteobacteria;D_2__Gammaproteobacteria;D_3__Pseudomonadales;D_4__Pseudomonadaceae;D_5__Pseudomonas	0.9970325472568252
1be76232dd75259faa94164afe946079	D_0__Bacteria;D_1__Firmicutes;D_2__Clostridia;D_3__Clostridiales;D_4__Ruminococcaceae;D_5__Hydrogenoanaerobacterium;D_6__uncultured bacterium;D_7__;D_8__;D_9__;D_10__;D_11__;D_12__;D_13__;D_14__	0.9796851933809295
8d6c79f5f4c3b681b27171e72009b79e	D_0__Bacteria;D_1__Patescibacteria;D_2__Microgenomatia;D_3__Candidatus Woesebacteria	0.9980690571580957
0cd986d3fa41118a4d3ae6468ea21980	D_0__Bacteria;D_1__Acidobacteria;D_2__Blastocatellia (Subgroup 4);D_3__Blastocatellales;D_4__Blastocatellaceae;D_5__Blastocatella;D_6__uncultured bacterium;D_7__;D_8__;D_9__;D_10__;D_11__;D_12__;D_13__;D_14__	0.7215671175022313
58a46ae47f3cf2631a37dcf84530d4fb	D_0__Bacteria;D_1__Proteobacteria;D_2__Alphaproteobacteria;D_3__Rhizobiales;D_4__Rhizobiaceae;D_5__Ochrobactrum	0.7901159375050334
2e12d27906ba53d79e0f757a39f5346c	D_0__Bacteria;D_1__Firmicutes;D_2__Clostridia;D_3__Clostridiales;D_4__Family XIII;D_5__[Eubacterium] brachy group;D_6__uncultured bacterium;D_7__;D_8__;D_9__;D_10__;D_11__;D_12__;D_13__;D_14__	0.9990921987171878
fb67b286b0f781b0de13d50179318995	D_0__Bacteria;D_1__Proteobacteria;D_2__Gammaproteobacteria;D_3__Xanthomonadales;D_4__Xanthomonadaceae;D_5__Stenotrophomonas	0.9999999378259213
435d935c06c7d61e09633c70dd547f22	D_0__Bacteria;D_1__Bacteroidetes;D_2__Bacteroidia;D_3__Flavobacteriales;D_4__Flavobacteriaceae;D_5__Flavobacterium;D_6__uncultured bacterium;D_7__;D_8__;D_9__;D_10__;D_11__;D_12__;D_13__;D_14__	0.7197469144254789
cc02d8e02665dcb672be926e61f5d0ec	D_0__Bacteria;D_1__Actinobacteria;D_2__Actinobacteria;D_3__Corynebacteriales;D_4__Corynebacteriaceae;D_5__Corynebacterium 1;Ambiguous_taxa;D_7__;D_8__;D_9__;D_10__;D_11__;D_12__;D_13__;D_14__	0.8306033935439757
d65a08228ab6b18d291d2ae3c4182c2d	D_0__Bacteria;D_1__Proteobacteria;D_2__Gammaproteobacteria;D_3__Diplorickettsiales;D_4__Diplorickettsiaceae;D_5__Aquicella;D_6__uncultured bacterium;D_7__;D_8__;D_9__;D_10__;D_11__;D_12__;D_13__;D_14__	0.9480316525316552
8db477dee723e545d895c258a46db3f2	D_0__Bacteria;D_1__Patescibacteria;D_2__Parcubacteria;D_3__Candidatus Kaiserbacteria	0.9992066768911525
56bde454092279f47b556883d5909620	D_0__Bacteria;D_1__Firmicutes;D_2__Bacilli;D_3__Lactobacillales;D_4__Streptococcaceae;D_5__Streptococcus	0.9999999905072359
054d8a46de16edbc6b260cf5d93bff88	D_0__Bacteria;D_1__Proteobacteria;D_2__Deltaproteobacteria;D_3__Oligoflexales;D_4__053A03-B-DI-P58;D_5__uncultured bacterium;D_6__;D_7__;D_8__;D_9__;D_10__;D_11__;D_12__;D_13__;D_14__	0.9999380079035921
732754f4faad22567eff1221df7e159c	D_0__Bacteria;D_1__Proteobacteria;D_2__Gammaproteobacteria;D_3__Enterobacteriales;D_4__Enterobacteriaceae;D_5__Morganella	0.9341697392234478
b17d556c8987b5826efe6369ec757ae6	D_0__Bacteria;D_1__Actinobacteria;D_2__Actinobacteria;D_3__Corynebacteriales;D_4__Mycobacteriaceae;D_5__Mycobacterium	0.9999999991859353
a9bb4251984f689e1bd209ea6574e6e4	D_0__Bacteria;D_1__Actinobacteria;D_2__Actinobacteria;D_3__Corynebacteriales;D_4__Mycobacteriaceae;D_5__Mycobacterium	0.9999999063422448
8cd7c82809161a2a6a283d7c74a8b4bc	D_0__Bacteria;D_1__Cyanobacteria;D_2__Oxyphotobacteria;D_3__Oxyphotobacteria Incertae Sedis;D_4__Unknown Family;D_5__Leptolyngbya ANT.L52.2;D_6__uncultured bacterium;D_7__;D_8__;D_9__;D_10__;D_11__;D_12__;D_13__;D_14__	0.9034724811979401
95c3b15dd6289408b267fdfd835e1479	D_0__Bacteria;D_1__Proteobacteria;D_2__Gammaproteobacteria;D_3__Pseudomonadales;D_4__Pseudomonadaceae;D_5__Pseudomonas	0.9999476474672205
5ec8754c8281acb8b725650cb94d1973	D_0__Bacteria;D_1__Bacteroidetes;D_2__Bacteroidia;D_3__Flavobacteriales;D_4__Weeksellaceae;D_5__Chryseobacterium;D_6__uncultured bacterium;D_7__;D_8__;D_9__;D_10__;D_11__;D_12__;D_13__;D_14__	0.8576665718554605
b678a0f9073def0d5c2a1bbe81b6a091	D_0__Bacteria;D_1__Bacteroidetes;D_2__Bacteroidia;D_3__Flavobacteriales;D_4__Flavobacteriaceae;D_5__Flavobacterium;D_6__metagenome;D_7__;D_8__;D_9__;D_10__;D_11__;D_12__;D_13__;D_14__	0.8865317674301119
69dca4ab3fa8bf736c66414c741b9951	D_0__Bacteria;D_1__Firmicutes;D_2__Bacilli;D_3__Bacillales;D_4__Staphylococcaceae;D_5__Staphylococcus	0.9999999416771519
9bb6f8187af1c91a585f6f668067ae5f	D_0__Bacteria;D_1__Bacteroidetes;D_2__Bacteroidia;D_3__Chitinophagales;D_4__uncultured;D_5__uncultured Bacteroidetes bacterium;D_6__;D_7__;D_8__;D_9__;D_10__;D_11__;D_12__;D_13__;D_14__	0.7621053900492823
f091e36c2ba99d986a7dee174551a4f8	D_0__Bacteria;D_1__Bacteroidetes;D_2__Bacteroidia;D_3__Flavobacteriales;D_4__Flavobacteriaceae;D_5__Flavobacterium;D_6__uncultured bacterium;D_7__;D_8__;D_9__;D_10__;D_11__;D_12__;D_13__;D_14__	0.9832133524213824
3cb316df758d0e9b49cd55e4407c3ebe	D_0__Bacteria;D_1__Patescibacteria;D_2__Parcubacteria	0.9994798044827634
34f609256426f1e82d46a08077dde176	D_0__Bacteria;D_1__Proteobacteria;D_2__Gammaproteobacteria;D_3__Steroidobacterales;D_4__Steroidobacteraceae;D_5__Steroidobacter	0.9974401183767422
f1eef02aad85ee8e871a5a96646762ff	D_0__Bacteria;D_1__Proteobacteria;D_2__Gammaproteobacteria;D_3__Pseudomonadales;D_4__Pseudomonadaceae;D_5__Pseudomonas	0.999214208378214
47e438a3a11ae1dbff8dbdce18291e61	D_0__Bacteria;D_1__Proteobacteria;D_2__Alphaproteobacteria;D_3__Caulobacterales;D_4__Caulobacteraceae;D_5__Phenylobacterium	0.8793853311837558
30b612014ce6c2ada0c8776401adfea7	D_0__Bacteria;D_1__Proteobacteria;D_2__Alphaproteobacteria;D_3__Caulobacterales;D_4__Hyphomonadaceae;D_5__Hirschia;D_6__uncultured bacterium;D_7__;D_8__;D_9__;D_10__;D_11__;D_12__;D_13__;D_14__	0.9996772287463208
b74d47faef0ea5acfd541f4b484fcaf1	D_0__Bacteria;D_1__Firmicutes;D_2__Clostridia;D_3__Clostridiales;D_4__Family XII;D_5__Fusibacter;Ambiguous_taxa;D_7__;D_8__;D_9__;D_10__;D_11__;D_12__;D_13__;D_14__	0.9946822133198109
5b32cf1778e69cc39235dec0d097ea09	D_0__Bacteria;D_1__Proteobacteria;D_2__Gammaproteobacteria;D_3__Betaproteobacteriales;D_4__Neisseriaceae;D_5__Alysiella;D_6__uncultured bacterium;D_7__;D_8__;D_9__;D_10__;D_11__;D_12__;D_13__;D_14__	0.9162864321146951
0fdc35769b2ba30b50ad58aece701229	D_0__Bacteria;D_1__Proteobacteria;D_2__Gammaproteobacteria;D_3__Betaproteobacteriales;D_4__Burkholderiaceae;D_5__Polynucleobacter;Ambiguous_taxa;D_7__;D_8__;D_9__;D_10__;D_11__;D_12__;D_13__;D_14__	0.9374164993222238
d451cdef9c41a4aa590f365ebc165044	D_0__Bacteria;D_1__Actinobacteria;D_2__Actinobacteria;D_3__Micrococcales;D_4__Micrococcaceae;D_5__Rothia;Ambiguous_taxa;D_7__;D_8__;D_9__;D_10__;D_11__;D_12__;D_13__;D_14__	0.9899867358890048
4a3559cd7e74c762da89426ff9a1e1a8	D_0__Bacteria;D_1__Proteobacteria;D_2__Alphaproteobacteria;D_3__Rhodobacterales;D_4__Rhodobacteraceae;D_5__Paracoccus	0.9313344864053491
fcaa483d57afc07bc95e9eb97bfb0711	D_0__Bacteria;D_1__Proteobacteria;D_2__Gammaproteobacteria;D_3__Betaproteobacteriales;D_4__Burkholderiaceae;D_5__Pusillimonas	0.9985044365022983
aac8070a641330a7657b97088af1ee94	D_0__Bacteria;D_1__Proteobacteria;D_2__Gammaproteobacteria	0.8049677863430741
7f18cfef9721f8797deb1dca53d0a8f1	D_0__Bacteria;D_1__Actinobacteria;D_2__Rubrobacteria;D_3__Rubrobacterales;D_4__Rubrobacteriaceae;D_5__Rubrobacter	0.9999999790577266
d2eafc3e5127c5d7e129d8bd7b7a94a8	D_0__Bacteria;D_1__Acidobacteria;D_2__Subgroup 17	0.9999999913615102
f8b4f48099f1f26c284b260b861762e7	D_0__Bacteria;D_1__Proteobacteria;D_2__Gammaproteobacteria;D_3__Pseudomonadales;D_4__Moraxellaceae;D_5__Acinetobacter	0.999999344358901
ff5b79f57cb6b0b3ac3d4c1e63bcce43	D_0__Bacteria;D_1__Proteobacteria;D_2__Alphaproteobacteria;D_3__Rickettsiales;D_4__Rickettsiaceae;D_5__uncultured;D_6__uncultured bacterium;D_7__;D_8__;D_9__;D_10__;D_11__;D_12__;D_13__;D_14__	0.9744042529664811
1267e6066d571471703495bd509dbf96	D_0__Bacteria;D_1__Patescibacteria;D_2__Saccharimonadia;D_3__Saccharimonadales	0.999999970661688
0ed1352e52fc11ca21135001fcb0b1cb	D_0__Bacteria;D_1__Cyanobacteria;D_2__Oxyphotobacteria;D_3__Chloroplast	0.999999953147145
04f3b82c6740f43aec7ff69dbf668aca	D_0__Bacteria;D_1__Chlamydiae;D_2__Chlamydiae;D_3__Chlamydiales;D_4__cvE6;D_5__uncultured bacterium;D_6__;D_7__;D_8__;D_9__;D_10__;D_11__;D_12__;D_13__;D_14__	0.9999027985367074
ec8c7a3571b1cc8b1d8b1ed755fdee00	D_0__Bacteria;D_1__Bacteroidetes;D_2__Bacteroidia;D_3__Flavobacteriales;D_4__Weeksellaceae;D_5__Chryseobacterium;D_6__uncultured bacterium;D_7__;D_8__;D_9__;D_10__;D_11__;D_12__;D_13__;D_14__	0.8827256105539683
f6b32e6ab72363d022f12aa6773140dd	D_0__Bacteria	0.9961880599534012
82b62c419c58c99453507f8d353a919d	D_0__Bacteria;D_1__Proteobacteria;D_2__Deltaproteobacteria;D_3__Oligoflexales;D_4__0319-6G20;D_5__metagenome;D_6__;D_7__;D_8__;D_9__;D_10__;D_11__;D_12__;D_13__;D_14__	0.9781823025297615
db03007f8c61bbd26cb8c77ff46af00a	D_0__Bacteria;D_1__Proteobacteria;D_2__Gammaproteobacteria;D_3__Betaproteobacteriales;D_4__Burkholderiaceae	0.9999999039408212
a310fb994a3b3ea574751e3437000741	D_0__Bacteria;D_1__Cyanobacteria;D_2__Oxyphotobacteria;D_3__Nostocales;D_4__Nostocaceae;D_5__Dolichospermum NIES41;Ambiguous_taxa;D_7__;D_8__;D_9__;D_10__;D_11__;D_12__;D_13__;D_14__	0.9852898261120323
31c862c1b2e0ffdd72b11a0b50c208f6	D_0__Bacteria;D_1__Firmicutes;D_2__Bacilli;D_3__Bacillales;D_4__Bacillaceae;D_5__Bacillus	0.9999501569517102
3dc1f48d7797f21ef141a935dc7b49bd	D_0__Bacteria;D_1__Epsilonbacteraeota;D_2__Campylobacteria;D_3__Campylobacterales;D_4__Campylobacteraceae;D_5__Campylobacter;Ambiguous_taxa;D_7__;D_8__;D_9__;D_10__;D_11__;D_12__;D_13__;D_14__	0.9894553340084754
2037388259429af9b275a564eeea5783	D_0__Bacteria;D_1__Chloroflexi;D_2__Chloroflexia;D_3__Kallotenuales;D_4__AKIW781;D_5__uncultured bacterium;D_6__;D_7__;D_8__;D_9__;D_10__;D_11__;D_12__;D_13__;D_14__	0.8997829552966186
2c25a6352e132e33c1eda1a81c86dd47	D_0__Bacteria;D_1__Proteobacteria;D_2__Gammaproteobacteria;D_3__Betaproteobacteriales;D_4__Burkholderiaceae	0.9999999954246739
9170143295e4485d2e413fc0f0116f77	D_0__Bacteria;D_1__Firmicutes;D_2__Bacilli;D_3__Bacillales;D_4__Planococcaceae;D_5__Psychrobacillus	0.7043403825146305
3ba278197058869d04dd5b37dc3900bb	D_0__Bacteria;D_1__Acidobacteria;D_2__Subgroup 6	0.9999998149751671
5830daf1765492bd0ed64575b6d9a340	D_0__Bacteria;D_1__Proteobacteria;D_2__Alphaproteobacteria;D_3__Rhodobacterales;D_4__Rhodobacteraceae;D_5__Defluviimonas;D_6__uncultured bacterium;D_7__;D_8__;D_9__;D_10__;D_11__;D_12__;D_13__;D_14__	0.8684851218960737
02cbd99e5fd8941997a89439238418ce	D_0__Bacteria;D_1__Proteobacteria;D_2__Alphaproteobacteria;D_3__Sphingomonadales;D_4__Sphingomonadaceae;D_5__Sphingobium	0.9943605047952031
87bb6f153a0d1e0106040174d3e0c29b	D_0__Bacteria;D_1__Bacteroidetes;D_2__Bacteroidia;D_3__Bacteroidales;D_4__Bacteroidaceae;D_5__Bacteroides;D_6__uncultured Bacteroidetes bacterium;D_7__;D_8__;D_9__;D_10__;D_11__;D_12__;D_13__;D_14__	0.9338748418860485
67da37a27427f41e9a28d4bcd418445b	D_0__Bacteria;D_1__Proteobacteria;D_2__Gammaproteobacteria;D_3__Betaproteobacteriales;D_4__Burkholderiaceae;D_5__Comamonas	0.7700401126504555
2cbeb7385115e3d154fbc22bdd66c5d6	D_0__Bacteria;D_1__Proteobacteria;D_2__Deltaproteobacteria;D_3__Oligoflexales;D_4__0319-6G20	0.9999999566956306
92d4413eb89bd8327481ff865375274b	D_0__Bacteria;D_1__Firmicutes;D_2__Clostridia;D_3__Clostridiales;D_4__Ruminococcaceae;D_5__Ruminococcaceae UCG-014	0.9999999999530809
460422f2f43683e5ecc4d2f93398f679	D_0__Bacteria	0.9985855065538043
3ef391feef73a551080d1220eca5beab	D_0__Bacteria;D_1__Patescibacteria;D_2__Parcubacteria;D_3__Candidatus Zambryskibacteria;D_4__Parcubacteria group bacterium GW2011_GWA2_40_14;D_5__;D_6__;D_7__;D_8__;D_9__;D_10__;D_11__;D_12__;D_13__;D_14__	0.9883749093271995
b4ebe9b5dbff34071160942a083f02dd	D_0__Bacteria;D_1__Patescibacteria;D_2__Gracilibacteria;Ambiguous_taxa;D_4__;D_5__;D_6__;D_7__;D_8__;D_9__;D_10__;D_11__;D_12__;D_13__;D_14__	0.9003046064097162
e85857d988188b2e2ea35c56f6f0d7bd	D_0__Bacteria;D_1__Actinobacteria;D_2__Actinobacteria;D_3__Micrococcales;D_4__Micrococcaceae;D_5__Kocuria	0.9133756126774537
a080a409c3444a2a2ebd1d7716b1b32f	D_0__Bacteria;D_1__Proteobacteria;D_2__Alphaproteobacteria;D_3__Sphingomonadales;D_4__Sphingomonadaceae;D_5__Sphingorhabdus;D_6__uncultured bacterium;D_7__;D_8__;D_9__;D_10__;D_11__;D_12__;D_13__;D_14__	0.7068622717027888
a04b010639a2b108f9ee14c944495e19	D_0__Bacteria;D_1__Patescibacteria;D_2__Parcubacteria;D_3__Candidatus Adlerbacteria;D_4__metagenome;D_5__;D_6__;D_7__;D_8__;D_9__;D_10__;D_11__;D_12__;D_13__;D_14__	0.718421183666853
07d65701d3f1ef23c9a3c01372b77edb	D_0__Bacteria;D_1__Deinococcus-Thermus;D_2__Deinococci;D_3__Thermales;D_4__Thermaceae;D_5__Meiothermus;Ambiguous_taxa;D_7__;D_8__;D_9__;D_10__;D_11__;D_12__;D_13__;D_14__	0.9995946541812247
4d4194919813070d75b1fd440dd0ecec	D_0__Bacteria;D_1__Actinobacteria;D_2__Actinobacteria;D_3__Corynebacteriales;D_4__Corynebacteriaceae;D_5__Corynebacterium 1	0.7174276354915161
70f645cff25d516b459fd1355622b37d	D_0__Bacteria;Ambiguous_taxa;Ambiguous_taxa;Ambiguous_taxa;Ambiguous_taxa;Ambiguous_taxa;D_6__;D_7__;D_8__;D_9__;D_10__;D_11__;D_12__;D_13__;D_14__	0.9420520967077148
60aa7df6693c2e5c4a6beae5313d63c7	D_0__Bacteria;D_1__Spirochaetes;D_2__Spirochaetia;D_3__Spirochaetales;D_4__Spirochaetaceae;D_5__Spirochaeta 2;D_6__metagenome;D_7__;D_8__;D_9__;D_10__;D_11__;D_12__;D_13__;D_14__	0.9999999067861481
361b910e01d5a814614fa081821fc72a	D_0__Bacteria;D_1__Epsilonbacteraeota;D_2__Campylobacteria;D_3__Campylobacterales;D_4__Thiovulaceae;D_5__Sulfurimonas;D_6__uncultured Epsilonproteobacteria bacterium;D_7__;D_8__;D_9__;D_10__;D_11__;D_12__;D_13__;D_14__	0.7047823038099418
945dad6af352600d4108387691ed7f9b	D_0__Bacteria;D_1__Planctomycetes;D_2__Phycisphaerae;D_3__Phycisphaerales;D_4__Phycisphaeraceae;D_5__CL500-3;D_6__uncultured bacterium;D_7__;D_8__;D_9__;D_10__;D_11__;D_12__;D_13__;D_14__	0.9968200926086652
b44aff2995f396f00ad579d8e6684335	D_0__Bacteria;D_1__Bacteroidetes;D_2__Bacteroidia;D_3__Bacteroidales;D_4__Muribaculaceae;D_5__uncultured bacterium;D_6__;D_7__;D_8__;D_9__;D_10__;D_11__;D_12__;D_13__;D_14__	0.87223079645092
c551814b03ad4be379f89561de1467d7	D_0__Bacteria;D_1__Proteobacteria;D_2__Alphaproteobacteria;D_3__Rhizobiales;D_4__Beijerinckiaceae;D_5__uncultured;D_6__uncultured bacterium;D_7__;D_8__;D_9__;D_10__;D_11__;D_12__;D_13__;D_14__	0.9986720966871421
4df385038da1d076640b7c8749be4ae7	D_0__Bacteria;D_1__Proteobacteria;D_2__Alphaproteobacteria;D_3__Acetobacterales;D_4__Acetobacteraceae;D_5__uncultured;D_6__uncultured bacterium;D_7__;D_8__;D_9__;D_10__;D_11__;D_12__;D_13__;D_14__	0.741948824034778
55beed6d1a19ce34788b66488ffe3917	D_0__Bacteria;D_1__Firmicutes;D_2__Clostridia;D_3__Clostridiales;D_4__Ruminococcaceae;D_5__uncultured	0.9743405440863645
9a1f50006dc670a10fafa2d099645bdc	D_0__Bacteria;D_1__Actinobacteria;D_2__Actinobacteria;D_3__Micrococcales;D_4__Micrococcaceae	0.767766098905645
b713b90273c07c49599fc19de47a0ca5	D_0__Bacteria;D_1__Acidobacteria;D_2__Acidobacteriia;D_3__Solibacterales;D_4__Solibacteraceae (Subgroup 3);D_5__Bryobacter	0.9874965112406875
2f4e1e67c9ba08b8825cb4920736fe80	D_0__Bacteria;D_1__Proteobacteria;D_2__Alphaproteobacteria;D_3__Rhodobacterales;D_4__Rhodobacteraceae;D_5__Tabrizicola;D_6__uncultured bacterium;D_7__;D_8__;D_9__;D_10__;D_11__;D_12__;D_13__;D_14__	0.9160399995992188
e42c02d249924371d1ccdaf9879cd686	D_0__Bacteria;D_1__Proteobacteria;D_2__Gammaproteobacteria;D_3__Pseudomonadales;D_4__Moraxellaceae;D_5__Acinetobacter	0.9999919531106337
db70bfb6db618e1aa348d8968471634d	D_0__Bacteria;D_1__Bacteroidetes;D_2__Bacteroidia;D_3__Bacteroidales;D_4__Prevotellaceae;D_5__Prevotella 9;D_6__uncultured bacterium;D_7__;D_8__;D_9__;D_10__;D_11__;D_12__;D_13__;D_14__	0.7636998930086802
3076bcb57a298c8a3d7b51454f464c10	D_0__Bacteria;D_1__Firmicutes;D_2__Clostridia;D_3__Clostridiales;D_4__Peptostreptococcaceae;D_5__Peptoclostridium;D_6__uncultured bacterium;D_7__;D_8__;D_9__;D_10__;D_11__;D_12__;D_13__;D_14__	0.9988752452403225
fff3a98d7ba05b14ac0a0429458aaa71	D_0__Bacteria;D_1__Bacteroidetes;D_2__Bacteroidia;D_3__Flavobacteriales;D_4__Weeksellaceae;D_5__uncultured;D_6__uncultured bacterium;D_7__;D_8__;D_9__;D_10__;D_11__;D_12__;D_13__;D_14__	0.8946345478578733
d43dbd1f9527f8fc1593f14c15f40e85	D_0__Bacteria;D_1__Proteobacteria;D_2__Gammaproteobacteria;D_3__Alteromonadales;D_4__Marinobacteraceae;D_5__Marinobacter;Ambiguous_taxa;D_7__;D_8__;D_9__;D_10__;D_11__;D_12__;D_13__;D_14__	0.9680305165770513
c5985dbbc899a40375e28e33a5368251	D_0__Bacteria;D_1__Proteobacteria;D_2__Alphaproteobacteria;D_3__Rhizobiales;D_4__Xanthobacteraceae;D_5__Bradyrhizobium	0.8709969668291919
2ccc48674d64807e61d2f4726dc59942	D_0__Bacteria;D_1__Actinobacteria;D_2__Acidimicrobiia;D_3__IMCC26256;D_4__uncultured bacterium;D_5__;D_6__;D_7__;D_8__;D_9__;D_10__;D_11__;D_12__;D_13__;D_14__	0.7662649700326648
73083913b80c0efdafcf16d3a8f76ef7	D_0__Bacteria;D_1__Actinobacteria;D_2__Actinobacteria;D_3__Micrococcales;D_4__Micrococcaceae;D_5__Rothia	0.9999862278833141
68920ffdd833f43ca1faeda90f43b4dc	D_0__Bacteria;D_1__Proteobacteria;D_2__Gammaproteobacteria;D_3__Pseudomonadales;D_4__Moraxellaceae;D_5__Acinetobacter	0.9999997722734151
3209a1e49860e30a9135e714f413fd15	D_0__Bacteria;D_1__Proteobacteria;D_2__Alphaproteobacteria;D_3__Rhizobiales;D_4__Rhizobiales Incertae Sedis;D_5__uncultured;Ambiguous_taxa;D_7__;D_8__;D_9__;D_10__;D_11__;D_12__;D_13__;D_14__	0.7372852377449511
af4ef8c90e2b276a281525cc9f856c32	D_0__Bacteria;D_1__Elusimicrobia;D_2__Elusimicrobia;D_3__Lineage IV;D_4__uncultured bacterium;D_5__;D_6__;D_7__;D_8__;D_9__;D_10__;D_11__;D_12__;D_13__;D_14__	0.9892537456591638
580478010390217cf4ceeeae43bcd9c3	D_0__Bacteria;D_1__Planctomycetes;D_2__Planctomycetacia;D_3__Isosphaerales;D_4__Isosphaeraceae;D_5__Singulisphaera;D_6__uncultured bacterium;D_7__;D_8__;D_9__;D_10__;D_11__;D_12__;D_13__;D_14__	0.9445144021497329
bd5a62cc7dd7c0d6d5f40f5c0af9b496	D_0__Archaea;D_1__Thaumarchaeota;D_2__Nitrososphaeria;D_3__Nitrososphaerales;D_4__Nitrososphaeraceae;D_5__Candidatus Nitrocosmicus	0.7913663038056119
5afe036aa85fa169e9b17f0e79e2328e	D_0__Bacteria;D_1__Proteobacteria;D_2__Gammaproteobacteria;D_3__Betaproteobacteriales;D_4__Neisseriaceae;D_5__Neisseria;D_6__uncultured bacterium;D_7__;D_8__;D_9__;D_10__;D_11__;D_12__;D_13__;D_14__	0.7297268688109756
a6762222e565fe988941cef1281ccae1	D_0__Bacteria;D_1__Bacteroidetes;D_2__Bacteroidia;D_3__Bacteroidales;D_4__Bacteroidaceae;D_5__Bacteroides;D_6__uncultured Bacteroidetes bacterium;D_7__;D_8__;D_9__;D_10__;D_11__;D_12__;D_13__;D_14__	0.9018743407437038
5a0ae6a10829f1b6d01debcce81fa0c6	D_0__Bacteria;D_1__Proteobacteria;D_2__Alphaproteobacteria;D_3__Rhizobiales;D_4__Beijerinckiaceae;D_5__Bosea	0.9999992199658515
48d5537b97e3be553f68cde44a936f04	D_0__Bacteria;D_1__Proteobacteria;D_2__Alphaproteobacteria;D_3__Holosporales;D_4__Holosporaceae;D_5__uncultured;D_6__uncultured bacterium;D_7__;D_8__;D_9__;D_10__;D_11__;D_12__;D_13__;D_14__	0.9984680986551169
d7789953b3d6051b2cfc8baba24e75fa	D_0__Bacteria;D_1__Bacteroidetes;D_2__Bacteroidia;D_3__Bacteroidales;D_4__Bacteroidaceae;D_5__Bacteroides;D_6__uncultured Bacteroidetes bacterium;D_7__;D_8__;D_9__;D_10__;D_11__;D_12__;D_13__;D_14__	0.8644178467160759
8c05343a93e19950e64a207bab0a68d4	D_0__Bacteria;D_1__Bacteroidetes;D_2__Rhodothermia;D_3__Rhodothermales;D_4__Rhodothermaceae;D_5__Rubrivirga;D_6__uncultured bacterium;D_7__;D_8__;D_9__;D_10__;D_11__;D_12__;D_13__;D_14__	0.9999999721984526
eb28b1a40981d38e6a0aab251174dae1	D_0__Bacteria;D_1__Actinobacteria;D_2__Actinobacteria;D_3__Kineosporiales;D_4__Kineosporiaceae	0.9998942682156488
cd67a1cfbb720d8823947e5827d0b33b	D_0__Bacteria;D_1__Actinobacteria;D_2__Actinobacteria;D_3__Micrococcales;D_4__Cellulomonadaceae;D_5__Cellulomonas;Ambiguous_taxa;D_7__;D_8__;D_9__;D_10__;D_11__;D_12__;D_13__;D_14__	0.9691897190350631
c72de2eec6090507114f754ef6d6eb1e	D_0__Bacteria;D_1__Proteobacteria;D_2__Deltaproteobacteria;D_3__Desulfarculales;D_4__Desulfarculaceae;D_5__uncultured;D_6__uncultured bacterium;D_7__;D_8__;D_9__;D_10__;D_11__;D_12__;D_13__;D_14__	0.9604685172385249
070fc272903ae7ea02e3a26448029004	D_0__Bacteria;D_1__Acidobacteria;D_2__Holophagae;D_3__Holophagales;D_4__Holophagaceae;D_5__Geothrix;D_6__uncultured bacterium;D_7__;D_8__;D_9__;D_10__;D_11__;D_12__;D_13__;D_14__	0.9588937028195299
03acca11ad94b71a7354e155c39786fc	D_0__Bacteria;D_1__Chlamydiae;D_2__Chlamydiae;D_3__Chlamydiales;D_4__Simkaniaceae;D_5__uncultured	0.9323922125944895
363fcb92a60309d171c005584b21c9ab	D_0__Bacteria;D_1__Bacteroidetes;D_2__Bacteroidia;D_3__Cytophagales;D_4__Hymenobacteraceae;D_5__Hymenobacter	0.9999999931042023
e63f52ee27c9c6c99dbfef8928da1393	D_0__Bacteria;D_1__Acidobacteria;D_2__Blastocatellia (Subgroup 4);D_3__11-24;D_4__uncultured bacterium;D_5__;D_6__;D_7__;D_8__;D_9__;D_10__;D_11__;D_12__;D_13__;D_14__	0.9333385171102626
8f7dcbfb53f24e080c0c56bffc1efc2f	D_0__Bacteria;D_1__Patescibacteria;D_2__Parcubacteria;D_3__Candidatus Nomurabacteria;D_4__uncultured bacterium;D_5__;D_6__;D_7__;D_8__;D_9__;D_10__;D_11__;D_12__;D_13__;D_14__	0.9678667397466127
218fa9096a12ecf4535f9998b6d2af45	D_0__Bacteria;D_1__Verrucomicrobia;D_2__Verrucomicrobiae;D_3__Opitutales;D_4__Opitutaceae;D_5__Lacunisphaera	0.999999777222365
bf98e866e54a6c38c5cf0e7cc591753d	D_0__Bacteria;D_1__Proteobacteria;D_2__Alphaproteobacteria;D_3__Rickettsiales;D_4__SM2D12;D_5__metagenome;D_6__;D_7__;D_8__;D_9__;D_10__;D_11__;D_12__;D_13__;D_14__	0.7477369801959814
a51708f538f87890c9227cfdfbf27314	D_0__Bacteria;D_1__Bacteroidetes;D_2__Bacteroidia;D_3__Chitinophagales;D_4__Chitinophagaceae;D_5__uncultured;D_6__metagenome;D_7__;D_8__;D_9__;D_10__;D_11__;D_12__;D_13__;D_14__	0.8817144395798991
5d9dfde63257fbab62d2f42a833b2c81	D_0__Bacteria;D_1__Verrucomicrobia;D_2__Verrucomicrobiae;D_3__Pedosphaerales;D_4__Pedosphaeraceae	0.9999999940765955
654253e27d72aa6609a97b8bcbddeb06	D_0__Bacteria;D_1__Patescibacteria;D_2__Parcubacteria	0.8590034002712421
9908fffab7ed4f3bec44cda2f5084d49	D_0__Bacteria;D_1__Firmicutes;D_2__Bacilli;D_3__Lactobacillales;D_4__Enterococcaceae;D_5__Enterococcus	0.9998987953527848
263e41ea2c25dc87bd2ff5910cf30d40	D_0__Bacteria;D_1__Firmicutes;D_2__Clostridia;D_3__Clostridiales;D_4__Lachnospiraceae;D_5__Agathobacter	0.8832496384467081
fd7ac64d0ae4730d7736fe1b70b8e3d5	D_0__Bacteria;D_1__Actinobacteria;D_2__Actinobacteria;D_3__Corynebacteriales;D_4__Corynebacteriaceae;D_5__Corynebacterium 1;Ambiguous_taxa;D_7__;D_8__;D_9__;D_10__;D_11__;D_12__;D_13__;D_14__	0.7580431550346799
64757d68600c81cde7de1a381325bdec	D_0__Bacteria;D_1__Verrucomicrobia;D_2__Verrucomicrobiae;D_3__Opitutales;D_4__Opitutaceae;D_5__Opitutus;D_6__metagenome;D_7__;D_8__;D_9__;D_10__;D_11__;D_12__;D_13__;D_14__	0.7972921604517988
45bf39393ceeef2c61f38ba3b02b5fe8	D_0__Bacteria;D_1__Planctomycetes;D_2__Phycisphaerae;D_3__Tepidisphaerales;D_4__WD2101 soil group	0.9999997679708569
fce63d90a2f52a54dfd4e08554a5acd5	D_0__Bacteria;D_1__Bacteroidetes;D_2__Bacteroidia;D_3__Bacteroidales;D_4__Bacteroidaceae;D_5__Bacteroides;Ambiguous_taxa;D_7__;D_8__;D_9__;D_10__;D_11__;D_12__;D_13__;D_14__	0.7753714959455047
386aa6831953d5235b0a854b295dacf2	D_0__Bacteria;D_1__Bacteroidetes;D_2__Bacteroidia;D_3__Bacteroidales;D_4__Bacteroidaceae;D_5__Bacteroides	0.9999993283319899
5bf7ebce862260bc3a8a6bb330a2e7ca	D_0__Bacteria;D_1__Firmicutes;D_2__Clostridia;D_3__Clostridiales;D_4__Ruminococcaceae;D_5__Candidatus Soleaferrea;D_6__uncultured bacterium;D_7__;D_8__;D_9__;D_10__;D_11__;D_12__;D_13__;D_14__	0.8332870680342526
91fc0ed47ad1aada05317978cadb7762	D_0__Bacteria;D_1__Patescibacteria;D_2__ABY1;D_3__Candidatus Kuenenbacteria;D_4__uncultured bacterium;D_5__;D_6__;D_7__;D_8__;D_9__;D_10__;D_11__;D_12__;D_13__;D_14__	0.983977459318603
f467e8ed67994efd84a9ef6965417068	D_0__Bacteria;D_1__Bacteroidetes;D_2__Bacteroidia;D_3__Chitinophagales;D_4__Chitinophagaceae	0.9999994013796007
9a5ce913bb5c62a558921cf23c5809c0	D_0__Bacteria;D_1__Proteobacteria;D_2__Gammaproteobacteria;D_3__Betaproteobacteriales;D_4__Burkholderiaceae	0.9999989029453886
2e5e7b701d5f7c263243a84b1f753d42	D_0__Bacteria;D_1__Proteobacteria;D_2__Gammaproteobacteria;D_3__Pseudomonadales;D_4__Pseudomonadaceae;D_5__Pseudomonas	0.9999463589868588
10afda2baef44de4c584a6641de399b1	D_0__Bacteria;D_1__Proteobacteria;D_2__Alphaproteobacteria;D_3__Sphingomonadales;D_4__Sphingomonadaceae;D_5__Sphingomonas;Ambiguous_taxa;D_7__;D_8__;D_9__;D_10__;D_11__;D_12__;D_13__;D_14__	0.7695229122373831
603d38b79ecf4e57df55e8e7fdf37598	D_0__Bacteria;D_1__Cyanobacteria;D_2__Sericytochromatia	0.9999999143528806
4bc2853b48494b7dd698fccb74a67f56	D_0__Bacteria;D_1__Proteobacteria;D_2__Alphaproteobacteria;D_3__Rhizobiales;D_4__Hyphomicrobiaceae;D_5__Pedomicrobium;D_6__uncultured bacterium;D_7__;D_8__;D_9__;D_10__;D_11__;D_12__;D_13__;D_14__	0.723456434167406
86c0b7d04b4ea00883909bf14bf48b1c	D_0__Bacteria;D_1__Actinobacteria;D_2__Actinobacteria;D_3__Corynebacteriales;D_4__Corynebacteriaceae;D_5__Corynebacterium 1;Ambiguous_taxa;D_7__;D_8__;D_9__;D_10__;D_11__;D_12__;D_13__;D_14__	0.7675070644600915
53f9dfeecdeb8a96587656beac73e323	D_0__Bacteria;D_1__Proteobacteria;D_2__Gammaproteobacteria;D_3__Betaproteobacteriales;D_4__Neisseriaceae;D_5__Neisseria;D_6__uncultured bacterium;D_7__;D_8__;D_9__;D_10__;D_11__;D_12__;D_13__;D_14__	0.8904307923145048
d38899719da1eceacdd7e30dff312e8a	D_0__Bacteria;D_1__Proteobacteria;D_2__Alphaproteobacteria;D_3__Rickettsiales;D_4__Mitochondria	0.9266885987225888
27af1306b093e518bb1ca7af8f1b57c3	D_0__Bacteria;D_1__Bacteroidetes;D_2__Bacteroidia;D_3__Cytophagales;D_4__Spirosomaceae;D_5__uncultured;D_6__metagenome;D_7__;D_8__;D_9__;D_10__;D_11__;D_12__;D_13__;D_14__	0.9999833484421833
9c322c532d8705dfab9820ea49b28f9c	D_0__Bacteria	0.9999999999999958
dec275976555d4c4e2f7a8d389878298	D_0__Bacteria;D_1__Cyanobacteria;D_2__Oxyphotobacteria;D_3__Chloroplast;D_4__metagenome;D_5__;D_6__;D_7__;D_8__;D_9__;D_10__;D_11__;D_12__;D_13__;D_14__	0.9893260080144641
dfdaf52db0c945f03f32a278f5bb7a62	D_0__Bacteria;D_1__Proteobacteria;D_2__Alphaproteobacteria;D_3__Sphingomonadales;D_4__Sphingomonadaceae;D_5__Sphingopyxis	0.9988565317298781
a74b8a8707a53db70d144d9f8ab8aeac	D_0__Bacteria;D_1__Bacteroidetes;D_2__Bacteroidia;D_3__Sphingobacteriales;D_4__Sphingobacteriaceae;D_5__Mucilaginibacter;D_6__uncultured bacterium;D_7__;D_8__;D_9__;D_10__;D_11__;D_12__;D_13__;D_14__	0.7440809214263253
b6d1828ce3af4abed36f4ca9dea25e54	D_0__Bacteria;D_1__Proteobacteria;D_2__Alphaproteobacteria;D_3__Rhizobiales;D_4__Beijerinckiaceae;D_5__Psychroglaciecola;D_6__uncultured bacterium;D_7__;D_8__;D_9__;D_10__;D_11__;D_12__;D_13__;D_14__	0.7615952778885284
81ef883de3f1e68f53119103e806b502	D_0__Bacteria;D_1__Proteobacteria;D_2__Alphaproteobacteria;D_3__Rhizobiales;D_4__Beijerinckiaceae;D_5__Methylobacterium	0.9992033175466049
b44285b14d70e1b90271fb62a2700503	D_0__Bacteria;D_1__Proteobacteria;D_2__Deltaproteobacteria;D_3__Oligoflexales;D_4__0319-6G20;D_5__metagenome;D_6__;D_7__;D_8__;D_9__;D_10__;D_11__;D_12__;D_13__;D_14__	0.8092118391905327
5b25fa59e570b8ffdf778f7f8156d946	D_0__Bacteria;D_1__Proteobacteria;D_2__Gammaproteobacteria;D_3__Betaproteobacteriales;D_4__Burkholderiaceae;D_5__Herminiimonas;D_6__uncultured bacterium;D_7__;D_8__;D_9__;D_10__;D_11__;D_12__;D_13__;D_14__	0.7383024202871413
414fd37b557191386c3b077f4db22cdc	D_0__Bacteria;D_1__Actinobacteria;D_2__Actinobacteria;D_3__Micrococcales;D_4__Micrococcaceae	0.9843418258855555
68c87ba59b4e6a04b2e3176b25b40db0	D_0__Bacteria;D_1__Patescibacteria;D_2__Parcubacteria;D_3__Candidatus Zambryskibacteria	0.9780409602686388
f983d2080222c4eb50ffb90d4d4c6e6f	D_0__Bacteria;D_1__Bacteroidetes;D_2__Bacteroidia;D_3__Flavobacteriales;D_4__Weeksellaceae;D_5__Elizabethkingia;Ambiguous_taxa;D_7__;D_8__;D_9__;D_10__;D_11__;D_12__;D_13__;D_14__	0.9982408739529542
acad1bb83efe1bdbedfe22163e1bb811	D_0__Bacteria;D_1__Bacteroidetes;D_2__Bacteroidia;D_3__Flavobacteriales;D_4__Flavobacteriaceae;D_5__Flavobacterium;Ambiguous_taxa;D_7__;D_8__;D_9__;D_10__;D_11__;D_12__;D_13__;D_14__	0.8301462116690639
e4600cb75041180f5ef60569c21656c6	D_0__Bacteria;D_1__Bacteroidetes;D_2__Bacteroidia;D_3__Bacteroidales;D_4__Bacteroidaceae;D_5__Bacteroides;D_6__uncultured Bacteroidetes bacterium;D_7__;D_8__;D_9__;D_10__;D_11__;D_12__;D_13__;D_14__	0.7155566080761813
ccf25a03c94ef9b7934c01e6c3c7a4e9	D_0__Bacteria	0.9972145187343243
5888ecc486096100e90f079ee62e0e9e	D_0__Bacteria;D_1__Proteobacteria;D_2__Gammaproteobacteria;D_3__Betaproteobacteriales;D_4__Burkholderiaceae	0.9999992930413205
aed83914955d46603832153882fba5c3	D_0__Bacteria;D_1__Planctomycetes;D_2__Phycisphaerae;D_3__Phycisphaerales;D_4__Phycisphaeraceae;D_5__SM1A02;D_6__uncultured bacterium;D_7__;D_8__;D_9__;D_10__;D_11__;D_12__;D_13__;D_14__	0.9867169942373535
a33a126d2aa31d05c1bd1255a522f7d5	D_0__Bacteria;D_1__Patescibacteria;D_2__Parcubacteria	0.9993191896336947
90b01f7867d8f7ed82d0f71cd896fe5c	D_0__Bacteria;D_1__Proteobacteria;D_2__Gammaproteobacteria;D_3__Pseudomonadales;D_4__Moraxellaceae;D_5__Acinetobacter	0.9999997023671281
2dcd591300d2ce80ca6d98aba8965aa8	D_0__Bacteria;D_1__Chloroflexi;D_2__Chloroflexia;D_3__Kallotenuales;D_4__AKIW781;D_5__uncultured bacterium;D_6__;D_7__;D_8__;D_9__;D_10__;D_11__;D_12__;D_13__;D_14__	0.9994831696593817
c30d952d0851d9f4a98afa335b5728ea	D_0__Bacteria;D_1__Actinobacteria;D_2__Actinobacteria;D_3__Corynebacteriales;D_4__Nocardiaceae;D_5__Rhodococcus	0.9999999632105907
74d14d5a323d9118ae3847d709144493	D_0__Bacteria;D_1__Proteobacteria;D_2__Gammaproteobacteria;D_3__Pseudomonadales;D_4__Moraxellaceae;D_5__Psychrobacter	0.9999993844992608
4ae8817db39718861e55c6d3b6cc9f61	D_0__Bacteria;D_1__Proteobacteria;D_2__Alphaproteobacteria;D_3__Rickettsiales;D_4__Mitochondria;D_5__Pythium insidiosum;D_6__;D_7__;D_8__;D_9__;D_10__;D_11__;D_12__;D_13__;D_14__	0.9867228811068282
384e08308c50d900e566d0495ac4e079	D_0__Bacteria;D_1__Patescibacteria;D_2__Parcubacteria;D_3__uncultured bacterium;D_4__;D_5__;D_6__;D_7__;D_8__;D_9__;D_10__;D_11__;D_12__;D_13__;D_14__	0.9999999259567175
b8c699290524a93d5dc91ccfafa6c4d2	D_0__Bacteria;D_1__Proteobacteria;D_2__Gammaproteobacteria;D_3__Betaproteobacteriales;D_4__A21b	0.9993112738609924
7db085cfcbc7e97d8ff13e72b087b727	D_0__Bacteria;D_1__Proteobacteria;D_2__Gammaproteobacteria;D_3__Pseudomonadales;D_4__Moraxellaceae;D_5__Acinetobacter	0.9999998848884367
a1b31da3a50890aadc04fca003e3e007	D_0__Bacteria;D_1__Firmicutes;D_2__Bacilli;D_3__Lactobacillales;D_4__Streptococcaceae;D_5__Streptococcus;Ambiguous_taxa;D_7__;D_8__;D_9__;D_10__;D_11__;D_12__;D_13__;D_14__	0.7668513136033659
17bc4124374e48cb7b105801facbbd76	D_0__Bacteria;D_1__Proteobacteria;D_2__Gammaproteobacteria;D_3__Alteromonadales;D_4__Shewanellaceae;D_5__Shewanella	0.9999938175422403
7b581dce096145ad0a0e31f9b8ad760e	D_0__Bacteria;D_1__Patescibacteria;D_2__Parcubacteria;D_3__Candidatus Kaiserbacteria;D_4__uncultured bacterium;D_5__;D_6__;D_7__;D_8__;D_9__;D_10__;D_11__;D_12__;D_13__;D_14__	0.9533738393649319
579282426e591057198d6b1a61e7a9b1	D_0__Bacteria;D_1__Proteobacteria;D_2__Alphaproteobacteria;D_3__Sphingomonadales;D_4__Sphingomonadaceae;D_5__Rhizorhapis;D_6__uncultured bacterium;D_7__;D_8__;D_9__;D_10__;D_11__;D_12__;D_13__;D_14__	0.875503521824077
c3dc89741dfcf91fff80a6b385f9a10e	D_0__Bacteria;D_1__Bacteroidetes;D_2__Bacteroidia;D_3__Sphingobacteriales;D_4__NS11-12 marine group	0.9999992001362579
0ed3a6836e138f14044f6950ad7280d2	D_0__Bacteria;D_1__Actinobacteria;D_2__Actinobacteria;D_3__Actinomycetales;D_4__Actinomycetaceae;D_5__Actinomyces;D_6__uncultured bacterium;D_7__;D_8__;D_9__;D_10__;D_11__;D_12__;D_13__;D_14__	0.8553213682931252
2cc89b3d2e08aaea2b65bd38609d0595	D_0__Bacteria;D_1__Actinobacteria;D_2__Actinobacteria;D_3__Micrococcales;D_4__Dermacoccaceae;D_5__Kytococcus;Ambiguous_taxa;D_7__;D_8__;D_9__;D_10__;D_11__;D_12__;D_13__;D_14__	0.7597515544876553
fd081863e9b5fe6d83a1224cf6e87c96	D_0__Bacteria;D_1__Actinobacteria;D_2__Actinobacteria;D_3__Micrococcales;D_4__Micrococcaceae;D_5__Micrococcus	0.9996010342054096
68fd3ae559594bf383fa6ca8e452c3b6	D_0__Bacteria;D_1__Firmicutes;D_2__Bacilli;D_3__Bacillales;D_4__Staphylococcaceae;D_5__Staphylococcus	0.999999954544753
66a7995522454295fa36297ab2dcb49b	D_0__Bacteria;D_1__Actinobacteria;D_2__Acidimicrobiia;D_3__Microtrichales;D_4__uncultured;D_5__uncultured bacterium;D_6__;D_7__;D_8__;D_9__;D_10__;D_11__;D_12__;D_13__;D_14__	0.8009916720863889
8b60b9f07eb207f7a06c3ed6f1194e95	D_0__Bacteria;D_1__Bacteroidetes;D_2__Bacteroidia;D_3__Flavobacteriales;D_4__Flavobacteriaceae;D_5__Capnocytophaga;D_6__Capnocytophaga canimorsus;D_7__;D_8__;D_9__;D_10__;D_11__;D_12__;D_13__;D_14__	0.99705469989926
34f68b2f783eb6094b520abcb6806abf	D_0__Bacteria;D_1__Proteobacteria;D_2__Gammaproteobacteria;D_3__Pseudomonadales;D_4__Moraxellaceae;D_5__Acinetobacter	0.9999998090545253
67a5c29ddb5d1eeda2b8780bb4694235	D_0__Bacteria;D_1__Firmicutes;D_2__Clostridia;D_3__Clostridiales;D_4__Lachnospiraceae;D_5__Lachnoanaerobaculum;D_6__uncultured bacterium;D_7__;D_8__;D_9__;D_10__;D_11__;D_12__;D_13__;D_14__	0.9696982966444352
08b455d1e4e6720aadd95c8079ecaa41	D_0__Bacteria;D_1__Bacteroidetes;D_2__Bacteroidia;D_3__Bacteroidales;D_4__Bacteroidaceae;D_5__Bacteroides;D_6__uncultured Bacteroidetes bacterium;D_7__;D_8__;D_9__;D_10__;D_11__;D_12__;D_13__;D_14__	0.9307669361612309
20b2a1cd685acf58314fb59252a14448	D_0__Bacteria;D_1__Proteobacteria;D_2__Alphaproteobacteria;D_3__Sphingomonadales;D_4__Sphingomonadaceae;D_5__Novosphingobium	0.9995103141139645
da2985ac783c43b3a9a223ee8a139209	D_0__Bacteria;D_1__Bacteroidetes;D_2__Bacteroidia;D_3__Bacteroidales;D_4__Bacteroidaceae;D_5__Bacteroides	0.9999996179530859
a69fc10a7627cd4f499a260ae0623b36	D_0__Bacteria;D_1__Proteobacteria;D_2__Alphaproteobacteria;D_3__Caulobacterales;D_4__Caulobacteraceae;D_5__Asticcacaulis;Ambiguous_taxa;D_7__;D_8__;D_9__;D_10__;D_11__;D_12__;D_13__;D_14__	0.862798126979597
df3d445c8612c1eb0f10cb980795bab7	D_0__Bacteria;D_1__Patescibacteria;D_2__Parcubacteria;D_3__Candidatus Moranbacteria;D_4__uncultured bacterium;D_5__;D_6__;D_7__;D_8__;D_9__;D_10__;D_11__;D_12__;D_13__;D_14__	0.9909769044262462
d8a05ea8aecfcf5910db345be88e712a	D_0__Bacteria;D_1__Bacteroidetes;D_2__Bacteroidia;D_3__Bacteroidales;D_4__Prevotellaceae;D_5__Prevotella;Ambiguous_taxa;D_7__;D_8__;D_9__;D_10__;D_11__;D_12__;D_13__;D_14__	0.7509662734618583
037b977012225ceac5d19baca604e47f	D_0__Bacteria;D_1__Bacteroidetes;D_2__Bacteroidia;D_3__Bacteroidales;D_4__Bacteroidaceae;D_5__Bacteroides;D_6__uncultured Bacteroidetes bacterium;D_7__;D_8__;D_9__;D_10__;D_11__;D_12__;D_13__;D_14__	0.9066347369261734
c959242321749237c9361696a94b439f	D_0__Bacteria;D_1__Actinobacteria;D_2__Actinobacteria;D_3__Kineosporiales;D_4__Kineosporiaceae;D_5__Kineococcus;Ambiguous_taxa;D_7__;D_8__;D_9__;D_10__;D_11__;D_12__;D_13__;D_14__	0.9906481580727142
ede684fe9fbe6404a21995c912a5862b	D_0__Bacteria;D_1__Proteobacteria;D_2__Alphaproteobacteria;D_3__Sphingomonadales;D_4__Sphingomonadaceae	0.9999999352899565
2f8ad4365632e4a05d8897ac4ee70b3a	D_0__Bacteria;D_1__Firmicutes;D_2__Bacilli;D_3__Lactobacillales;D_4__Lactobacillaceae;D_5__Lactobacillus;D_6__Lactobacillus reuteri;D_7__;D_8__;D_9__;D_10__;D_11__;D_12__;D_13__;D_14__	0.9634835644173422
d5eca3acb01cd7e90863cc2d768a10af	D_0__Bacteria;D_1__Bacteroidetes;D_2__Bacteroidia;D_3__Cytophagales;D_4__Spirosomaceae;D_5__Dyadobacter;D_6__uncultured bacterium;D_7__;D_8__;D_9__;D_10__;D_11__;D_12__;D_13__;D_14__	0.9158677937520007
c04e3ba28c560c42f3d4f6686f41070f	D_0__Bacteria;D_1__Proteobacteria;D_2__Alphaproteobacteria;D_3__Rhizobiales;D_4__Beijerinckiaceae;D_5__uncultured;D_6__uncultured bacterium;D_7__;D_8__;D_9__;D_10__;D_11__;D_12__;D_13__;D_14__	0.943708672017851
cb0db18277323b1f0db8a57fef080696	D_0__Bacteria;D_1__Firmicutes;D_2__Bacilli;D_3__Lactobacillales;D_4__Carnobacteriaceae;D_5__Desemzia;D_6__uncultured bacterium;D_7__;D_8__;D_9__;D_10__;D_11__;D_12__;D_13__;D_14__	0.9995940549369258
aff28afa28e79a108f53f02bbc20a4e7	D_0__Bacteria;D_1__Firmicutes;D_2__Bacilli;D_3__Bacillales;D_4__Planococcaceae;D_5__Lysinibacillus	0.7842333481254357
d76d6003ee959b0bdf1f9de282467004	D_0__Bacteria;D_1__Actinobacteria;D_2__Actinobacteria;D_3__Propionibacteriales;D_4__Nocardioidaceae;D_5__Nocardioides	0.9999477712435938
0c59fa6d967c50438c73241aa03c9a73	D_0__Bacteria;D_1__Patescibacteria;D_2__Saccharimonadia;D_3__Saccharimonadales;D_4__Saccharimonadaceae;D_5__uncultured bacterium;D_6__;D_7__;D_8__;D_9__;D_10__;D_11__;D_12__;D_13__;D_14__	0.9446477615884267
ca5cd113e28fdf971e528cfb0baac2a9	D_0__Bacteria;D_1__Chlamydiae;D_2__Chlamydiae;D_3__Chlamydiales;D_4__Parachlamydiaceae;D_5__Neochlamydia;D_6__metagenome;D_7__;D_8__;D_9__;D_10__;D_11__;D_12__;D_13__;D_14__	0.8429219682756761
05a65c4583f19e799d89d8c8ce9c4c76	D_0__Bacteria;D_1__Omnitrophicaeota;D_2__uncultured bacterium;D_3__;D_4__;D_5__;D_6__;D_7__;D_8__;D_9__;D_10__;D_11__;D_12__;D_13__;D_14__	0.9762957053867392
63f686d318252aaee6b01385f14a95aa	D_0__Bacteria;D_1__Proteobacteria;D_2__Alphaproteobacteria;D_3__Rhizobiales;D_4__Xanthobacteraceae;D_5__Ancylobacter;Ambiguous_taxa;D_7__;D_8__;D_9__;D_10__;D_11__;D_12__;D_13__;D_14__	0.9939708060957302
47e0a54358cb0301c948864698e84752	D_0__Bacteria;D_1__Proteobacteria;D_2__Gammaproteobacteria;D_3__Alteromonadales;D_4__Pseudoalteromonadaceae;D_5__Pseudoalteromonas	0.9999999952290839
71282ef8519a687d28e872d068416471	D_0__Bacteria;D_1__Proteobacteria;D_2__Gammaproteobacteria;D_3__Betaproteobacteriales;D_4__Burkholderiaceae;D_5__Comamonas	0.9450095453676443
5b9431db3cb8d2731aeb63a3b74b6558	D_0__Bacteria;D_1__Firmicutes;D_2__Bacilli;D_3__Bacillales;D_4__Bacillaceae;D_5__uncultured;D_6__uncultured bacterium;D_7__;D_8__;D_9__;D_10__;D_11__;D_12__;D_13__;D_14__	0.9874990268371987
a1bef23502600c82ecebae293d97d86d	D_0__Bacteria;D_1__Proteobacteria;D_2__Gammaproteobacteria;D_3__Betaproteobacteriales;D_4__Chromobacteriaceae	0.9979121179814905
0418b517ac4e03f79b4fe85192ee844f	D_0__Bacteria;D_1__Acidobacteria;D_2__Blastocatellia (Subgroup 4);D_3__11-24;D_4__uncultured bacterium;D_5__;D_6__;D_7__;D_8__;D_9__;D_10__;D_11__;D_12__;D_13__;D_14__	0.9000165302420257
ef6674dbee0dc21c032ba1c82818c934	D_0__Bacteria;D_1__Deinococcus-Thermus;D_2__Deinococci;D_3__Deinococcales;D_4__Deinococcaceae;D_5__Deinococcus;Ambiguous_taxa;D_7__;D_8__;D_9__;D_10__;D_11__;D_12__;D_13__;D_14__	0.9949498940483659
11e066fc1899c632a2cf67c0bb45286e	D_0__Bacteria;D_1__Dependentiae;D_2__Babeliae;D_3__Babeliales	0.9999983138290421
267d1e0b5390acd096619422bd6688b0	D_0__Bacteria;D_1__Proteobacteria;D_2__Gammaproteobacteria;D_3__Betaproteobacteriales;D_4__Chromobacteriaceae;D_5__Paludibacterium	0.8074489343041581
10e39f3e91d660af3bc05c70519f843a	D_0__Bacteria;D_1__Proteobacteria;D_2__Alphaproteobacteria;D_3__Caulobacterales;D_4__Caulobacteraceae;D_5__Brevundimonas	0.9996489296083516
48f9346ac1d2751ed783c46a94b3fb06	D_0__Bacteria;D_1__Patescibacteria;D_2__Parcubacteria;D_3__Candidatus Nomurabacteria;D_4__uncultured bacterium;D_5__;D_6__;D_7__;D_8__;D_9__;D_10__;D_11__;D_12__;D_13__;D_14__	0.9982616337747889
64b9367fe606a69e030e254dbd9bf9d9	D_0__Bacteria;D_1__Firmicutes;D_2__Bacilli;D_3__Bacillales;D_4__Staphylococcaceae;D_5__Jeotgalicoccus	0.9995513636372482
236676c61594bacfef313db56b7ec38f	D_0__Bacteria;D_1__Firmicutes;D_2__Bacilli;D_3__Bacillales;D_4__Bacillaceae;D_5__Virgibacillus;Ambiguous_taxa;D_7__;D_8__;D_9__;D_10__;D_11__;D_12__;D_13__;D_14__	0.9416703876267382
c36d9bb9202017ad9972c5cd41b45e8c	D_0__Bacteria;D_1__Actinobacteria;D_2__Actinobacteria;D_3__Micrococcales;D_4__Brevibacteriaceae;D_5__Brevibacterium;Ambiguous_taxa;D_7__;D_8__;D_9__;D_10__;D_11__;D_12__;D_13__;D_14__	0.9197628625585921
a6ff8bfa1e9c1a858f1e3ffaf1942af6	D_0__Bacteria;D_1__Proteobacteria;D_2__Gammaproteobacteria;D_3__Gammaproteobacteria Incertae Sedis;D_4__Unknown Family;D_5__uncultured bacterium;D_6__;D_7__;D_8__;D_9__;D_10__;D_11__;D_12__;D_13__;D_14__	0.9995980535324479
d49783e7800974b5f2bcce554e26072e	D_0__Bacteria;D_1__Firmicutes;D_2__Clostridia;D_3__Clostridiales;D_4__Lachnospiraceae;D_5__Blautia	0.9874134492198623
664765dce1a593784085345685a67650	D_0__Bacteria;D_1__Proteobacteria;D_2__Alphaproteobacteria;D_3__Rhizobiales;D_4__Rhizobiaceae	0.9955151153385392
101a36c927dc19c0313f06be2567d2e5	D_0__Bacteria;D_1__Actinobacteria;D_2__Actinobacteria;D_3__Actinomycetales;D_4__Actinomycetaceae;D_5__Actinomyces;Ambiguous_taxa;D_7__;D_8__;D_9__;D_10__;D_11__;D_12__;D_13__;D_14__	0.9735051147856447
080282a5981d011c7250caaba4a0e765	D_0__Bacteria;D_1__Patescibacteria;D_2__Parcubacteria;D_3__Candidatus Yanofskybacteria;D_4__uncultured bacterium;D_5__;D_6__;D_7__;D_8__;D_9__;D_10__;D_11__;D_12__;D_13__;D_14__	0.9054261161274704
2332bdba94fd084ab61f23bdde2b8e4e	D_0__Bacteria;D_1__Acidobacteria;D_2__Subgroup 6	0.9999999998912775
96f75a35b8d5702902a89183d4aac0ea	D_0__Bacteria;D_1__Proteobacteria;D_2__Gammaproteobacteria;D_3__Aeromonadales;D_4__Aeromonadaceae;D_5__Aeromonas;D_6__uncultured Aeromonas sp.;D_7__;D_8__;D_9__;D_10__;D_11__;D_12__;D_13__;D_14__	0.7157514643569863
6c62d4509f2f1711da48ad6b615c6148	D_0__Bacteria;D_1__Proteobacteria;D_2__Gammaproteobacteria;D_3__Xanthomonadales;D_4__Xanthomonadaceae;D_5__Stenotrophomonas	0.9999298764663018
11194f310db186f457a89cc5c9c1c506	D_0__Bacteria;D_1__Planctomycetes;D_2__Planctomycetacia;D_3__Pirellulales;D_4__Pirellulaceae;D_5__uncultured	0.758771572524928
93261648d195abfb29c2365f34232604	D_0__Bacteria;D_1__Proteobacteria;D_2__Deltaproteobacteria;D_3__Oligoflexales;D_4__0319-6G20;D_5__uncultured bacterium;D_6__;D_7__;D_8__;D_9__;D_10__;D_11__;D_12__;D_13__;D_14__	0.8001599575885219
2d2f9dea1b1e27caf72b7848d9d6e3e8	D_0__Bacteria;D_1__Bacteroidetes;D_2__Bacteroidia;D_3__Chitinophagales;D_4__Chitinophagaceae;D_5__Sediminibacterium	0.999786987572982
278900fc17fae7f99275aeeed8f59f5a	D_0__Bacteria	0.9998760703874641
0cdc1530fc9c75cbf46ee91442ccd463	D_0__Bacteria;D_1__Proteobacteria;D_2__Deltaproteobacteria;D_3__Bdellovibrionales;D_4__Bdellovibrionaceae;D_5__Bdellovibrio;D_6__metagenome;D_7__;D_8__;D_9__;D_10__;D_11__;D_12__;D_13__;D_14__	0.987495726496001
920cb1b66a82ebead65f5c79ee669260	D_0__Bacteria;D_1__Patescibacteria;D_2__Parcubacteria;D_3__Candidatus Kaiserbacteria;D_4__uncultured bacterium;D_5__;D_6__;D_7__;D_8__;D_9__;D_10__;D_11__;D_12__;D_13__;D_14__	0.9983547589954577
3cc72eb4dcc0c527b779043cd7a4cea4	D_0__Bacteria;D_1__Patescibacteria;D_2__Berkelbacteria;D_3__uncultured bacterium;D_4__;D_5__;D_6__;D_7__;D_8__;D_9__;D_10__;D_11__;D_12__;D_13__;D_14__	0.9953871840585612
f7b536adb7334494c45ce45e80a2d349	D_0__Bacteria;D_1__Patescibacteria;D_2__Parcubacteria;D_3__Candidatus Zambryskibacteria;D_4__Parcubacteria group bacterium GW2011_GWA2_40_14;D_5__;D_6__;D_7__;D_8__;D_9__;D_10__;D_11__;D_12__;D_13__;D_14__	0.791396860323087
ea44aad5e3a2fd4cd122544a4bd275b9	D_0__Bacteria;D_1__Actinobacteria;D_2__Actinobacteria;D_3__Micrococcales;D_4__Brevibacteriaceae;D_5__Brevibacterium;Ambiguous_taxa;D_7__;D_8__;D_9__;D_10__;D_11__;D_12__;D_13__;D_14__	0.8825494457001607
1aa6d12d4f56f56b06a373b759f329a6	D_0__Bacteria;D_1__Patescibacteria;D_2__Saccharimonadia;D_3__Saccharimonadales	0.9999999985584797
ecfc5812c430a69c403672d746f03ccb	D_0__Bacteria;D_1__Actinobacteria;D_2__Actinobacteria;D_3__Micrococcales;D_4__Intrasporangiaceae	0.9570226964643203
9d3960f7fc294c79171d3204a960c284	D_0__Bacteria;D_1__Bacteroidetes;D_2__Bacteroidia;D_3__Flavobacteriales;D_4__Crocinitomicaceae;D_5__Fluviicola;D_6__uncultured bacterium;D_7__;D_8__;D_9__;D_10__;D_11__;D_12__;D_13__;D_14__	0.8990473061777601
81b989d26cdabe96f48d6c86946f71ea	D_0__Bacteria;D_1__Proteobacteria;D_2__Alphaproteobacteria;D_3__Caulobacterales;D_4__Hyphomonadaceae;D_5__Hirschia	0.9999998504710251
05ebe8e85db18c7be6e1cb4845aea55f	D_0__Bacteria;D_1__Actinobacteria;D_2__Actinobacteria;D_3__Micrococcales	0.9999901406146848
b416565e9bb00a6504a1600ca789b32d	D_0__Bacteria;D_1__Proteobacteria;D_2__Gammaproteobacteria;D_3__Pseudomonadales;D_4__Pseudomonadaceae;D_5__Pseudomonas	0.9999799009819308
8d70c9bc281135dbb1ba154e4b31476a	D_0__Bacteria;D_1__Bacteroidetes;D_2__Bacteroidia;D_3__Bacteroidales;D_4__Bacteroidaceae;D_5__Bacteroides;D_6__uncultured Bacteroidetes bacterium;D_7__;D_8__;D_9__;D_10__;D_11__;D_12__;D_13__;D_14__	0.8979101914844203
f9612c98d79c37a803a973724113cef6	D_0__Bacteria;D_1__Actinobacteria;D_2__Coriobacteriia;D_3__Coriobacteriales;D_4__Atopobiaceae;D_5__Atopobium;D_6__uncultured bacterium;D_7__;D_8__;D_9__;D_10__;D_11__;D_12__;D_13__;D_14__	0.8673422964447897
941ff962d80714fab0edfb6d2e365555	D_0__Bacteria;D_1__Bacteroidetes;D_2__Bacteroidia;D_3__Chitinophagales;D_4__Chitinophagaceae;D_5__uncultured;Ambiguous_taxa;D_7__;D_8__;D_9__;D_10__;D_11__;D_12__;D_13__;D_14__	0.7610460976131068
57a9b8c74a2da28a6f54c57b8812d1b4	D_0__Bacteria;D_1__Proteobacteria;D_2__Gammaproteobacteria;D_3__Pseudomonadales;D_4__Moraxellaceae;D_5__Enhydrobacter;D_6__uncultured bacterium;D_7__;D_8__;D_9__;D_10__;D_11__;D_12__;D_13__;D_14__	0.7795609567973324
0683edafc03b380252fdec0c76108ceb	D_0__Bacteria;D_1__Patescibacteria;D_2__Parcubacteria	0.9998871555006487
d7beb5518937a8a7a32a85957301f09a	D_0__Bacteria;D_1__Spirochaetes;D_2__Leptospirae;D_3__Leptospirales;D_4__Leptospiraceae;D_5__Turneriella;D_6__metagenome;D_7__;D_8__;D_9__;D_10__;D_11__;D_12__;D_13__;D_14__	0.9930070915161145
69fc8436786b625796174cc7a17c9372	D_0__Bacteria;D_1__Actinobacteria;D_2__Actinobacteria;D_3__Corynebacteriales;D_4__Corynebacteriaceae;D_5__Corynebacterium 1;Ambiguous_taxa;D_7__;D_8__;D_9__;D_10__;D_11__;D_12__;D_13__;D_14__	0.8170976206015377
34ac9612a5d65aa0d29a6470fda4c008	D_0__Bacteria;D_1__Patescibacteria;D_2__Parcubacteria;D_3__Candidatus Azambacteria	0.9370009520017175
0ce4a4599307a7518690e4ce70170512	D_0__Bacteria;D_1__Bacteroidetes;D_2__Bacteroidia;D_3__Cytophagales;D_4__Hymenobacteraceae;D_5__Hymenobacter	0.9999999824783953
853bd2693c33f924be87a3affad3d497	D_0__Bacteria;Ambiguous_taxa;Ambiguous_taxa;Ambiguous_taxa;Ambiguous_taxa;Ambiguous_taxa;D_6__;D_7__;D_8__;D_9__;D_10__;D_11__;D_12__;D_13__;D_14__	0.8310051620574387
6193573d9d1a36cdefdf604d1cc988c1	D_0__Bacteria;D_1__Verrucomicrobia;D_2__Verrucomicrobiae;D_3__Chthoniobacterales;D_4__Xiphinematobacteraceae;D_5__Candidatus Xiphinematobacter;D_6__uncultured bacterium;D_7__;D_8__;D_9__;D_10__;D_11__;D_12__;D_13__;D_14__	0.9967155107326537
db4e30cab71e46755c11d47c1adbf47f	D_0__Bacteria;D_1__Actinobacteria;D_2__Actinobacteria;D_3__Micrococcales;D_4__Micrococcaceae;D_5__Arthrobacter;D_6__uncultured bacterium;D_7__;D_8__;D_9__;D_10__;D_11__;D_12__;D_13__;D_14__	0.8677628303424094
a8988e288e4a698f9450c9c8989985d6	D_0__Bacteria;D_1__Deinococcus-Thermus;D_2__Deinococci;D_3__Deinococcales;D_4__Trueperaceae;D_5__Truepera	0.9999999999993341
c24b5b2aa92ba1d374b6199ed0f8659b	D_0__Bacteria;D_1__Patescibacteria;D_2__ABY1;D_3__Candidatus Komeilibacteria;D_4__uncultured bacterium;D_5__;D_6__;D_7__;D_8__;D_9__;D_10__;D_11__;D_12__;D_13__;D_14__	0.8798090571247698
e624b805b250950e0aa4702740d95629	D_0__Bacteria;D_1__Proteobacteria;D_2__Alphaproteobacteria;D_3__Rhodospirillales;D_4__Magnetospirillaceae;D_5__Telmatospirillum;D_6__uncultured bacterium;D_7__;D_8__;D_9__;D_10__;D_11__;D_12__;D_13__;D_14__	0.9878586029368018
8d3c305244b3901f0c0c2f2f485443b3	D_0__Bacteria;D_1__Proteobacteria;D_2__Gammaproteobacteria;D_3__Betaproteobacteriales;D_4__Burkholderiaceae;D_5__Janthinobacterium	0.9413894840204118
a899e513e762a0730e59290d63ec33c8	D_0__Bacteria;D_1__Actinobacteria;D_2__Actinobacteria;D_3__Kineosporiales;D_4__Kineosporiaceae;D_5__Quadrisphaera;D_6__uncultured bacterium;D_7__;D_8__;D_9__;D_10__;D_11__;D_12__;D_13__;D_14__	0.8466550113397717
5ba0604d09f5e8e30e5bb12da1c14b47	D_0__Bacteria;D_1__Bacteroidetes;D_2__Bacteroidia;D_3__Bacteroidales;D_4__Bacteroidaceae;D_5__Bacteroides;Ambiguous_taxa;D_7__;D_8__;D_9__;D_10__;D_11__;D_12__;D_13__;D_14__	0.7575754302553699
e2db00761a49b637e42fa5be3d33b737	D_0__Bacteria;D_1__Proteobacteria;D_2__Deltaproteobacteria;D_3__Bdellovibrionales;D_4__Bdellovibrionaceae;D_5__Bdellovibrio;D_6__uncultured bacterium;D_7__;D_8__;D_9__;D_10__;D_11__;D_12__;D_13__;D_14__	0.9998801582060719
9f073298245aa1bdbe22b3405ff40c69	D_0__Bacteria;D_1__Bacteroidetes;D_2__Bacteroidia;D_3__Sphingobacteriales;D_4__NS11-12 marine group;D_5__metagenome;D_6__;D_7__;D_8__;D_9__;D_10__;D_11__;D_12__;D_13__;D_14__	0.9923716554920912
ad53576cccb4fb7af5597cb3f5168ab2	D_0__Bacteria;D_1__Proteobacteria;D_2__Gammaproteobacteria;D_3__Betaproteobacteriales;D_4__Burkholderiaceae	0.999999822038983
a42db21492409a79d4f3c2943bc20507	D_0__Bacteria;D_1__Firmicutes;D_2__Bacilli;D_3__Bacillales;D_4__Staphylococcaceae;D_5__Staphylococcus	0.9999999035019811
04ced272778bc5ee38c5485cbd04dbf3	D_0__Bacteria;D_1__Actinobacteria;D_2__Actinobacteria;D_3__Pseudonocardiales;D_4__Pseudonocardiaceae;D_5__Pseudonocardia;D_6__uncultured bacterium;D_7__;D_8__;D_9__;D_10__;D_11__;D_12__;D_13__;D_14__	0.877688613171888
2e5dc7a9eebd0ba86d3b7b95463c8bba	D_0__Bacteria;D_1__Verrucomicrobia;D_2__Verrucomicrobiae;D_3__Verrucomicrobiales;D_4__Rubritaleaceae;D_5__Luteolibacter;D_6__uncultured bacterium;D_7__;D_8__;D_9__;D_10__;D_11__;D_12__;D_13__;D_14__	0.9713296920605855
7a89be80aa425e2f9af40fcc893c6420	D_0__Bacteria;D_1__Proteobacteria;D_2__Alphaproteobacteria;D_3__Acetobacterales;D_4__Acetobacteraceae;D_5__Roseomonas;D_6__uncultured bacterium;D_7__;D_8__;D_9__;D_10__;D_11__;D_12__;D_13__;D_14__	0.886310982896843
496ecde24f9ab698992413d3d4f04b5f	D_0__Bacteria;D_1__Proteobacteria;D_2__Gammaproteobacteria;D_3__Xanthomonadales;D_4__Xanthomonadaceae;D_5__Stenotrophomonas	0.9996364329574143
aabef309a14a6056ae2140a9460588df	D_0__Archaea;D_1__Euryarchaeota;D_2__Methanobacteria;D_3__Methanobacteriales;D_4__Methanobacteriaceae;D_5__Methanobacterium;D_6__uncultured archaeon;D_7__;D_8__;D_9__;D_10__;D_11__;D_12__;D_13__;D_14__	0.8502433025313542
8b7dee7bf9f8e6496a546a3b263a587b	D_0__Bacteria;D_1__Elusimicrobia;D_2__Lineage IIa;D_3__uncultured bacterium;D_4__;D_5__;D_6__;D_7__;D_8__;D_9__;D_10__;D_11__;D_12__;D_13__;D_14__	0.9494116385418411
0ca3e8bbccde5130ab5753883c0c3b55	D_0__Bacteria;D_1__Planctomycetes;D_2__vadinHA49;D_3__uncultured bacterium;D_4__;D_5__;D_6__;D_7__;D_8__;D_9__;D_10__;D_11__;D_12__;D_13__;D_14__	0.9028590910844919
6a4c0e5943a7eb8c9f0b5b5e69171828	D_0__Bacteria;D_1__Actinobacteria;D_2__Actinobacteria;D_3__Corynebacteriales;D_4__Corynebacteriaceae;D_5__Corynebacterium 1	0.9404382339738689
75ba7fba232bce1e9c7e0ce8917a0ada	D_0__Bacteria;D_1__Bacteroidetes;D_2__Bacteroidia;D_3__Bacteroidales;D_4__Bacteroidaceae;D_5__Bacteroides;D_6__uncultured Bacteroides sp.;D_7__;D_8__;D_9__;D_10__;D_11__;D_12__;D_13__;D_14__	0.9922382389693851
209d2a7b32e4fd9500896c1910760c01	D_0__Bacteria;D_1__Acidobacteria;D_2__Acidobacteriia;D_3__Solibacterales;D_4__Solibacteraceae (Subgroup 3);D_5__Paludibaculum;D_6__metagenome;D_7__;D_8__;D_9__;D_10__;D_11__;D_12__;D_13__;D_14__	0.8604298159596866
4d441102b4a17ebcf717d0a2632e792a	D_0__Bacteria;D_1__Actinobacteria;D_2__Actinobacteria;D_3__Micrococcales;D_4__Micrococcaceae;D_5__Micrococcus	0.9999252617010754
c08751aa5c0ce81720da7543b8f64786	D_0__Bacteria;D_1__Proteobacteria;D_2__Alphaproteobacteria;D_3__Acetobacterales;D_4__Acetobacteraceae	0.9999999318408015
235d246f7717aedbe95026be23d0b048	D_0__Bacteria;D_1__Bacteroidetes;D_2__Bacteroidia;D_3__Bacteroidales;D_4__Bacteroidaceae;D_5__Bacteroides;D_6__uncultured Bacteroidetes bacterium;D_7__;D_8__;D_9__;D_10__;D_11__;D_12__;D_13__;D_14__	0.9606910766642397
850c8d21486250d64a37cd216258b52d	D_0__Bacteria;D_1__Planctomycetes;D_2__Planctomycetacia;D_3__Planctomycetales;D_4__uncultured	0.9681762593085227
8891c17264ab5e81387a5e4da98b7063	D_0__Bacteria;D_1__Proteobacteria;D_2__Gammaproteobacteria;D_3__Enterobacteriales;D_4__Enterobacteriaceae;D_5__Serratia	0.9558281117943598
16868e7a9c96e40e39700d6579a08869	D_0__Bacteria;D_1__Proteobacteria;D_2__Alphaproteobacteria;D_3__Sphingomonadales;D_4__Sphingomonadaceae;D_5__Polymorphobacter;D_6__uncultured bacterium;D_7__;D_8__;D_9__;D_10__;D_11__;D_12__;D_13__;D_14__	0.7856222111437777
b9761928f0d2996b4995e35d3bb4dc5b	D_0__Bacteria;D_1__Firmicutes;D_2__Erysipelotrichia;D_3__Erysipelotrichales;D_4__Erysipelotrichaceae;D_5__Erysipelothrix;Ambiguous_taxa;D_7__;D_8__;D_9__;D_10__;D_11__;D_12__;D_13__;D_14__	0.7823225569085317
6047314bf54f67a3665cec61dab31b2a	D_0__Bacteria;D_1__Proteobacteria;D_2__Alphaproteobacteria;D_3__Rhizobiales;D_4__Beijerinckiaceae;D_5__Bosea	0.9999997759034517
121be401563caffb4afdd0561d95c6b8	D_0__Bacteria;D_1__Actinobacteria;D_2__Actinobacteria;D_3__Corynebacteriales;D_4__Nocardiaceae;D_5__Rhodococcus;D_6__Rhodococcus erythropolis;D_7__;D_8__;D_9__;D_10__;D_11__;D_12__;D_13__;D_14__	0.8684412224043832
4211b35898102c48c4793b4a5e06996e	D_0__Bacteria;D_1__Actinobacteria;D_2__Actinobacteria;D_3__Streptosporangiales;D_4__Nocardiopsaceae	0.9999996278638267
502419a4a0d188164b40db1cf6722742	D_0__Bacteria;D_1__Proteobacteria;D_2__Alphaproteobacteria;D_3__Rhodobacterales;D_4__Rhodobacteraceae	0.9997770598052352
5502fab5ea28231060c04e16998f9276	D_0__Bacteria;D_1__Actinobacteria;D_2__Actinobacteria;D_3__Corynebacteriales;D_4__Dietziaceae;D_5__Dietzia;Ambiguous_taxa;D_7__;D_8__;D_9__;D_10__;D_11__;D_12__;D_13__;D_14__	0.8105798795182141
012ebf6b1094c8e29a98e3f44a4bff4c	D_0__Bacteria;D_1__Firmicutes;D_2__Bacilli;D_3__Bacillales;D_4__Planococcaceae;D_5__Lysinibacillus	0.8052385627199371
a76e065bdfde0aa883c898ccf5f092fc	D_0__Bacteria;D_1__Proteobacteria;D_2__Alphaproteobacteria;D_3__Sphingomonadales;D_4__Sphingomonadaceae;D_5__Sphingomonas	0.985857664820055
c4410fb0a4378dca700d04396c2b23fe	D_0__Bacteria;D_1__Patescibacteria;D_2__Gracilibacteria;D_3__Candidatus Peregrinibacteria;D_4__uncultured bacterium;D_5__;D_6__;D_7__;D_8__;D_9__;D_10__;D_11__;D_12__;D_13__;D_14__	0.9981747212644081
8a0b4e557450c6bc0ba6edbeda4ea350	D_0__Bacteria;D_1__Proteobacteria;D_2__Gammaproteobacteria;D_3__Xanthomonadales;D_4__Rhodanobacteraceae;D_5__Rhodanobacter	0.96268857945197
51b17b26ba159cede861e432262f0e8c	D_0__Bacteria;D_1__Patescibacteria;D_2__Gracilibacteria;D_3__metagenome;D_4__;D_5__;D_6__;D_7__;D_8__;D_9__;D_10__;D_11__;D_12__;D_13__;D_14__	0.9994667219949424
eb0cc5a4f0a60ec3228c822244dc9cd0	D_0__Bacteria;D_1__Armatimonadetes;D_2__Armatimonadia;D_3__Armatimonadales;D_4__uncultured bacterium;D_5__;D_6__;D_7__;D_8__;D_9__;D_10__;D_11__;D_12__;D_13__;D_14__	0.9994487779962115
24da9965596029aa029721dcd80eb809	D_0__Bacteria;D_1__Cyanobacteria;D_2__Oxyphotobacteria;D_3__Chloroplast	0.9999534328833503
fbb7f0089c53520fc234ff48f97d9f16	D_0__Bacteria;D_1__Firmicutes;D_2__Bacilli;D_3__Bacillales;D_4__Staphylococcaceae;D_5__Staphylococcus	0.9999999638543121
ec6665f4d7bda38bfb9ebcac845d2067	D_0__Bacteria;D_1__Actinobacteria;D_2__Actinobacteria;D_3__Corynebacteriales;D_4__Corynebacteriaceae;D_5__Corynebacterium 1;D_6__uncultured bacterium;D_7__;D_8__;D_9__;D_10__;D_11__;D_12__;D_13__;D_14__	0.9658139942064655
5f10e7c1674c166b4ba048e3b2d61cce	D_0__Bacteria;D_1__Actinobacteria;D_2__Actinobacteria;D_3__Propionibacteriales;D_4__Nocardioidaceae;D_5__Aeromicrobium;Ambiguous_taxa;D_7__;D_8__;D_9__;D_10__;D_11__;D_12__;D_13__;D_14__	0.7217200314200155
8cfc6a3707b1d18912cdcb5493203b0b	D_0__Bacteria;D_1__Dependentiae;D_2__Babeliae;D_3__Babeliales;D_4__UBA12409;D_5__uncultured bacterium;D_6__;D_7__;D_8__;D_9__;D_10__;D_11__;D_12__;D_13__;D_14__	0.707212828038815
29bee34b8ae304a4962db5f72620a080	D_0__Bacteria;D_1__Deinococcus-Thermus;D_2__Deinococci;D_3__Deinococcales;D_4__Deinococcaceae;D_5__Deinococcus;D_6__uncultured bacterium;D_7__;D_8__;D_9__;D_10__;D_11__;D_12__;D_13__;D_14__	0.9791031506064746
41f3f39a0335a7392afa80327caf0f77	D_0__Bacteria;D_1__Firmicutes;D_2__Clostridia;D_3__Clostridiales;D_4__Family XI;D_5__Anaerococcus;D_6__uncultured bacterium;D_7__;D_8__;D_9__;D_10__;D_11__;D_12__;D_13__;D_14__	0.7807940664788909
d756f714efb8973a8fc9256e0fac7409	D_0__Bacteria;D_1__Proteobacteria;D_2__Gammaproteobacteria;D_3__Betaproteobacteriales;D_4__Burkholderiaceae;D_5__Janthinobacterium;D_6__uncultured bacterium;D_7__;D_8__;D_9__;D_10__;D_11__;D_12__;D_13__;D_14__	0.8256664886312504
9effa566cc1cb4eeadec7cb0d861fcd8	D_0__Bacteria;D_1__Actinobacteria;D_2__Actinobacteria;D_3__Micrococcales;D_4__Dermabacteraceae;D_5__Dermabacter;D_6__uncultured bacterium;D_7__;D_8__;D_9__;D_10__;D_11__;D_12__;D_13__;D_14__	0.9989556124424773
f09d318977cbbdf6780d4dd8089f486d	D_0__Bacteria	0.9650017657063059
63c763645479130a9ddaf333e42c0970	D_0__Bacteria;D_1__Bacteroidetes;D_2__Bacteroidia;D_3__Sphingobacteriales;D_4__Sphingobacteriaceae;D_5__Mucilaginibacter;D_6__uncultured bacterium;D_7__;D_8__;D_9__;D_10__;D_11__;D_12__;D_13__;D_14__	0.7966305429193223
f8a4c71de1fbf14de47865ac3b8231c7	D_0__Bacteria;D_1__Proteobacteria;D_2__Alphaproteobacteria;D_3__Rhodobacterales;D_4__Rhodobacteraceae	0.9999709628420734
cac8ecfff43db7bbc7b5ec527ce8adaa	D_0__Bacteria;D_1__Proteobacteria;D_2__Gammaproteobacteria;D_3__Diplorickettsiales;D_4__Diplorickettsiaceae;D_5__Rickettsiella	0.9973670735938419
162aef5a16c403803895b10ccd20eee8	D_0__Bacteria;D_1__Proteobacteria;D_2__Alphaproteobacteria;D_3__Rickettsiales;D_4__Mitochondria;D_5__Sclerotinia borealis;D_6__;D_7__;D_8__;D_9__;D_10__;D_11__;D_12__;D_13__;D_14__	0.9850092131920083
c941ed6fec74609d119f95f8dc933fef	D_0__Bacteria;D_1__Proteobacteria;D_2__Gammaproteobacteria;D_3__Xanthomonadales;D_4__Rhodanobacteraceae;D_5__uncultured;D_6__uncultured bacterium;D_7__;D_8__;D_9__;D_10__;D_11__;D_12__;D_13__;D_14__	0.9952351100095648
a44dfeb20db89c81dc689bf1df14b0d0	D_0__Bacteria;D_1__Proteobacteria;D_2__Gammaproteobacteria;D_3__Betaproteobacteriales;D_4__Rhodocyclaceae;D_5__Methyloversatilis;D_6__uncultured bacterium;D_7__;D_8__;D_9__;D_10__;D_11__;D_12__;D_13__;D_14__	0.8399585665235352
b3b7bd6f53061f87325fe905486dbe74	D_0__Bacteria;D_1__Proteobacteria;D_2__Gammaproteobacteria;D_3__Betaproteobacteriales;D_4__Burkholderiaceae	0.9999998954730537
f2851c07aeaa369962d16130e49e71a7	D_0__Bacteria;D_1__Firmicutes;D_2__Bacilli;D_3__Bacillales;D_4__Staphylococcaceae;D_5__Staphylococcus;Ambiguous_taxa;D_7__;D_8__;D_9__;D_10__;D_11__;D_12__;D_13__;D_14__	0.8482005773882526
4e986686c6630c0cdf5247111f026584	D_0__Bacteria;D_1__Firmicutes;D_2__Clostridia;D_3__Clostridiales;D_4__Clostridiaceae 1;D_5__Clostridium sensu stricto 3;D_6__uncultured bacterium;D_7__;D_8__;D_9__;D_10__;D_11__;D_12__;D_13__;D_14__	0.8499395970855875
cdfb2c9e02e4f387c02256cafdcbeeec	D_0__Bacteria;D_1__Proteobacteria;D_2__Gammaproteobacteria;D_3__Diplorickettsiales;D_4__Diplorickettsiaceae;D_5__Rickettsiella	0.9999998055272149
bed82b58dd5b375eaaae161f20c6f6a9	D_0__Bacteria;D_1__Armatimonadetes;D_2__Armatimonadia;D_3__Armatimonadales;D_4__Armatimonadaceae;D_5__Armatimonas;D_6__uncultured bacterium;D_7__;D_8__;D_9__;D_10__;D_11__;D_12__;D_13__;D_14__	0.9372266866963105
b022b5312f30be684bdd2cc66030dea5	D_0__Bacteria;D_1__Firmicutes;D_2__Negativicutes;D_3__Selenomonadales;D_4__Veillonellaceae;D_5__Veillonella;D_6__uncultured bacterium;D_7__;D_8__;D_9__;D_10__;D_11__;D_12__;D_13__;D_14__	0.798130172319945
308935b1f0f9a687d7e9360f33b1bcb7	D_0__Bacteria;D_1__Elusimicrobia;D_2__Lineage IIb;D_3__uncultured bacterium;D_4__;D_5__;D_6__;D_7__;D_8__;D_9__;D_10__;D_11__;D_12__;D_13__;D_14__	0.9999997162166471
ea60638f9057ef506db0120b45f7cd16	D_0__Bacteria;D_1__Proteobacteria;D_2__Alphaproteobacteria;D_3__Rickettsiales;D_4__Mitochondria;D_5__Aspergillus nomius;D_6__;D_7__;D_8__;D_9__;D_10__;D_11__;D_12__;D_13__;D_14__	0.9729533015564191
07116e93ac23d654a419caadd8507fe1	D_0__Bacteria;D_1__Proteobacteria;D_2__Gammaproteobacteria;D_3__Betaproteobacteriales;D_4__Neisseriaceae;D_5__uncultured;D_6__uncultured bacterium;D_7__;D_8__;D_9__;D_10__;D_11__;D_12__;D_13__;D_14__	0.9986799589509591
7b8d24913a75b335b6ce4656e7cd7eff	D_0__Bacteria;D_1__Bacteroidetes;D_2__Bacteroidia;D_3__Flavobacteriales;D_4__Weeksellaceae;D_5__Cloacibacterium;D_6__uncultured bacterium;D_7__;D_8__;D_9__;D_10__;D_11__;D_12__;D_13__;D_14__	0.9637362397086607
f8b8173289056f3442317b4669562a60	D_0__Bacteria;D_1__Proteobacteria;D_2__Gammaproteobacteria;D_3__Betaproteobacteriales;D_4__TRA3-20	0.9999597005111789
70aba2e80a408215dca8762ff28e1dd5	D_0__Bacteria;D_1__Bacteroidetes;D_2__Bacteroidia;D_3__Bacteroidales;D_4__Bacteroidaceae;D_5__Bacteroides	0.9999983983804349
3bac14d2805bf995afe9d316a5777b1e	D_0__Bacteria;D_1__Firmicutes;D_2__Bacilli;D_3__Lactobacillales;D_4__Lactobacillaceae;D_5__Lactobacillus	0.9999999998691315
78885e288465cf277734df1a7f9523f2	D_0__Bacteria;D_1__Proteobacteria;D_2__Deltaproteobacteria;D_3__Bdellovibrionales;D_4__Bdellovibrionaceae;D_5__Bdellovibrio	0.999999999973393
3ebf82fd63946dbd5a58e8767f016d9d	D_0__Bacteria;D_1__Bacteroidetes;D_2__Bacteroidia;D_3__Chitinophagales;D_4__Chitinophagaceae;D_5__Flavisolibacter;D_6__uncultured bacterium;D_7__;D_8__;D_9__;D_10__;D_11__;D_12__;D_13__;D_14__	0.7867179852010371
117bcef7d34f4730b665abdbc5c5d47f	D_0__Bacteria;D_1__Bacteroidetes;D_2__Bacteroidia;D_3__Flavobacteriales;D_4__Flavobacteriaceae;D_5__Flavobacterium	0.999999997789428
e3fd536a392ce19377ca62ea1ca384fb	D_0__Bacteria;D_1__Deinococcus-Thermus;D_2__Deinococci;D_3__Thermales;D_4__Thermaceae;D_5__Meiothermus;Ambiguous_taxa;D_7__;D_8__;D_9__;D_10__;D_11__;D_12__;D_13__;D_14__	0.9996636882951674
4ab6728d229767ccc5829b0a3b8f139f	D_0__Bacteria;D_1__Spirochaetes;D_2__Spirochaetia;D_3__Spirochaetales;D_4__Spirochaetaceae;D_5__Treponema 2	0.9999999988615697
1fd6bc25da83cd0fb75d720b1011c0ba	D_0__Bacteria;D_1__Proteobacteria;D_2__Gammaproteobacteria;D_3__Pseudomonadales;D_4__Pseudomonadaceae;D_5__Pseudomonas	0.9996933246483158
e7e85ab4de605375227067d43648b70b	D_0__Bacteria;D_1__Proteobacteria;D_2__Gammaproteobacteria;D_3__Pseudomonadales;D_4__Moraxellaceae;D_5__Alkanindiges;D_6__uncultured bacterium;D_7__;D_8__;D_9__;D_10__;D_11__;D_12__;D_13__;D_14__	0.9712787838620404
4059beeecd2c66dd2495896f424ca8fa	D_0__Bacteria;D_1__Cyanobacteria;D_2__Oxyphotobacteria;D_3__Chloroplast;D_4__uncultured bacterium;D_5__;D_6__;D_7__;D_8__;D_9__;D_10__;D_11__;D_12__;D_13__;D_14__	0.8916114908834869
85ed1afb50c77ae459fe37e6c0206ffd	D_0__Bacteria;D_1__Proteobacteria;D_2__Gammaproteobacteria;D_3__Cellvibrionales;D_4__Cellvibrionaceae;D_5__Cellvibrio	0.999999997805037
0e2d370f860f8262fe2d1fd778dd030f	D_0__Bacteria;D_1__Actinobacteria;D_2__Actinobacteria;D_3__Corynebacteriales;D_4__Corynebacteriaceae;D_5__Corynebacterium 1;Ambiguous_taxa;D_7__;D_8__;D_9__;D_10__;D_11__;D_12__;D_13__;D_14__	0.7416249385712658
e8bd6922f2b5705ea34539b3db043da9	D_0__Bacteria;D_1__Bacteroidetes;D_2__Bacteroidia;D_3__Flavobacteriales;D_4__Flavobacteriaceae;D_5__Flavobacterium	0.9999999549964381
87f27a923993a7e3b9fb97465e71f667	D_0__Bacteria;D_1__Patescibacteria;D_2__Parcubacteria	0.9995736856465253
7316f2119e2b2730ae84f0495da270c3	D_0__Bacteria;D_1__Actinobacteria;D_2__Actinobacteria;D_3__Frankiales;D_4__Frankiaceae;D_5__Jatrophihabitans;D_6__uncultured bacterium;D_7__;D_8__;D_9__;D_10__;D_11__;D_12__;D_13__;D_14__	0.9763475613027971
bce80cefefadc3e58a0ffe8bdb01a34f	D_0__Bacteria;D_1__Proteobacteria;D_2__Gammaproteobacteria;D_3__Enterobacteriales;D_4__Enterobacteriaceae;D_5__Escherichia-Shigella	0.9980933853022749
167ec999360124ea71bf9fa4df41af46	D_0__Bacteria;D_1__Bacteroidetes;D_2__Bacteroidia;D_3__Flavobacteriales;D_4__Flavobacteriaceae;D_5__Flavobacterium;D_6__uncultured bacterium;D_7__;D_8__;D_9__;D_10__;D_11__;D_12__;D_13__;D_14__	0.880519063776757
2789a94a6ef23cc3c2b63549d77825b8	D_0__Bacteria;D_1__Proteobacteria;D_2__Gammaproteobacteria;D_3__Xanthomonadales;D_4__Rhodanobacteraceae;D_5__uncultured;D_6__uncultured bacterium;D_7__;D_8__;D_9__;D_10__;D_11__;D_12__;D_13__;D_14__	0.8814057489750805
2a9285889acf1e5b2202fe4e96921187	D_0__Bacteria;D_1__Firmicutes;D_2__Bacilli;D_3__Bacillales;D_4__Planococcaceae;D_5__Lysinibacillus	0.8604745384371849
886813d6c66ef41ef648c9b92ffde619	D_0__Bacteria;D_1__Actinobacteria;D_2__Actinobacteria;D_3__Corynebacteriales;D_4__Corynebacteriaceae;D_5__Corynebacterium 1;Ambiguous_taxa;D_7__;D_8__;D_9__;D_10__;D_11__;D_12__;D_13__;D_14__	0.8747288027308325
a8e741bed03fec1f4f0b3378bdc30ea3	D_0__Bacteria;D_1__Patescibacteria;D_2__Parcubacteria;D_3__Candidatus Nomurabacteria;D_4__uncultured bacterium;D_5__;D_6__;D_7__;D_8__;D_9__;D_10__;D_11__;D_12__;D_13__;D_14__	0.9995526221573415
8dd7d6976255e89405fbfe4fd35f2b1c	D_0__Bacteria;D_1__Firmicutes;D_2__Bacilli;D_3__Bacillales;D_4__Staphylococcaceae;D_5__Staphylococcus	0.9999999396183631
032f61de20498fd80e8138e49f3e86f2	D_0__Bacteria;D_1__Deinococcus-Thermus;D_2__Deinococci;D_3__Deinococcales;D_4__Deinococcaceae;D_5__Deinococcus;Ambiguous_taxa;D_7__;D_8__;D_9__;D_10__;D_11__;D_12__;D_13__;D_14__	0.9902391248823583
08e706559d710833f7c785dfa87f582f	D_0__Bacteria;D_1__Firmicutes;D_2__Clostridia;D_3__Clostridiales;D_4__Family XI;D_5__Peptoniphilus	0.9999993999307292
e12aaef8270d7425f72a5f1a65fdf2ad	D_0__Bacteria;D_1__Omnitrophicaeota;D_2__uncultured bacterium;D_3__;D_4__;D_5__;D_6__;D_7__;D_8__;D_9__;D_10__;D_11__;D_12__;D_13__;D_14__	0.9855815213806213
632d4226bbc710dbd6a45416b31bc9b7	D_0__Bacteria;D_1__Firmicutes;D_2__Bacilli;D_3__Lactobacillales;D_4__Carnobacteriaceae;D_5__Atopostipes;D_6__uncultured bacterium;D_7__;D_8__;D_9__;D_10__;D_11__;D_12__;D_13__;D_14__	0.9888826977765393
f4c25d36e800c9a2b058a1aa3ba79f7f	D_0__Bacteria;D_1__Proteobacteria;D_2__Gammaproteobacteria;D_3__Vibrionales;D_4__Vibrionaceae;D_5__Vibrio	0.9998988223355222
f77de8cc0ba6e85299997f60cfdca4b3	D_0__Bacteria;D_1__Proteobacteria;D_2__Deltaproteobacteria;D_3__Bdellovibrionales;D_4__Bacteriovoracaceae;D_5__Peredibacter;D_6__uncultured bacterium;D_7__;D_8__;D_9__;D_10__;D_11__;D_12__;D_13__;D_14__	0.9894682643879169
2a78bf632ec00bd4268f0f36a84bb89a	D_0__Bacteria;D_1__Actinobacteria;D_2__MB-A2-108;D_3__uncultured bacterium;D_4__;D_5__;D_6__;D_7__;D_8__;D_9__;D_10__;D_11__;D_12__;D_13__;D_14__	0.9136706631803514
5c5bf843194c33cfd2767a0d1e778913	D_0__Bacteria;D_1__Cyanobacteria;D_2__Oxyphotobacteria;D_3__Chloroplast;D_4__metagenome;D_5__;D_6__;D_7__;D_8__;D_9__;D_10__;D_11__;D_12__;D_13__;D_14__	0.9999474234306037
1d368ed5ba28ee94f55589ba87e96910	D_0__Bacteria;D_1__Proteobacteria;D_2__Deltaproteobacteria;D_3__Bdellovibrionales;D_4__Bdellovibrionaceae;D_5__Bdellovibrio;D_6__uncultured bacterium;D_7__;D_8__;D_9__;D_10__;D_11__;D_12__;D_13__;D_14__	0.9852163901344017
9395030e4a6ea0a563af065bb87671c1	D_0__Bacteria;D_1__Armatimonadetes;D_2__Armatimonadia;D_3__Armatimonadales;D_4__uncultured bacterium;D_5__;D_6__;D_7__;D_8__;D_9__;D_10__;D_11__;D_12__;D_13__;D_14__	0.8890970666654562
8674dcf0cfe35939037fa9a5b986866f	D_0__Bacteria;D_1__Fusobacteria;D_2__Fusobacteriia;D_3__Fusobacteriales;D_4__Fusobacteriaceae;D_5__Fusobacterium;D_6__uncultured bacterium;D_7__;D_8__;D_9__;D_10__;D_11__;D_12__;D_13__;D_14__	0.7484206786752057
fe268294797ef518c61e454999cd5c20	D_0__Bacteria;D_1__Bacteroidetes;D_2__Bacteroidia;D_3__Bacteroidales;D_4__Bacteroidaceae;D_5__Bacteroides;D_6__uncultured Bacteroidetes bacterium;D_7__;D_8__;D_9__;D_10__;D_11__;D_12__;D_13__;D_14__	0.7891071481004877
1f0532e025d966a685fd0d1f3144bc8a	D_0__Bacteria;D_1__Firmicutes;D_2__Clostridia;D_3__Clostridiales;D_4__Peptostreptococcaceae;D_5__Peptostreptococcus	0.9999994561752709
dcba105f35d8ebc9e22269c7491ad3a7	D_0__Bacteria;D_1__Proteobacteria;D_2__Gammaproteobacteria;D_3__Xanthomonadales;D_4__Xanthomonadaceae;D_5__Stenotrophomonas	0.9999998481740576
2af967c15c94cd803bc71a9aa2787ab0	D_0__Bacteria;D_1__Proteobacteria;D_2__Deltaproteobacteria;D_3__Bdellovibrionales;D_4__Bdellovibrionaceae;D_5__Bdellovibrio;D_6__uncultured bacterium;D_7__;D_8__;D_9__;D_10__;D_11__;D_12__;D_13__;D_14__	0.999472443670198
9207bf5e78e77c8ecb9d079b8ce7dc8b	D_0__Bacteria;D_1__Actinobacteria;D_2__Actinobacteria;D_3__Corynebacteriales;D_4__Corynebacteriaceae;D_5__Corynebacterium 1	0.8459338216801493
b0a786e069461e1197a9cfd143e3c825	D_0__Bacteria;D_1__Firmicutes;D_2__Bacilli;D_3__Bacillales;D_4__Staphylococcaceae;D_5__Staphylococcus	0.9999998755564392
e4b3cb0611e0a6343cf7d79cc1cde794	D_0__Bacteria;D_1__Firmicutes;D_2__Negativicutes;D_3__Selenomonadales;D_4__Veillonellaceae;D_5__Veillonella	0.9999999990235485
3dd880537a64c126d024a893bb01e2d6	D_0__Bacteria;D_1__Proteobacteria;D_2__Gammaproteobacteria;D_3__Alteromonadales;D_4__Shewanellaceae;D_5__Shewanella	0.9999921585953052
a6b34375b8908cf253c1f56481f8622d	D_0__Bacteria;D_1__Patescibacteria;D_2__Berkelbacteria;D_3__uncultured bacterium;D_4__;D_5__;D_6__;D_7__;D_8__;D_9__;D_10__;D_11__;D_12__;D_13__;D_14__	0.9002555874498193
ca5554739a50fbd63ece687955c425f0	D_0__Bacteria;D_1__Proteobacteria;D_2__Alphaproteobacteria;D_3__Sphingomonadales;D_4__Sphingomonadaceae	0.9999877555075117
cbef40f459197faa8de7bba6a4764a34	D_0__Bacteria;D_1__Bacteroidetes;D_2__Bacteroidia;D_3__Bacteroidales;D_4__Prevotellaceae;D_5__Prevotella;D_6__uncultured bacterium;D_7__;D_8__;D_9__;D_10__;D_11__;D_12__;D_13__;D_14__	0.9549241241206625
b7d6cf3f7467ca45087ca083796a0af0	D_0__Bacteria;D_1__Proteobacteria;D_2__Gammaproteobacteria;D_3__Betaproteobacteriales;D_4__Burkholderiaceae;D_5__Polaromonas;Ambiguous_taxa;D_7__;D_8__;D_9__;D_10__;D_11__;D_12__;D_13__;D_14__	0.7566842198485763
2f33e683ce66e7f1b017a05957477719	D_0__Bacteria;D_1__Patescibacteria;D_2__Parcubacteria	0.7492821384071412
bebdc45479f31ee35ad453f0b40d300b	D_0__Bacteria;D_1__Cyanobacteria;D_2__Melainabacteria;D_3__Gastranaerophilales;D_4__uncultured rumen bacterium;D_5__;D_6__;D_7__;D_8__;D_9__;D_10__;D_11__;D_12__;D_13__;D_14__	0.8673461616159396
51b14f2e64e7d859db7d7649fe5cf944	D_0__Bacteria;D_1__Actinobacteria;D_2__Actinobacteria;D_3__Propionibacteriales;D_4__Nocardioidaceae;D_5__Nocardioides	0.9572624613119345
6cc504ebbfc8de17f47b826e1a388f8a	D_0__Bacteria;D_1__Actinobacteria;D_2__Rubrobacteria;D_3__Rubrobacterales;D_4__Rubrobacteriaceae;D_5__Rubrobacter	0.9999999918245948
e1a66094307ba39e7bf2bfdbcc2bcb27	D_0__Bacteria;D_1__Patescibacteria;D_2__Parcubacteria	0.8774048068740384
bd1b2a4dfdc8686221d9bdd757381bfc	D_0__Bacteria;D_1__Firmicutes;D_2__Clostridia;D_3__Clostridiales;D_4__Ruminococcaceae;D_5__Ruminococcus 2;D_6__uncultured bacterium;D_7__;D_8__;D_9__;D_10__;D_11__;D_12__;D_13__;D_14__	0.8719091868394752
10796cbae0dc05a7749028d0885611a7	D_0__Bacteria;D_1__Proteobacteria;D_2__Deltaproteobacteria;D_3__Desulfovibrionales;D_4__Desulfovibrionaceae;D_5__Desulfovibrio	0.9999870248993269
931dc9da626bd635c017707d58be44bc	D_0__Bacteria;D_1__Proteobacteria;D_2__Gammaproteobacteria;D_3__Xanthomonadales;D_4__Rhodanobacteraceae;D_5__Rhodanobacter	0.9630760584315756
af40e416e7a25fc9cf2e6aabbfebdea7	D_0__Bacteria;D_1__Patescibacteria;D_2__Microgenomatia;D_3__Candidatus Woesebacteria;D_4__uncultured bacterium;D_5__;D_6__;D_7__;D_8__;D_9__;D_10__;D_11__;D_12__;D_13__;D_14__	0.9994516570091777
3e877384be1257725188beeeee3e42bd	D_0__Bacteria;D_1__Bacteroidetes;D_2__Bacteroidia;D_3__Flavobacteriales;D_4__Weeksellaceae;D_5__Chryseobacterium;D_6__uncultured bacterium;D_7__;D_8__;D_9__;D_10__;D_11__;D_12__;D_13__;D_14__	0.8779801326253266
424ecd2a66b4b2be205816ff023ad514	D_0__Bacteria;D_1__Bacteroidetes;D_2__Bacteroidia;D_3__Bacteroidales;D_4__Paludibacteraceae;D_5__Paludibacter;D_6__uncultured bacterium;D_7__;D_8__;D_9__;D_10__;D_11__;D_12__;D_13__;D_14__	0.9802990287294459
1d7b404c01f5f1ea83deecdff01276b1	D_0__Bacteria;D_1__Cyanobacteria;D_2__Oxyphotobacteria;D_3__Chloroplast	0.999999999999976
aa61f91cb4256502d663c3735fdf606d	D_0__Bacteria;D_1__Patescibacteria;D_2__Parcubacteria;D_3__Candidatus Kaiserbacteria;D_4__uncultured soil bacterium;D_5__;D_6__;D_7__;D_8__;D_9__;D_10__;D_11__;D_12__;D_13__;D_14__	0.7919052029955158
89f65dc08830765c45c44277599fd0b4	D_0__Bacteria;D_1__Bacteroidetes;D_2__Bacteroidia;D_3__Bacteroidales;D_4__Bacteroidales RF16 group;D_5__uncultured rumen bacterium;D_6__;D_7__;D_8__;D_9__;D_10__;D_11__;D_12__;D_13__;D_14__	0.9608586917108642
79e3cdbde25acb9f295799f25ebc32c9	D_0__Bacteria;D_1__Bacteroidetes;D_2__Bacteroidia;D_3__Sphingobacteriales;D_4__env.OPS 17;D_5__uncultured bacterium;D_6__;D_7__;D_8__;D_9__;D_10__;D_11__;D_12__;D_13__;D_14__	0.787227267818984
ab0d494c0a26a3692182d336b83ccf73	D_0__Bacteria;D_1__Patescibacteria;D_2__Parcubacteria;D_3__Candidatus Ryanbacteria;D_4__Candidatus Giovannonibacteria bacterium GW2011_GWB1_47_6b;D_5__;D_6__;D_7__;D_8__;D_9__;D_10__;D_11__;D_12__;D_13__;D_14__	0.9965670538996518
7b9ce8e5c02aca74dd6c923413e99764	D_0__Bacteria;D_1__Proteobacteria;D_2__Alphaproteobacteria;D_3__Rhizobiales;D_4__Beijerinckiaceae;D_5__Methylobacterium	0.9999976781281414
9f59ae84b3fc7e1341c251321b1b7996	D_0__Bacteria	0.958500567960336
cd588d04b512a94bb29703f792556919	D_0__Bacteria;D_1__Firmicutes;D_2__Bacilli;D_3__Lactobacillales;D_4__Enterococcaceae;D_5__Enterococcus	0.999600709982084
62727dc7f1b9c5878de3da94b2977f05	D_0__Bacteria;D_1__Proteobacteria;D_2__Alphaproteobacteria;D_3__Rhizobiales;D_4__Rhizobiaceae;D_5__Ochrobactrum;Ambiguous_taxa;D_7__;D_8__;D_9__;D_10__;D_11__;D_12__;D_13__;D_14__	0.9307255943347733
3ddf3289ecfa43a3202c311f71ed1662	D_0__Bacteria;D_1__Cyanobacteria;D_2__Oxyphotobacteria;D_3__Nostocales;D_4__Chroococcidiopsaceae;D_5__Aliterella CENA595;D_6__uncultured bacterium;D_7__;D_8__;D_9__;D_10__;D_11__;D_12__;D_13__;D_14__	0.9612538245673468
81b14a06fe51fed6aaa311ff4e370125	D_0__Bacteria;D_1__Bacteroidetes;D_2__Bacteroidia;D_3__Bacteroidales;D_4__Prevotellaceae;D_5__Prevotella;D_6__uncultured Prevotella sp.;D_7__;D_8__;D_9__;D_10__;D_11__;D_12__;D_13__;D_14__	0.8891877963736268
fdd33a5b090f2d0471673ad8a5636297	D_0__Bacteria;D_1__Firmicutes;D_2__Bacilli;D_3__Bacillales;D_4__Thermoactinomycetaceae;D_5__Laceyella;D_6__Laceyella sacchari;D_7__;D_8__;D_9__;D_10__;D_11__;D_12__;D_13__;D_14__	0.9989662187644702
d69a2673303eef8b58606739ed7a8005	D_0__Bacteria;D_1__Patescibacteria;D_2__Parcubacteria;D_3__Candidatus Nomurabacteria;D_4__uncultured bacterium;D_5__;D_6__;D_7__;D_8__;D_9__;D_10__;D_11__;D_12__;D_13__;D_14__	0.9519458212243245
965262ac6958f858ecd36c349c276af4	D_0__Bacteria;D_1__Proteobacteria;D_2__Alphaproteobacteria;D_3__Caulobacterales;D_4__Caulobacteraceae;D_5__Asticcacaulis;Ambiguous_taxa;D_7__;D_8__;D_9__;D_10__;D_11__;D_12__;D_13__;D_14__	0.9579288691919728
c624809d87fa6243821124fe07b9fe32	D_0__Bacteria;D_1__Patescibacteria;D_2__Parcubacteria;D_3__Candidatus Lloydbacteria;D_4__uncultured bacterium;D_5__;D_6__;D_7__;D_8__;D_9__;D_10__;D_11__;D_12__;D_13__;D_14__	0.9821542524239798
d70e10ec26dd8ce78fa6ec2dac853bc0	D_0__Bacteria;D_1__Bacteroidetes;D_2__Bacteroidia;D_3__Flavobacteriales;D_4__Flavobacteriaceae;D_5__Flavobacterium;Ambiguous_taxa;D_7__;D_8__;D_9__;D_10__;D_11__;D_12__;D_13__;D_14__	0.7249310979179199
d65a391926c331c58d1b47d7e36bac67	D_0__Bacteria;D_1__Proteobacteria;D_2__Deltaproteobacteria;D_3__Desulfuromonadales;D_4__Desulfuromonadaceae;D_5__Desulfuromonas;D_6__uncultured bacterium;D_7__;D_8__;D_9__;D_10__;D_11__;D_12__;D_13__;D_14__	0.9232641528523885
f4c2587bbaa6e03cd0452af030d28bb5	D_0__Bacteria;D_1__Bacteroidetes;D_2__Bacteroidia;D_3__Bacteroidales;D_4__Prevotellaceae;D_5__Prevotella;D_6__Prevotella bivia;D_7__;D_8__;D_9__;D_10__;D_11__;D_12__;D_13__;D_14__	0.7993490356831052
036adf41f075918ba0f1897775109ea2	D_0__Bacteria;D_1__Actinobacteria;D_2__Actinobacteria;D_3__Micrococcales;D_4__Brevibacteriaceae;D_5__Brevibacterium;Ambiguous_taxa;D_7__;D_8__;D_9__;D_10__;D_11__;D_12__;D_13__;D_14__	0.9211667041300076
113eb4aa2ef089e79212fccbac65c1a8	D_0__Bacteria;D_1__Patescibacteria;D_2__Parcubacteria	0.9996836008652307
491d157bd5883cf1036e42566f940827	D_0__Bacteria;D_1__Acidobacteria;D_2__Subgroup 6	0.9999999739405883
f23ae79b8e8f9da6aacd23180c2361db	D_0__Bacteria;D_1__Bacteroidetes;D_2__Bacteroidia;D_3__Cytophagales;D_4__Hymenobacteraceae;D_5__Hymenobacter;Ambiguous_taxa;D_7__;D_8__;D_9__;D_10__;D_11__;D_12__;D_13__;D_14__	0.9838604623986089
aa11b7fecbbca304e3b36cce12f5bb66	D_0__Bacteria;D_1__Proteobacteria;D_2__Alphaproteobacteria;D_3__Sphingomonadales;D_4__Sphingomonadaceae;D_5__Novosphingobium	0.9913404770710275
d8e7f9181e4d5a4a6453e9ca9996a43f	D_0__Bacteria;D_1__Bacteroidetes;D_2__Bacteroidia;D_3__Bacteroidales;D_4__Tannerellaceae;D_5__Parabacteroides	0.9999994128199817
3316c3f1c8b723df7fbb60390a015a15	D_0__Bacteria;D_1__Firmicutes;D_2__Bacilli;D_3__Bacillales;D_4__Staphylococcaceae;D_5__Staphylococcus	0.999336383746147
ecf34d91df9158bbc6b75ffb32e1a280	D_0__Bacteria;D_1__Verrucomicrobia;D_2__Verrucomicrobiae;D_3__Pedosphaerales;D_4__Pedosphaeraceae	0.9999836812153118
edc9e5c16e40aff1eadce6597940f08f	D_0__Bacteria;D_1__Firmicutes;D_2__Bacilli;D_3__Lactobacillales;D_4__Streptococcaceae;D_5__Streptococcus	0.99999996305171
3e8a8e2047fdea41828f55c4c1ad5f1f	D_0__Bacteria;D_1__Bacteroidetes;D_2__Bacteroidia;D_3__Flavobacteriales;D_4__Weeksellaceae;D_5__Chryseobacterium;Ambiguous_taxa;D_7__;D_8__;D_9__;D_10__;D_11__;D_12__;D_13__;D_14__	0.7821108577060507
9f4480382f5aa48dbcbab8542940eecc	D_0__Bacteria;D_1__Proteobacteria;D_2__Gammaproteobacteria;D_3__Betaproteobacteriales;D_4__TRA3-20	0.9996123484825828
6603a4bacb6e11fbc0164c979f94c04f	D_0__Bacteria;D_1__Elusimicrobia;D_2__Lineage IIc;D_3__uncultured bacterium;D_4__;D_5__;D_6__;D_7__;D_8__;D_9__;D_10__;D_11__;D_12__;D_13__;D_14__	0.9999073672712696
1ab569cb871c4fbe74e18371463081a4	D_0__Bacteria;D_1__Proteobacteria;D_2__Gammaproteobacteria;D_3__Betaproteobacteriales;D_4__Neisseriaceae;D_5__uncultured;D_6__uncultured bacterium;D_7__;D_8__;D_9__;D_10__;D_11__;D_12__;D_13__;D_14__	0.9940590419886023
a7725934b9ec78b14ebecc5905cc4106	D_0__Bacteria;D_1__Firmicutes;D_2__Clostridia;D_3__Clostridiales;D_4__Clostridiaceae 1;D_5__Clostridium sensu stricto 10;D_6__uncultured bacterium;D_7__;D_8__;D_9__;D_10__;D_11__;D_12__;D_13__;D_14__	0.9918519910306068
323b875a13913de232e457caf73f3df2	D_0__Bacteria;D_1__Proteobacteria;D_2__Gammaproteobacteria;D_3__Betaproteobacteriales;D_4__Burkholderiaceae;D_5__Burkholderia-Caballeronia-Paraburkholderia	0.9999736969609915
54dd4ab82cdd06728bbb5832eacd210b	D_0__Bacteria;D_1__Bacteroidetes;D_2__Bacteroidia;D_3__Bacteroidales;D_4__Bacteroidaceae;D_5__Bacteroides;D_6__uncultured Bacteroidetes bacterium;D_7__;D_8__;D_9__;D_10__;D_11__;D_12__;D_13__;D_14__	0.9488673478189443
99d7dd8fdd43cef331f256e86f097a82	D_0__Bacteria;D_1__Proteobacteria;D_2__Gammaproteobacteria;D_3__Betaproteobacteriales	0.9999694779213467
19aed3764241480382fa8cd7115ba3d7	D_0__Bacteria;D_1__Bacteroidetes;D_2__Bacteroidia;D_3__Flavobacteriales;D_4__Flavobacteriaceae;D_5__Flavobacterium;Ambiguous_taxa;D_7__;D_8__;D_9__;D_10__;D_11__;D_12__;D_13__;D_14__	0.8799247833554831
f831cd90c227f2b8808b255182461fa1	D_0__Bacteria;D_1__Bacteroidetes;D_2__Bacteroidia;D_3__Cytophagales;D_4__Spirosomaceae;D_5__uncultured;D_6__uncultured bacterium;D_7__;D_8__;D_9__;D_10__;D_11__;D_12__;D_13__;D_14__	0.9487357032997794
ed1310b15b2c3828eb68f9c0213d8dce	D_0__Bacteria;D_1__Proteobacteria;D_2__Alphaproteobacteria;D_3__Rhizobiales;D_4__Xanthobacteraceae;D_5__Pseudolabrys;D_6__uncultured bacterium;D_7__;D_8__;D_9__;D_10__;D_11__;D_12__;D_13__;D_14__	0.9030261377950304
c3a3028206265a774db042ed9acea8c7	D_0__Bacteria;D_1__Patescibacteria;D_2__Parcubacteria;D_3__Candidatus Nomurabacteria;D_4__uncultured bacterium;D_5__;D_6__;D_7__;D_8__;D_9__;D_10__;D_11__;D_12__;D_13__;D_14__	0.998203644292633
9896f1b3ef2427274897d634a16cdf40	D_0__Bacteria;D_1__Deinococcus-Thermus;D_2__Deinococci;D_3__Deinococcales;D_4__Deinococcaceae;D_5__Deinococcus;D_6__uncultured bacterium;D_7__;D_8__;D_9__;D_10__;D_11__;D_12__;D_13__;D_14__	0.8107286208220519
92f1720367db58c68a96eceb9feb416a	D_0__Bacteria;D_1__Proteobacteria;D_2__Alphaproteobacteria;D_3__Rhizobiales;D_4__Beijerinckiaceae;D_5__Methylobacterium	0.9993025195658345
9758a49205d88e12191455e15969ff7c	D_0__Bacteria;D_1__Proteobacteria;D_2__Alphaproteobacteria;D_3__Sphingomonadales;D_4__Sphingomonadaceae;D_5__Ellin6055;D_6__uncultured bacterium;D_7__;D_8__;D_9__;D_10__;D_11__;D_12__;D_13__;D_14__	0.7358058636530791
e2a1ec5fa8f159353be913284312112b	D_0__Bacteria;D_1__Firmicutes;D_2__Bacilli;D_3__Bacillales;D_4__Paenibacillaceae;D_5__Paenibacillus	0.9997968416475347
ef750b49ce41dc588180d0b2d4751419	D_0__Bacteria;D_1__Firmicutes;D_2__Clostridia;D_3__Clostridiales;D_4__Lachnospiraceae;D_5__Johnsonella;D_6__uncultured bacterium;D_7__;D_8__;D_9__;D_10__;D_11__;D_12__;D_13__;D_14__	0.9506597038596004
a5e526d56b6360c0a6dc8e3ed0a3f505	D_0__Bacteria;D_1__Bacteroidetes;D_2__Bacteroidia;D_3__Bacteroidales;D_4__Bacteroidaceae;D_5__Bacteroides;Ambiguous_taxa;D_7__;D_8__;D_9__;D_10__;D_11__;D_12__;D_13__;D_14__	0.8218023352397059
5a7b179b1b45f0fe2282f260bf073f60	D_0__Bacteria;D_1__Actinobacteria;D_2__Actinobacteria;D_3__Propionibacteriales;D_4__Propionibacteriaceae;D_5__Cutibacterium	0.9999990216235399
33e5e8d3fe3b34182f8b42c8cbb2ebbe	D_0__Bacteria;D_1__Patescibacteria;D_2__Parcubacteria;D_3__uncultured bacterium;D_4__;D_5__;D_6__;D_7__;D_8__;D_9__;D_10__;D_11__;D_12__;D_13__;D_14__	0.7223795403386262
2ccd2298e757f95d191101321d085611	D_0__Bacteria;D_1__Firmicutes;D_2__Clostridia;D_3__Clostridiales;D_4__Family XI;D_5__Tissierella;Ambiguous_taxa;D_7__;D_8__;D_9__;D_10__;D_11__;D_12__;D_13__;D_14__	0.9933874564468974
c384aa6d089215be83719ba3da5bc999	D_0__Bacteria;D_1__Patescibacteria;D_2__Parcubacteria	0.9360941601289355
96861955e8ed64e13ebc78f1b9ed1056	D_0__Archaea;D_1__Nanoarchaeaeota;D_2__Nanohaloarchaeia;D_3__Aenigmarchaeales;D_4__uncultured archaeon;D_5__;D_6__;D_7__;D_8__;D_9__;D_10__;D_11__;D_12__;D_13__;D_14__	0.9965843814127371
fc2b05e6ebfe1567e78a5d9f7f5340bc	D_0__Bacteria;D_1__Firmicutes;D_2__Bacilli;D_3__Lactobacillales;D_4__Lactobacillaceae;D_5__Lactobacillus	0.9999999974922863
35eb2fb9845fc775ebc83692d7923f8c	D_0__Bacteria	0.9997953021961741
ddfd49f939f92958b1ec816741055348	D_0__Bacteria;D_1__Proteobacteria;D_2__Gammaproteobacteria;D_3__Betaproteobacteriales;D_4__Burkholderiaceae;D_5__Ralstonia	0.9987203162036208
aa64a0ea26582a79768243cfe598188e	D_0__Bacteria;D_1__Proteobacteria;D_2__Alphaproteobacteria;D_3__Rickettsiales;D_4__Mitochondria	0.99998292786482
2b521c5dd6f1a2a7dcad9e3639e118d0	D_0__Bacteria;D_1__Proteobacteria;D_2__Gammaproteobacteria;D_3__Betaproteobacteriales;D_4__Hydrogenophilaceae;D_5__Hydrogenophilus;D_6__uncultured bacterium;D_7__;D_8__;D_9__;D_10__;D_11__;D_12__;D_13__;D_14__	0.9909709660802329
ca4283eb765c661054735b529ff8bda0	D_0__Bacteria;D_1__Actinobacteria;D_2__Actinobacteria;D_3__Propionibacteriales;D_4__Nocardioidaceae;D_5__Nocardioides	0.9999563282116245
1272a793a2adb881251ed74f8609de91	D_0__Bacteria;D_1__Actinobacteria;D_2__Actinobacteria;D_3__Propionibacteriales;D_4__Nocardioidaceae;D_5__Aeromicrobium;Ambiguous_taxa;D_7__;D_8__;D_9__;D_10__;D_11__;D_12__;D_13__;D_14__	0.7805850928084461
2ca99fb25e1d82c6c167e38ff9408d8d	D_0__Bacteria;D_1__Proteobacteria;D_2__Gammaproteobacteria;D_3__Xanthomonadales;D_4__Xanthomonadaceae;D_5__Luteimonas;Ambiguous_taxa;D_7__;D_8__;D_9__;D_10__;D_11__;D_12__;D_13__;D_14__	0.9957480762973552
730a133dcaa1125e8b233d48f3956056	D_0__Bacteria;D_1__Proteobacteria;D_2__Gammaproteobacteria;D_3__Enterobacteriales;D_4__Enterobacteriaceae	0.9994521236955936
17adfbeb82def6e769168d3b98c96887	D_0__Bacteria	0.9972833768273626
0ab5cb32341e00d827fbcc3266c47b68	D_0__Bacteria;D_1__Proteobacteria;D_2__Deltaproteobacteria;D_3__Bdellovibrionales;D_4__Bdellovibrionaceae;D_5__Bdellovibrio;Ambiguous_taxa;D_7__;D_8__;D_9__;D_10__;D_11__;D_12__;D_13__;D_14__	0.9970193423286643
b19a5275846cbc33cc432f0063384170	D_0__Bacteria;D_1__Proteobacteria;D_2__Alphaproteobacteria;D_3__Rhizobiales;D_4__Rhizobiaceae;D_5__uncultured	0.9196816001478458
1ec92d671ccfd5d924650b622d772b96	D_0__Bacteria;D_1__Proteobacteria;D_2__Alphaproteobacteria;D_3__Rhizobiales;D_4__Rhizobiaceae;D_5__Pseudochrobactrum	0.9103779451842832
30f725673654e53493b21c489542ff4f	D_0__Bacteria;D_1__Firmicutes;D_2__Bacilli;D_3__Lactobacillales;D_4__Carnobacteriaceae	0.9997437074386182
1c8b09508188c5bd41f4ede1acf86355	D_0__Bacteria;D_1__Proteobacteria;D_2__Gammaproteobacteria;D_3__Betaproteobacteriales;D_4__TRA3-20;D_5__metagenome;D_6__;D_7__;D_8__;D_9__;D_10__;D_11__;D_12__;D_13__;D_14__	0.7532652470746535
10c537129e69bcd1429de8a1f905477a	D_0__Bacteria;D_1__Bacteroidetes;D_2__Bacteroidia;D_3__Flavobacteriales;D_4__Weeksellaceae;D_5__Chryseobacterium;D_6__uncultured bacterium;D_7__;D_8__;D_9__;D_10__;D_11__;D_12__;D_13__;D_14__	0.8276181335302671
1d2a33b40acf001bb98667cf41fbd74e	D_0__Bacteria;D_1__Actinobacteria;D_2__Acidimicrobiia;D_3__IMCC26256	0.9999873971458398
3cb1f1ea65dd632665bc2b89f20d7289	D_0__Bacteria;D_1__Bacteroidetes;D_2__Bacteroidia;D_3__Flavobacteriales;D_4__Flavobacteriaceae;D_5__Flavobacterium	0.9999999120203181
eff067d836ce3ecae6b75437f43a4f9e	D_0__Bacteria;D_1__Proteobacteria;D_2__Alphaproteobacteria;D_3__Rhizobiales;D_4__Devosiaceae;D_5__Devosia;D_6__metagenome;D_7__;D_8__;D_9__;D_10__;D_11__;D_12__;D_13__;D_14__	0.92324700019976
7f6b33497f39a53547e56cc1ad4cbf50	D_0__Bacteria;D_1__Proteobacteria;D_2__Gammaproteobacteria;D_3__Betaproteobacteriales;D_4__Neisseriaceae;D_5__uncultured;D_6__uncultured bacterium;D_7__;D_8__;D_9__;D_10__;D_11__;D_12__;D_13__;D_14__	0.9996699872336853
adfb67f460d65aa8614bed0880411c61	D_0__Bacteria;D_1__Proteobacteria;D_2__Gammaproteobacteria;D_3__Betaproteobacteriales;D_4__Rhodocyclaceae;D_5__Ferribacterium;D_6__uncultured bacterium;D_7__;D_8__;D_9__;D_10__;D_11__;D_12__;D_13__;D_14__	0.9385683021562451
e7d298974dbeedb5795f2f24ed2892ff	D_0__Bacteria;D_1__Patescibacteria;D_2__Saccharimonadia;D_3__Saccharimonadales	0.9999999406407116
0b3caf3117388d026d9fd76a9fd889d8	D_0__Bacteria;D_1__Patescibacteria;D_2__Parcubacteria	0.9980729549227253
02983d9949e3b7764b842809cd414fe4	D_0__Bacteria;D_1__Proteobacteria;D_2__Gammaproteobacteria;D_3__Enterobacteriales;D_4__Enterobacteriaceae	0.9999580301422114
204ccc0b9ff774b3e52bfc6df2670e8e	D_0__Bacteria	0.9617168266392525
9ed43d273492b8c4a5d45cd1b3f51a0a	D_0__Bacteria;D_1__Actinobacteria;D_2__Actinobacteria;D_3__Corynebacteriales;D_4__Nocardiaceae;D_5__Gordonia;Ambiguous_taxa;D_7__;D_8__;D_9__;D_10__;D_11__;D_12__;D_13__;D_14__	0.838801091117629
8436fc4945881f66bdfefa49d7bcb042	D_0__Bacteria;D_1__Armatimonadetes;D_2__Armatimonadia;D_3__Armatimonadales;D_4__uncultured bacterium;D_5__;D_6__;D_7__;D_8__;D_9__;D_10__;D_11__;D_12__;D_13__;D_14__	0.9918210523021548
373bd4bfb9b22556c0b4d70971528bae	D_0__Bacteria;D_1__Firmicutes;D_2__Bacilli;D_3__Lactobacillales;D_4__Streptococcaceae;D_5__Streptococcus;D_6__Streptococcus salivarius subsp. thermophilus;D_7__;D_8__;D_9__;D_10__;D_11__;D_12__;D_13__;D_14__	0.9105125881005945
c24e0e391aa836b5eae25567c7eb89ee	D_0__Bacteria;D_1__Firmicutes;D_2__Clostridia;D_3__Clostridiales;D_4__Lachnospiraceae;D_5__[Ruminococcus] gnavus group	0.9999015395845398
674d3fca8b60d684ea44b52ad3fd4c73	D_0__Bacteria;D_1__Proteobacteria;D_2__Gammaproteobacteria;D_3__Betaproteobacteriales;D_4__Burkholderiaceae;D_5__Polaromonas	0.8822962820029896
d8445e59bcfa8a8bc0bb06e589f3b4de	D_0__Bacteria;D_1__Proteobacteria;D_2__Deltaproteobacteria;D_3__Myxococcales;D_4__Polyangiaceae;D_5__Pajaroellobacter;D_6__uncultured bacterium;D_7__;D_8__;D_9__;D_10__;D_11__;D_12__;D_13__;D_14__	0.9813876140194792
26195f690c16b319a46a4e032cc462d4	D_0__Bacteria;D_1__Proteobacteria;D_2__Deltaproteobacteria;D_3__Myxococcales;D_4__Vulgatibacteraceae;D_5__Vulgatibacter;D_6__uncultured bacterium;D_7__;D_8__;D_9__;D_10__;D_11__;D_12__;D_13__;D_14__	0.8264028402384865
ce5201a15124b9f6f438115fc1f6b134	D_0__Bacteria;D_1__Firmicutes;D_2__Clostridia;D_3__Clostridiales;D_4__Clostridiaceae 1;D_5__Clostridium sensu stricto 1	0.9998598985735838
ed04c860573b7b3755997f86c3c0253c	D_0__Bacteria;D_1__Firmicutes;D_2__Bacilli;D_3__Lactobacillales;D_4__Carnobacteriaceae;D_5__Granulicatella;D_6__uncultured bacterium;D_7__;D_8__;D_9__;D_10__;D_11__;D_12__;D_13__;D_14__	0.8850296588985394
c34b056b56371041f2cbe634e0e1efac	D_0__Bacteria;D_1__Bacteroidetes;D_2__Bacteroidia;D_3__Flavobacteriales;D_4__Weeksellaceae;D_5__Chryseobacterium;D_6__uncultured bacterium;D_7__;D_8__;D_9__;D_10__;D_11__;D_12__;D_13__;D_14__	0.752546202906122
7a0534c35525d05003ed44f4f471e7c1	D_0__Bacteria;D_1__Patescibacteria;D_2__Gracilibacteria;Ambiguous_taxa;D_4__;D_5__;D_6__;D_7__;D_8__;D_9__;D_10__;D_11__;D_12__;D_13__;D_14__	0.9991317812366767
d40f240c8bcf76b58cb44fdd37d59ee5	D_0__Bacteria;D_1__Firmicutes;D_2__Clostridia;D_3__Clostridiales;D_4__Christensenellaceae;D_5__Christensenellaceae R-7 group	0.9974193470047054
1ceb169f62c348bdd8cd4f4aa26d60c1	D_0__Bacteria;D_1__Patescibacteria;D_2__Parcubacteria;D_3__Candidatus Vogelbacteria;D_4__uncultured bacterium;D_5__;D_6__;D_7__;D_8__;D_9__;D_10__;D_11__;D_12__;D_13__;D_14__	0.9949152923482051
82591ead40e0d03a04d932fcdc00eb8e	D_0__Bacteria;D_1__Proteobacteria;D_2__Alphaproteobacteria;D_3__Rhizobiales;D_4__Beijerinckiaceae;D_5__1174-901-12;D_6__uncultured bacterium;D_7__;D_8__;D_9__;D_10__;D_11__;D_12__;D_13__;D_14__	0.9677263348685146
d7bcef80ac9a8b1c5e73a938a7f9f798	D_0__Bacteria;D_1__Proteobacteria;D_2__Gammaproteobacteria;D_3__Oceanospirillales;D_4__Marinomonadaceae;D_5__Marinomonas	0.9999999932260771
fbd7016ae1445dc9ef42582b6d5e277e	D_0__Bacteria;D_1__Proteobacteria;D_2__Gammaproteobacteria;D_3__Alteromonadales;D_4__Shewanellaceae;D_5__Shewanella	0.9999970554176428
49d46d00a93443b060707ab2db8ba82d	D_0__Bacteria;D_1__Proteobacteria;D_2__Alphaproteobacteria;D_3__Acetobacterales;D_4__Acetobacteraceae	0.9999999958732605
1ce811e40df367c1bd6adec8ff462e8b	D_0__Bacteria;D_1__Bacteroidetes;D_2__Bacteroidia;D_3__Bacteroidales;D_4__Bacteroidaceae;D_5__Bacteroides	0.9999997275395445
ad8837a8ce1af53719ce20f805269d36	D_0__Bacteria;D_1__Firmicutes;D_2__Clostridia;D_3__Clostridiales;D_4__Ruminococcaceae;D_5__Caproiciproducens;D_6__uncultured bacterium;D_7__;D_8__;D_9__;D_10__;D_11__;D_12__;D_13__;D_14__	0.7306859527401877
de498e5b6645088fe36de743e24a4200	D_0__Bacteria;D_1__Actinobacteria;D_2__Actinobacteria;D_3__Micrococcales;D_4__Brevibacteriaceae;D_5__Brevibacterium;Ambiguous_taxa;D_7__;D_8__;D_9__;D_10__;D_11__;D_12__;D_13__;D_14__	0.9297279428244755
b0800791f898ffb67eeb036e568c62db	D_0__Bacteria;D_1__Proteobacteria;D_2__Gammaproteobacteria;D_3__Aeromonadales;D_4__Aeromonadaceae;D_5__Aeromonas	0.9993573457340729
3770abc7f233bbde7c0a771b64b7c75f	D_0__Bacteria;D_1__Actinobacteria;D_2__Actinobacteria;D_3__Micrococcales;D_4__Micrococcaceae;D_5__Micrococcus;Ambiguous_taxa;D_7__;D_8__;D_9__;D_10__;D_11__;D_12__;D_13__;D_14__	0.8373962107528872
612319994b37b77dc171cb875e080c1a	D_0__Bacteria;D_1__Patescibacteria;D_2__Berkelbacteria;D_3__uncultured bacterium;D_4__;D_5__;D_6__;D_7__;D_8__;D_9__;D_10__;D_11__;D_12__;D_13__;D_14__	0.7383297944980103
f6c3aaf3769911616535908daf4feffe	D_0__Bacteria;D_1__Proteobacteria;D_2__Gammaproteobacteria;D_3__Coxiellales;D_4__Coxiellaceae;D_5__Coxiella	0.9998863458251027
14f3468c7bbb1252789f8373f324f1a6	D_0__Bacteria;D_1__Bacteroidetes;D_2__Bacteroidia;D_3__Bacteroidales;D_4__Bacteroidaceae;D_5__Bacteroides;D_6__uncultured Bacteroidetes bacterium;D_7__;D_8__;D_9__;D_10__;D_11__;D_12__;D_13__;D_14__	0.9303628184203575
cc1294bbb46d090c1a80f4e0e7dbacf9	D_0__Archaea;D_1__Thaumarchaeota;D_2__Nitrososphaeria;D_3__Nitrosopumilales;D_4__Nitrosopumilaceae;D_5__Candidatus Nitrosoarchaeum;D_6__uncultured archaeon;D_7__;D_8__;D_9__;D_10__;D_11__;D_12__;D_13__;D_14__	0.9963228962329278
b937939dc56a657c57ee4e639de7ffbc	D_0__Bacteria;D_1__Omnitrophicaeota;D_2__uncultured bacterium;D_3__;D_4__;D_5__;D_6__;D_7__;D_8__;D_9__;D_10__;D_11__;D_12__;D_13__;D_14__	0.9983686180367567
24fc81722c397ece2c648caf1c36c549	D_0__Bacteria;D_1__Proteobacteria;D_2__Gammaproteobacteria;D_3__Betaproteobacteriales	0.9999997157819873
e563fdcf69b9cecd65a5e0254acdefaf	D_0__Bacteria	0.965228497985189
1764453f70b9db89b5c3e6d7966fb613	D_0__Bacteria;D_1__Proteobacteria;D_2__Gammaproteobacteria;D_3__Betaproteobacteriales;D_4__Burkholderiaceae;D_5__Variovorax	0.8640386519259462
4143df960bb6c24ac072f2128f72de11	D_0__Bacteria;D_1__Bacteroidetes;D_2__Bacteroidia;D_3__Bacteroidales;D_4__Bacteroidaceae;D_5__Bacteroides	0.9999997398651518
53c84a19d2f88fa8870acc238a608c5f	D_0__Bacteria;D_1__Bacteroidetes;D_2__Bacteroidia;D_3__Bacteroidales;D_4__Bacteroidaceae;D_5__Bacteroides;D_6__uncultured Bacteroidetes bacterium;D_7__;D_8__;D_9__;D_10__;D_11__;D_12__;D_13__;D_14__	0.905009306994915
4047e7aa10743ff57f209fceb75eb7bf	D_0__Bacteria;D_1__Bacteroidetes;D_2__Bacteroidia;D_3__Bacteroidales;D_4__Bacteroidaceae;D_5__Bacteroides;D_6__uncultured Bacteroidetes bacterium;D_7__;D_8__;D_9__;D_10__;D_11__;D_12__;D_13__;D_14__	0.8286892877847413
55c663daebf517f2a1f264cadb3dff34	D_0__Bacteria;D_1__Patescibacteria;D_2__Parcubacteria	0.9448752649649003
d64669291f4b0506425e2105452ca5a6	D_0__Bacteria;D_1__Bacteroidetes;D_2__Bacteroidia;D_3__Bacteroidales;D_4__Bacteroidaceae;D_5__Bacteroides;Ambiguous_taxa;D_7__;D_8__;D_9__;D_10__;D_11__;D_12__;D_13__;D_14__	0.7051140377800165
f23851629ba4ad2f29d52ba3d64e8d24	D_0__Bacteria;D_1__Deinococcus-Thermus;D_2__Deinococci;D_3__Deinococcales;D_4__Deinococcaceae;D_5__Deinococcus;Ambiguous_taxa;D_7__;D_8__;D_9__;D_10__;D_11__;D_12__;D_13__;D_14__	0.9450983669260685
9c08af7ada5f8bc782bf86c51d98a95c	D_0__Bacteria;D_1__Proteobacteria;D_2__Gammaproteobacteria;D_3__Oceanospirillales;D_4__SS1-B-06-26;D_5__uncultured soil bacterium;D_6__;D_7__;D_8__;D_9__;D_10__;D_11__;D_12__;D_13__;D_14__	0.9082501721862228
ad8b6197241f4db96348ef12566d7952	D_0__Bacteria;D_1__Bacteroidetes;D_2__Bacteroidia;D_3__Chitinophagales;D_4__Saprospiraceae;D_5__uncultured	0.9991284593475172
2e38342e0d13c74f96d1839c2394d7d9	D_0__Bacteria;D_1__Bacteroidetes;D_2__Bacteroidia;D_3__Chitinophagales;D_4__Chitinophagaceae	0.9999992736032631
73d826dabdbddbea0bd4551bb3d87046	D_0__Bacteria;D_1__Proteobacteria;D_2__Alphaproteobacteria;D_3__Rhodobacterales;D_4__Rhodobacteraceae;D_5__Paracoccus	0.9973710018918115
afc1dea2a551dabc3d19c2ae577c5569	D_0__Archaea;D_1__Nanoarchaeaeota;D_2__Woesearchaeia;D_3__uncultured euryarchaeote;D_4__;D_5__;D_6__;D_7__;D_8__;D_9__;D_10__;D_11__;D_12__;D_13__;D_14__	0.9175399340946339
7ea4b157e51f38c83a0693ce6ea70f53	D_0__Bacteria;D_1__Proteobacteria;D_2__Alphaproteobacteria;D_3__Rhizobiales;D_4__Rhizobiaceae;D_5__Ochrobactrum;Ambiguous_taxa;D_7__;D_8__;D_9__;D_10__;D_11__;D_12__;D_13__;D_14__	0.8654674035250124
9f5bf0bf0fa780be0b7ab197316e91c4	D_0__Bacteria;D_1__Proteobacteria;D_2__Gammaproteobacteria;D_3__Betaproteobacteriales;D_4__Burkholderiaceae;D_5__Polynucleobacter;D_6__uncultured bacterium;D_7__;D_8__;D_9__;D_10__;D_11__;D_12__;D_13__;D_14__	0.7195848280815026
130040cd5c273b7c532d76606a240b95	D_0__Bacteria;D_1__Proteobacteria;D_2__Deltaproteobacteria;D_3__Oligoflexales;D_4__0319-6G20;D_5__uncultured bacterium;D_6__;D_7__;D_8__;D_9__;D_10__;D_11__;D_12__;D_13__;D_14__	0.9982791350223603
5fda6f43bdea0995d2eb1467120ca8ea	D_0__Bacteria;D_1__Firmicutes;D_2__Bacilli;D_3__Bacillales;D_4__Bacillaceae;D_5__Bacillus;D_6__Bacillus firmus;D_7__;D_8__;D_9__;D_10__;D_11__;D_12__;D_13__;D_14__	0.9325340748548729
fcfdcef6fff39b3ea68fb9c385e304b4	D_0__Bacteria;D_1__Patescibacteria;D_2__Gracilibacteria;D_3__metagenome;D_4__;D_5__;D_6__;D_7__;D_8__;D_9__;D_10__;D_11__;D_12__;D_13__;D_14__	0.9928149267399661
c87e0525a0b6a606512289fa220eb70c	D_0__Bacteria;D_1__Planctomycetes;D_2__Planctomycetacia;D_3__Pirellulales;D_4__Pirellulaceae;D_5__Pirellula	0.987309555763124
260321cd582fc2fb25a3b186cc7147d1	D_0__Bacteria;D_1__Proteobacteria;D_2__Gammaproteobacteria;D_3__Methylococcales;D_4__Methylomonaceae;D_5__pLW-20;D_6__uncultured bacterium;D_7__;D_8__;D_9__;D_10__;D_11__;D_12__;D_13__;D_14__	0.9999752739489237
f8b02bad4bc6caa132f9209218ea672b	D_0__Bacteria;D_1__Acidobacteria;D_2__Acidobacteriia;D_3__Subgroup 2;D_4__uncultured bacterium;D_5__;D_6__;D_7__;D_8__;D_9__;D_10__;D_11__;D_12__;D_13__;D_14__	0.9250073357819409
0d13041ece08eea2df27a51851899d79	D_0__Bacteria	0.9716304615809777
975e5d68f5c674977fd76b75d7bca8b3	D_0__Bacteria;D_1__Proteobacteria;D_2__Gammaproteobacteria;D_3__Betaproteobacteriales;D_4__Burkholderiaceae;D_5__Polaromonas;Ambiguous_taxa;D_7__;D_8__;D_9__;D_10__;D_11__;D_12__;D_13__;D_14__	0.7013763477774921
97504449057dccd11f487decbc0c7d73	D_0__Bacteria;D_1__Bacteroidetes;D_2__Bacteroidia;D_3__Chitinophagales;D_4__Chitinophagaceae;D_5__Flavisolibacter;D_6__uncultured bacterium;D_7__;D_8__;D_9__;D_10__;D_11__;D_12__;D_13__;D_14__	0.7140597510804515
c057a592fb9eaea53ea8fb1338f7732e	D_0__Bacteria;D_1__Firmicutes;D_2__Clostridia;D_3__Clostridiales;D_4__Ruminococcaceae;D_5__Ruminococcaceae UCG-010;D_6__uncultured Ruminococcaceae bacterium;D_7__;D_8__;D_9__;D_10__;D_11__;D_12__;D_13__;D_14__	0.8583815459995462
62a90f5f5e086c1b828c30a29cf6ff8e	D_0__Bacteria;D_1__Patescibacteria;D_2__Parcubacteria	0.9996381506996395
36e61350f3340bfcdfd81e8345684d27	D_0__Bacteria;D_1__Proteobacteria;D_2__Alphaproteobacteria;D_3__Rhodobacterales;D_4__Rhodobacteraceae;D_5__Paracoccus	0.9746594968115427
7a6119c32ef10956f3fd9967ea8d0f44	D_0__Bacteria;D_1__Cyanobacteria;D_2__Oxyphotobacteria;D_3__Chloroplast;D_4__Epipyxis sp. PR26KG;D_5__;D_6__;D_7__;D_8__;D_9__;D_10__;D_11__;D_12__;D_13__;D_14__	0.9815994830293558
9940d56bc4bfa105848f02a867cc988c	D_0__Bacteria;D_1__WPS-2	0.9999978783565541
b3027f0f587aaf736693f04f567c41ee	D_0__Bacteria;D_1__Proteobacteria;D_2__Alphaproteobacteria;D_3__Rhodobacterales;D_4__Rhodobacteraceae;D_5__Paracoccus;D_6__uncultured bacterium;D_7__;D_8__;D_9__;D_10__;D_11__;D_12__;D_13__;D_14__	0.8272763381916861
9e848483251f6c7150af32efd6ecb6cb	D_0__Bacteria;D_1__Bacteroidetes;D_2__Bacteroidia;D_3__Flavobacteriales;D_4__Flavobacteriaceae;D_5__Flavobacterium	0.9999999966743837
1842d14ddfe203e32bc3a9ebee14c617	D_0__Bacteria;D_1__Proteobacteria;D_2__Alphaproteobacteria;D_3__Rickettsiales;D_4__Mitochondria;D_5__metagenome;D_6__;D_7__;D_8__;D_9__;D_10__;D_11__;D_12__;D_13__;D_14__	0.9763798487486058
5f3423117526e634fadeef43d0a842ea	D_0__Bacteria;D_1__Proteobacteria;D_2__Deltaproteobacteria;D_3__Bdellovibrionales;D_4__Bdellovibrionaceae;D_5__Bdellovibrio;D_6__uncultured bacterium;D_7__;D_8__;D_9__;D_10__;D_11__;D_12__;D_13__;D_14__	0.7708749180736857
d7803e8d3e13bb8c5f66dcf4bd2f4dde	D_0__Bacteria;D_1__Actinobacteria;D_2__Actinobacteria;D_3__Corynebacteriales;D_4__Corynebacteriaceae	0.9999989344744661
39f624791c380cc3b24248160011f54a	D_0__Bacteria;D_1__Proteobacteria;D_2__Gammaproteobacteria;D_3__Betaproteobacteriales	0.9999098301764747
050076037bdfb746f8c69921edc3e598	D_0__Bacteria;D_1__Bacteroidetes;D_2__Bacteroidia;D_3__Cytophagales;D_4__Spirosomaceae;D_5__Emticicia;Ambiguous_taxa;D_7__;D_8__;D_9__;D_10__;D_11__;D_12__;D_13__;D_14__	0.7338271243643095
674994ca92759c3823076665e9ce0766	D_0__Bacteria;D_1__Verrucomicrobia;D_2__Verrucomicrobiae;D_3__Pedosphaerales;D_4__Pedosphaeraceae	0.9999999997460038
07a0382d362c49aa8f6d632c22c9cbbe	D_0__Bacteria;D_1__Proteobacteria;D_2__Gammaproteobacteria;D_3__Legionellales;D_4__Legionellaceae;D_5__Legionella	0.9999454057454147
ddbc26852131b539d683b82550e4adb8	D_0__Bacteria;D_1__Patescibacteria;D_2__Saccharimonadia;D_3__Saccharimonadales	0.9999999995326229
87b513d5d40f00c8a9efbe0e8e4112f0	D_0__Bacteria;D_1__Omnitrophicaeota;D_2__uncultured bacterium;D_3__;D_4__;D_5__;D_6__;D_7__;D_8__;D_9__;D_10__;D_11__;D_12__;D_13__;D_14__	0.9988373604711773
4499f48e7c39d81d6d6548ef2760e8da	D_0__Bacteria;D_1__Patescibacteria;D_2__Parcubacteria	0.9610929928142743
6d039c8e17062281ddfd1a5d63b5c805	D_0__Bacteria;D_1__Elusimicrobia;D_2__Lineage IIc;D_3__uncultured bacterium;D_4__;D_5__;D_6__;D_7__;D_8__;D_9__;D_10__;D_11__;D_12__;D_13__;D_14__	0.9998248347023094
a62ad62c7ac51a3352e36c47cbb7c012	D_0__Bacteria;D_1__Proteobacteria;D_2__Alphaproteobacteria;D_3__Rhizobiales;D_4__Rhizobiales Incertae Sedis;D_5__uncultured;D_6__uncultured bacterium;D_7__;D_8__;D_9__;D_10__;D_11__;D_12__;D_13__;D_14__	0.9191176281983289
f3534e555474f4e3d6d92ff69d249b16	D_0__Bacteria;D_1__Firmicutes;D_2__Clostridia;D_3__Clostridiales;D_4__Ruminococcaceae;D_5__Ruminococcus 1	0.9999996592721406
c2929a0da414aa0744897824d963875c	D_0__Bacteria;D_1__Patescibacteria;D_2__Parcubacteria;D_3__Candidatus Nomurabacteria;D_4__uncultured bacterium;D_5__;D_6__;D_7__;D_8__;D_9__;D_10__;D_11__;D_12__;D_13__;D_14__	0.9993533220705834
baecfd7b135e5464778ffea2b0a5de40	D_0__Bacteria;D_1__Proteobacteria;D_2__Gammaproteobacteria;D_3__Betaproteobacteriales;D_4__Rhodocyclaceae;D_5__Azovibrio;D_6__uncultured bacterium;D_7__;D_8__;D_9__;D_10__;D_11__;D_12__;D_13__;D_14__	0.9979518693694346
bbc74973112bfd49b932828fbbd9c082	D_0__Bacteria;D_1__Bacteroidetes;D_2__Bacteroidia;D_3__Chitinophagales;D_4__Chitinophagaceae;D_5__Ferruginibacter	0.9992443559686254
c48003a5bf6f47a0ea5365031ceb6acb	D_0__Bacteria;D_1__Cyanobacteria;D_2__Oxyphotobacteria;D_3__Chloroplast;D_4__uncultured rhodophyte;D_5__;D_6__;D_7__;D_8__;D_9__;D_10__;D_11__;D_12__;D_13__;D_14__	0.8648657341978553
fc00ed40b15cd5fa384b672502a3adc3	D_0__Bacteria;D_1__Firmicutes;D_2__Clostridia;D_3__Clostridiales;D_4__Lachnospiraceae	0.9999980856948519
52e16c3ec150cfd30151ca91eb59a001	D_0__Bacteria;D_1__Proteobacteria;D_2__Gammaproteobacteria;D_3__Xanthomonadales;D_4__Xanthomonadaceae;D_5__Stenotrophomonas	0.9999994485052008
1278d9c7588b261e76a394e7a9a886e5	D_0__Bacteria;D_1__Patescibacteria;D_2__ABY1;D_3__Candidatus Kuenenbacteria;D_4__uncultured bacterium;D_5__;D_6__;D_7__;D_8__;D_9__;D_10__;D_11__;D_12__;D_13__;D_14__	0.9995671814524992
66206d59214d8cc4ecb65a71e9350c9c	D_0__Bacteria;D_1__Proteobacteria;D_2__Alphaproteobacteria;D_3__Rhizobiales;D_4__Rhizobiales Incertae Sedis;D_5__Phreatobacter;D_6__uncultured bacterium;D_7__;D_8__;D_9__;D_10__;D_11__;D_12__;D_13__;D_14__	0.9950259854346607
a33084e10de9432589652b02bd2dec57	D_0__Bacteria;D_1__Proteobacteria;D_2__Gammaproteobacteria;D_3__Betaproteobacteriales	0.9999282266971738
4fba6fef450158c1bd1cbcb5a0e8f5e5	D_0__Bacteria;D_1__Bacteroidetes;D_2__Bacteroidia;D_3__Bacteroidales;D_4__Prevotellaceae;D_5__Prevotella 9;D_6__uncultured bacterium;D_7__;D_8__;D_9__;D_10__;D_11__;D_12__;D_13__;D_14__	0.8423564341047854
68d9d2de91b46ec0a029a2160a722a66	D_0__Bacteria;D_1__Bacteroidetes;D_2__Bacteroidia;D_3__Bacteroidales;D_4__Prevotellaceae;D_5__Prevotella 7;D_6__uncultured bacterium;D_7__;D_8__;D_9__;D_10__;D_11__;D_12__;D_13__;D_14__	0.9502475941623382
e9e57fbb4804d0606370f92d911d813d	D_0__Bacteria;D_1__Bacteroidetes;D_2__Bacteroidia;D_3__Flavobacteriales;D_4__Flavobacteriaceae;D_5__Flavobacterium	0.9999997247216239
00cf63a7fbb9ccbc904fa15551343429	D_0__Bacteria;D_1__Bacteroidetes;D_2__Bacteroidia;D_3__Flavobacteriales;D_4__Flavobacteriaceae;D_5__Flavobacterium;Ambiguous_taxa;D_7__;D_8__;D_9__;D_10__;D_11__;D_12__;D_13__;D_14__	0.7442162717657033
a2b2eb93a6ad08727c4a79156da96035	D_0__Bacteria;D_1__Firmicutes;D_2__Clostridia;D_3__Clostridiales;D_4__Ruminococcaceae;D_5__Ruminococcus 1	0.9958176688920679
c2a787cf867ebfdce216002bcc8a94e1	D_0__Bacteria;D_1__Proteobacteria;D_2__Alphaproteobacteria;D_3__Rhizobiales;D_4__Rhizobiaceae;D_5__Allorhizobium-Neorhizobium-Pararhizobium-Rhizobium	0.9983493930147546
176836f93dbfd317e81118e5ab89ff75	D_0__Bacteria;D_1__Omnitrophicaeota;D_2__uncultured bacterium;D_3__;D_4__;D_5__;D_6__;D_7__;D_8__;D_9__;D_10__;D_11__;D_12__;D_13__;D_14__	0.94749842838631
52f9f964e9cf3fc2f4e8d5ee4b21b647	D_0__Bacteria;D_1__Proteobacteria;D_2__Gammaproteobacteria;D_3__uncultured	0.770412434833497
8021147b75d599c0b0781bfa2b56507a	D_0__Bacteria;D_1__Elusimicrobia;D_2__Lineage IIa;D_3__uncultured bacterium;D_4__;D_5__;D_6__;D_7__;D_8__;D_9__;D_10__;D_11__;D_12__;D_13__;D_14__	0.9999984055122504
02d15e5b05bb68eef1a922d75d40498a	D_0__Bacteria;D_1__Bacteroidetes;D_2__Bacteroidia;D_3__Bacteroidales;D_4__Bacteroidaceae;D_5__Bacteroides	0.9999993628538626
d01b6c871280f600fbe50a38785510cd	D_0__Bacteria;D_1__Proteobacteria;D_2__Gammaproteobacteria;D_3__Betaproteobacteriales;D_4__Rhodocyclaceae	0.7728568956899082
a99a696399c4132132d87994fecdc3ce	D_0__Bacteria;D_1__Acidobacteria;D_2__Subgroup 6;D_3__metagenome;D_4__;D_5__;D_6__;D_7__;D_8__;D_9__;D_10__;D_11__;D_12__;D_13__;D_14__	0.8815946115461625
e58635da024cba851c640eb384bc8fad	D_0__Bacteria;D_1__Proteobacteria;D_2__Alphaproteobacteria;D_3__Rhizobiales;D_4__Beijerinckiaceae;D_5__Methylobacterium;Ambiguous_taxa;D_7__;D_8__;D_9__;D_10__;D_11__;D_12__;D_13__;D_14__	0.9143417784050433
f00c2648c088b6fb50526bdcc2b4b14e	D_0__Bacteria;D_1__Firmicutes;D_2__Bacilli;D_3__Lactobacillales;D_4__Streptococcaceae;D_5__Streptococcus	0.9999999806068249
a6c9d9e2159c39bcae3c6fa95fca503f	D_0__Bacteria;D_1__Bacteroidetes;D_2__Bacteroidia;D_3__Chitinophagales;D_4__Chitinophagaceae;D_5__Chitinophaga;Ambiguous_taxa;D_7__;D_8__;D_9__;D_10__;D_11__;D_12__;D_13__;D_14__	0.9147251245776635
c6c3ab4e828fb40d6e05967b7aac9338	D_0__Bacteria;D_1__Firmicutes;D_2__Clostridia;D_3__Clostridiales;D_4__Lachnospiraceae;D_5__Blautia	0.9981447740624734
561bf3a2dee87c05e015774d69ee65ab	D_0__Bacteria;D_1__Patescibacteria;D_2__Saccharimonadia;D_3__Saccharimonadales;D_4__Saccharimonadaceae;D_5__uncultured bacterium;D_6__;D_7__;D_8__;D_9__;D_10__;D_11__;D_12__;D_13__;D_14__	0.9605276492428403
10fbd93d96cf3ac0cdaadfc514bf2963	D_0__Bacteria;D_1__Firmicutes;D_2__Bacilli;D_3__Bacillales;D_4__Bacillaceae	0.8823810564738142
2b5d5adc75a08218bd4c92b01ecf8edf	D_0__Bacteria	0.9898313600089838
db3c29fd2b3d2b67c3a65a60978fcee8	D_0__Bacteria;D_1__Bacteroidetes;D_2__Bacteroidia;D_3__Bacteroidales;D_4__Bacteroidales RF16 group;D_5__uncultured bacterium;D_6__;D_7__;D_8__;D_9__;D_10__;D_11__;D_12__;D_13__;D_14__	0.9999966016098276
9d638215f5c81967840ba380ea65b6c1	D_0__Bacteria;D_1__Proteobacteria;D_2__Gammaproteobacteria;D_3__Betaproteobacteriales	0.86964227226807
312fa6bcff77deb95091c7e9580b1b72	D_0__Bacteria;D_1__Proteobacteria;D_2__Alphaproteobacteria;D_3__Rhodospirillales;D_4__uncultured;D_5__uncultured bacterium;D_6__;D_7__;D_8__;D_9__;D_10__;D_11__;D_12__;D_13__;D_14__	0.8350407435155504
016c95b33bcc88d8c7b70d72f86bfd70	D_0__Bacteria;D_1__Proteobacteria;D_2__Alphaproteobacteria;D_3__Rickettsiales;D_4__SM2D12;D_5__uncultured bacterium;D_6__;D_7__;D_8__;D_9__;D_10__;D_11__;D_12__;D_13__;D_14__	0.9848139694295536
a54b408726a7e845f1a77d218f3a3d7f	D_0__Bacteria;D_1__Firmicutes;D_2__Bacilli;D_3__Lactobacillales;D_4__Carnobacteriaceae;D_5__Alkalibacterium;Ambiguous_taxa;D_7__;D_8__;D_9__;D_10__;D_11__;D_12__;D_13__;D_14__	0.9750452731457021
062c7e2092b44d5b3364201c3f11fe4d	D_0__Bacteria;D_1__Actinobacteria;D_2__Actinobacteria;D_3__Frankiales;D_4__uncultured	0.7456500798275172
491a157417f766a97783ba87f0a0bb31	D_0__Bacteria;D_1__Bacteroidetes;D_2__Bacteroidia;D_3__Cytophagales;D_4__Spirosomaceae;D_5__Runella;D_6__uncultured bacterium;D_7__;D_8__;D_9__;D_10__;D_11__;D_12__;D_13__;D_14__	0.8131274591127903
13aa1050af339d511b9802f40667056a	D_0__Bacteria;D_1__Bacteroidetes;D_2__Bacteroidia;D_3__Chitinophagales;D_4__Saprospiraceae;D_5__uncultured	0.8623174067107582
9feb85ed58ccb8c04d6cde111625e5a2	D_0__Bacteria;D_1__Firmicutes;D_2__Clostridia;D_3__Clostridiales;D_4__Lachnospiraceae;D_5__Catonella;D_6__uncultured bacterium;D_7__;D_8__;D_9__;D_10__;D_11__;D_12__;D_13__;D_14__	0.9995513952652403
29c0b831ad8278ee5185bfe79acc067e	D_0__Bacteria;D_1__Firmicutes;D_2__Clostridia;D_3__Clostridiales;D_4__Ruminococcaceae;D_5__Ruminococcaceae UCG-014	0.9999999999945579
22378929714700495a41ce3337c2cc46	D_0__Bacteria;D_1__Proteobacteria;D_2__Alphaproteobacteria;D_3__Paracaedibacterales;D_4__Paracaedibacteraceae;D_5__Candidatus Finniella;D_6__uncultured bacterium;D_7__;D_8__;D_9__;D_10__;D_11__;D_12__;D_13__;D_14__	0.9999980607284203
a5a863de56cfdae30ea31ce2e5bbab46	D_0__Bacteria;D_1__Proteobacteria;D_2__Gammaproteobacteria;D_3__Alteromonadales;D_4__Shewanellaceae;D_5__Shewanella	0.9999966602566296
2f23ba04e29d4f4fe40a157cc74d49b8	D_0__Bacteria;D_1__Proteobacteria;D_2__Alphaproteobacteria;D_3__Acetobacterales;D_4__Acetobacteraceae;D_5__Acidiphilium;D_6__uncultured bacterium;D_7__;D_8__;D_9__;D_10__;D_11__;D_12__;D_13__;D_14__	0.993674417550773
a13972b9cc0ae7a4296d4904b5082de4	D_0__Bacteria;D_1__Actinobacteria;D_2__Actinobacteria;D_3__Corynebacteriales;D_4__Corynebacteriaceae;D_5__Corynebacterium 1;Ambiguous_taxa;D_7__;D_8__;D_9__;D_10__;D_11__;D_12__;D_13__;D_14__	0.8688207337823611
2e87439a4af6d9e8226587d8a6a6f9de	D_0__Bacteria;D_1__Bacteroidetes;D_2__Bacteroidia;D_3__Bacteroidales;D_4__Bacteroidaceae;D_5__Bacteroides;D_6__uncultured Bacteroidetes bacterium;D_7__;D_8__;D_9__;D_10__;D_11__;D_12__;D_13__;D_14__	0.8948750588630148
647b46bc5fa0fadf81008c9a121c2dd2	D_0__Bacteria;D_1__Epsilonbacteraeota;D_2__Campylobacteria;D_3__Campylobacterales;D_4__Thiovulaceae;D_5__Sulfuricurvum	0.9999999998935313
a7008593a68b1fd38092d2e8e743f422	D_0__Bacteria;D_1__Bacteroidetes;D_2__Bacteroidia;D_3__Flavobacteriales;D_4__Weeksellaceae;D_5__Elizabethkingia;Ambiguous_taxa;D_7__;D_8__;D_9__;D_10__;D_11__;D_12__;D_13__;D_14__	0.9812185268586968
3be844d5b9ef884fcbf2c9195aac45f9	D_0__Bacteria;D_1__Gemmatimonadetes;D_2__Longimicrobia;D_3__Longimicrobiales;D_4__Longimicrobiaceae;D_5__uncultured bacterium;D_6__;D_7__;D_8__;D_9__;D_10__;D_11__;D_12__;D_13__;D_14__	0.996603229928932
1de364c469f2ec66c4c4b3b4f4115141	D_0__Bacteria;D_1__Patescibacteria;D_2__Parcubacteria;D_3__Candidatus Nomurabacteria;D_4__uncultured bacterium;D_5__;D_6__;D_7__;D_8__;D_9__;D_10__;D_11__;D_12__;D_13__;D_14__	0.9990857696245079
5699b09d3c91c083e8ce6bcafc742e25	D_0__Bacteria;D_1__Fusobacteria;D_2__Fusobacteriia;D_3__Fusobacteriales;D_4__Fusobacteriaceae;D_5__Fusobacterium;D_6__uncultured organism;D_7__;D_8__;D_9__;D_10__;D_11__;D_12__;D_13__;D_14__	0.9886943941517158
7fd072aff74564746d11ca0c54ee6ae2	D_0__Bacteria;D_1__Tenericutes;D_2__Mollicutes;D_3__Izimaplasmatales;Ambiguous_taxa;D_5__;D_6__;D_7__;D_8__;D_9__;D_10__;D_11__;D_12__;D_13__;D_14__	0.9683505090343355
db13dc9e909b468184d236d76c2aae96	D_0__Bacteria	0.98505545436424
9d848bb23e019470e759667c1ef89b54	D_0__Bacteria;D_1__Planctomycetes;D_2__Planctomycetacia;D_3__Planctomycetales;D_4__Rubinisphaeraceae;D_5__uncultured;D_6__uncultured bacterium;D_7__;D_8__;D_9__;D_10__;D_11__;D_12__;D_13__;D_14__	0.7894717090158564
def6537fbf474e2216eea6fa4904677c	D_0__Bacteria;D_1__Patescibacteria;D_2__Parcubacteria;D_3__UBA9983	0.9995540370439668
070fba6030678dd49d56c532b7ab9dab	D_0__Bacteria	0.9567083551076134
50fa3cc8faf9a6ec27fbb5c75035dbac	D_0__Bacteria;D_1__Proteobacteria;D_2__Gammaproteobacteria	0.999883369997315
de9ecb6e0b12682e550a5a26d10a1c34	D_0__Bacteria;D_1__Verrucomicrobia;D_2__Verrucomicrobiae	0.9944096799801543
338c4fe25b292bbed42c113058e410a9	D_0__Bacteria;D_1__Chloroflexi;D_2__Ktedonobacteria;D_3__C0119;D_4__uncultured bacterium;D_5__;D_6__;D_7__;D_8__;D_9__;D_10__;D_11__;D_12__;D_13__;D_14__	0.893343723137578
710914d4ca2f4fce3bf479db80699617	D_0__Bacteria;D_1__Proteobacteria;D_2__Alphaproteobacteria;D_3__Rhizobiales;D_4__Beijerinckiaceae;D_5__Methylobacterium	0.9995687624840394
11a2120d5b5fda626b693ce2b1bd32c9	D_0__Bacteria;D_1__Verrucomicrobia;D_2__Verrucomicrobiae;D_3__Opitutales;D_4__Opitutaceae;D_5__Opitutus;D_6__metagenome;D_7__;D_8__;D_9__;D_10__;D_11__;D_12__;D_13__;D_14__	0.7892432457282913
f8bbf7fc44aee3bca26464f19231efd8	D_0__Bacteria;D_1__Bacteroidetes;D_2__Bacteroidia;D_3__Chitinophagales;D_4__Chitinophagaceae;D_5__Flavisolibacter	0.9498335412455444
5d605e90764d3114e913b26fa8f4b03e	D_0__Archaea;D_1__Euryarchaeota;D_2__Methanobacteria;D_3__Methanobacteriales;D_4__Methanobacteriaceae;D_5__Methanobacterium;Ambiguous_taxa;D_7__;D_8__;D_9__;D_10__;D_11__;D_12__;D_13__;D_14__	0.8038085884170416
16300b7d0441a311aa4aa4d2f8268a53	D_0__Bacteria;D_1__Proteobacteria;D_2__Gammaproteobacteria;D_3__Pseudomonadales;D_4__Pseudomonadaceae;D_5__Pseudomonas	0.999984111627038
3b3d200c9aa1d60d8570cbc35cf0c2ff	D_0__Bacteria;D_1__Proteobacteria;D_2__Gammaproteobacteria;D_3__Pseudomonadales;D_4__Moraxellaceae;D_5__Acinetobacter;D_6__Acinetobacter lwoffii;D_7__;D_8__;D_9__;D_10__;D_11__;D_12__;D_13__;D_14__	0.9331094131617215
5b2cd344ce7937dee3ef302fa3af8339	D_0__Bacteria;D_1__Proteobacteria;D_2__Gammaproteobacteria;D_3__Betaproteobacteriales;D_4__Burkholderiaceae;D_5__Polaromonas	0.9422203684034235
1354d8eddb9222983aca5a2fd2c6c7a5	D_0__Bacteria;D_1__Actinobacteria;D_2__Actinobacteria;D_3__Micrococcales;D_4__Brevibacteriaceae;D_5__Brevibacterium;Ambiguous_taxa;D_7__;D_8__;D_9__;D_10__;D_11__;D_12__;D_13__;D_14__	0.9470280848699284
d2e00eed834bc912705dd43d7ae6055a	D_0__Archaea;D_1__Nanoarchaeaeota;D_2__Woesearchaeia	0.9999927481304683
202cf39cadaf024ea5be66e468ae888e	D_0__Bacteria;D_1__Actinobacteria;D_2__Actinobacteria;D_3__Frankiales;D_4__Cryptosporangiaceae;D_5__Fodinicola;D_6__uncultured bacterium;D_7__;D_8__;D_9__;D_10__;D_11__;D_12__;D_13__;D_14__	0.8055576213634329
d3600a13c7dcc12541fb2b8f5310b099	D_0__Bacteria;D_1__Proteobacteria;D_2__Gammaproteobacteria;D_3__Alteromonadales;D_4__Shewanellaceae;D_5__Shewanella	0.999998089378083
dd740a72f8fb698c020e7735a788ff9f	D_0__Bacteria;D_1__Patescibacteria;D_2__Parcubacteria;D_3__Candidatus Nomurabacteria;D_4__uncultured bacterium;D_5__;D_6__;D_7__;D_8__;D_9__;D_10__;D_11__;D_12__;D_13__;D_14__	0.8671434164999466
189319cc4e19a213ab55c39ca3fe87e0	D_0__Bacteria;D_1__Proteobacteria;D_2__Gammaproteobacteria;D_3__Pseudomonadales;D_4__Pseudomonadaceae;D_5__Pseudomonas	0.999999706939593
19247167f30e2ca7e11662a1dfd5dbfb	D_0__Bacteria;D_1__Proteobacteria;D_2__Gammaproteobacteria;D_3__Enterobacteriales;D_4__Enterobacteriaceae;D_5__Serratia	0.7888834523373549
8365c56e7d1f57079c8821b426206d94	D_0__Bacteria;D_1__Epsilonbacteraeota;D_2__Campylobacteria;D_3__Campylobacterales;D_4__Campylobacteraceae;D_5__Campylobacter;Ambiguous_taxa;D_7__;D_8__;D_9__;D_10__;D_11__;D_12__;D_13__;D_14__	0.9956638978819131
45ffedadc43d8030c7f8a405ca9ab0db	D_0__Bacteria;D_1__Proteobacteria;D_2__Deltaproteobacteria;D_3__Myxococcales;D_4__Haliangiaceae;D_5__Haliangium;D_6__metagenome;D_7__;D_8__;D_9__;D_10__;D_11__;D_12__;D_13__;D_14__	0.9159952882167617
bd731faa8a1bfd9f8f69adb4458ca465	D_0__Bacteria;D_1__Proteobacteria;D_2__Alphaproteobacteria;D_3__Rickettsiales;D_4__Mitochondria;D_5__Talaromyces purpureogenus;D_6__;D_7__;D_8__;D_9__;D_10__;D_11__;D_12__;D_13__;D_14__	0.8831219014054987
1d471cd55d1b1270dcb8fed21659559e	D_0__Bacteria;D_1__Proteobacteria;D_2__Gammaproteobacteria;D_3__Vibrionales;D_4__Vibrionaceae;D_5__Vibrio	0.8952660516441598
866495e128c71b054f8b610f6a2cbe5e	D_0__Bacteria;D_1__Actinobacteria;D_2__Actinobacteria;D_3__Actinomycetales;D_4__Actinomycetaceae;D_5__Actinomyces;D_6__uncultured bacterium;D_7__;D_8__;D_9__;D_10__;D_11__;D_12__;D_13__;D_14__	0.8391064921433804
e241f40ae18366a9b3df1d84b67f56cd	D_0__Bacteria;D_1__Actinobacteria;D_2__Actinobacteria;D_3__Micrococcales;D_4__Intrasporangiaceae;D_5__Ornithinimicrobium	0.9678988401980451
d892d40bc79d0c356bd2886ce8d120ee	D_0__Bacteria;D_1__Actinobacteria;D_2__Actinobacteria;D_3__Micrococcales;D_4__Cellulomonadaceae;D_5__Cellulomonas;Ambiguous_taxa;D_7__;D_8__;D_9__;D_10__;D_11__;D_12__;D_13__;D_14__	0.7242636163501313
88d36095d1848ee453d02ecab6bed01b	D_0__Bacteria;D_1__Patescibacteria;D_2__Gracilibacteria;Ambiguous_taxa;D_4__;D_5__;D_6__;D_7__;D_8__;D_9__;D_10__;D_11__;D_12__;D_13__;D_14__	0.9758231331799817
ceeb02afe7723b40699d89d5049eb00b	D_0__Bacteria;D_1__Nitrospirae;D_2__Nitrospira;D_3__Nitrospirales;D_4__Nitrospiraceae;D_5__Nitrospira	0.9999235546223582
1b51357852b0b814b4d9918c6f0ab762	D_0__Bacteria;D_1__Firmicutes;D_2__Bacilli;D_3__Lactobacillales;D_4__Streptococcaceae;D_5__Streptococcus	0.9999998020887444
822a0ee849989f75cc532cb3540de19a	D_0__Bacteria;D_1__Lentisphaerae;D_2__Lentisphaeria;D_3__Victivallales;D_4__Victivallaceae;D_5__Victivallis;D_6__uncultured bacterium;D_7__;D_8__;D_9__;D_10__;D_11__;D_12__;D_13__;D_14__	0.9973663457964388
6f36249328a1b2b3e9d8e81a24b3a3f9	D_0__Bacteria;D_1__Cyanobacteria;D_2__Oxyphotobacteria;D_3__Chloroplast;D_4__Epipyxis sp. PR26KG;D_5__;D_6__;D_7__;D_8__;D_9__;D_10__;D_11__;D_12__;D_13__;D_14__	0.97935751568671
481274321c57cfaef453f8c6d10a884d	D_0__Bacteria;D_1__Actinobacteria;D_2__Actinobacteria;D_3__Propionibacteriales;D_4__Nocardioidaceae;D_5__Nocardioides	0.9966783883362776
655e011f611c12ca74e64d23bc334cb4	D_0__Bacteria;D_1__Patescibacteria;D_2__Saccharimonadia;D_3__Saccharimonadales;D_4__metagenome;D_5__;D_6__;D_7__;D_8__;D_9__;D_10__;D_11__;D_12__;D_13__;D_14__	0.994526845546376
2eaf7034c39bba8c9f170bedc3d41df5	D_0__Bacteria;D_1__Proteobacteria;D_2__Gammaproteobacteria;D_3__Betaproteobacteriales;D_4__Rhodocyclaceae;D_5__Denitratisoma	0.7065508575736801
64bebaa15ddfa6ce77658a8b798c1930	D_0__Bacteria;D_1__Firmicutes;D_2__Bacilli;D_3__Lactobacillales;D_4__Streptococcaceae;D_5__Streptococcus;Ambiguous_taxa;D_7__;D_8__;D_9__;D_10__;D_11__;D_12__;D_13__;D_14__	0.8757662796045687
6a0edc3e8551b599a8aaa9c7692d68a2	D_0__Bacteria;D_1__Proteobacteria;D_2__Gammaproteobacteria;D_3__Betaproteobacteriales;D_4__Burkholderiaceae	0.9999999313513636
3459918f6177cae9e7c48939e5c5653d	D_0__Bacteria;D_1__Patescibacteria;D_2__Parcubacteria	0.9995547327141212
dfce827dfc3873e2615ac0269bff6493	D_0__Bacteria;D_1__Proteobacteria;D_2__Gammaproteobacteria;D_3__Oceanospirillales;D_4__Pseudohongiellaceae;D_5__BIyi10;D_6__metagenome;D_7__;D_8__;D_9__;D_10__;D_11__;D_12__;D_13__;D_14__	0.7114871890616531
65c6ebae30a079c3f600071a23568207	D_0__Bacteria;D_1__Proteobacteria;D_2__Gammaproteobacteria;D_3__Betaproteobacteriales;D_4__Burkholderiaceae;D_5__Polaromonas	0.9349849882017529
bfcc7e237fe6a77b523dd9d3b03098b2	D_0__Bacteria;D_1__Proteobacteria;D_2__Gammaproteobacteria;D_3__Pseudomonadales;D_4__Moraxellaceae;D_5__Cavicella;D_6__uncultured bacterium;D_7__;D_8__;D_9__;D_10__;D_11__;D_12__;D_13__;D_14__	0.974912833659206
1dea127f76af536b117d402ac28ccf94	D_0__Bacteria;D_1__Proteobacteria;D_2__Alphaproteobacteria;D_3__Rhodospirillales;D_4__Rhodospirillaceae;D_5__Novispirillum;Ambiguous_taxa;D_7__;D_8__;D_9__;D_10__;D_11__;D_12__;D_13__;D_14__	0.9984563787832162
e951358bf9c6a356d4e5b30ed219f808	D_0__Bacteria;D_1__Firmicutes;D_2__Bacilli;D_3__Bacillales;D_4__Planococcaceae;D_5__Lysinibacillus	0.8299005171092516
08bd45c0807b6fb44faaa54fb53e4213	D_0__Bacteria;D_1__Proteobacteria;D_2__Gammaproteobacteria;D_3__Betaproteobacteriales;D_4__Rhodocyclaceae;D_5__Zoogloea;D_6__uncultured bacterium;D_7__;D_8__;D_9__;D_10__;D_11__;D_12__;D_13__;D_14__	0.9052207019148389
7d120cafa646de1f805ccba02c8ea44d	D_0__Bacteria;D_1__Proteobacteria;D_2__Gammaproteobacteria;D_3__Betaproteobacteriales	0.9978572304718475
9d8584459238135f842a333844ac4653	D_0__Bacteria;D_1__Proteobacteria;D_2__Alphaproteobacteria;D_3__Rhizobiales;D_4__Beijerinckiaceae;D_5__1174-901-12;D_6__uncultured bacterium;D_7__;D_8__;D_9__;D_10__;D_11__;D_12__;D_13__;D_14__	0.9973647378839274
7cd9f16eb4574c7bca4dfa98c5ff363a	D_0__Bacteria;D_1__Proteobacteria;D_2__Deltaproteobacteria;D_3__SAR324 clade(Marine group B)	0.9454883185837462
1a066c75d2abbdc09006d2b3f2c7e2fd	D_0__Bacteria;D_1__Firmicutes;D_2__Clostridia;D_3__Clostridiales;D_4__Clostridiaceae 1;D_5__Clostridium sensu stricto 1;D_6__uncultured bacterium;D_7__;D_8__;D_9__;D_10__;D_11__;D_12__;D_13__;D_14__	0.988197326070722
78fa83f81cef2e8c5c74fa57070b6a37	D_0__Bacteria;D_1__Proteobacteria;D_2__Gammaproteobacteria;D_3__Betaproteobacteriales;D_4__Methylophilaceae;D_5__Methylotenera;D_6__uncultured bacterium;D_7__;D_8__;D_9__;D_10__;D_11__;D_12__;D_13__;D_14__	0.8378555877979589
9dad35ca2cc08b52bad8746a6b4af411	D_0__Bacteria;D_1__Proteobacteria;D_2__Gammaproteobacteria;D_3__Pseudomonadales;D_4__Moraxellaceae;D_5__Acinetobacter;Ambiguous_taxa;D_7__;D_8__;D_9__;D_10__;D_11__;D_12__;D_13__;D_14__	0.8410620193531713
8abedfe92bbd47d86341ee290b7f7c39	D_0__Bacteria;D_1__Actinobacteria;D_2__Actinobacteria;D_3__Micrococcales;D_4__Micrococcaceae;D_5__Rothia	0.9995070525171148
bc7f607b2cda9fbc344e3604ae352ad2	D_0__Bacteria;D_1__Spirochaetes;D_2__Spirochaetia;D_3__Spirochaetales;D_4__Spirochaetaceae;D_5__Salinispira;D_6__metagenome;D_7__;D_8__;D_9__;D_10__;D_11__;D_12__;D_13__;D_14__	0.9980855044166964
9e3226efaf559eb14a478f880462cb8a	D_0__Bacteria;D_1__Firmicutes;D_2__Clostridia;D_3__Clostridiales;D_4__Lachnospiraceae;D_5__[Ruminococcus] torques group	0.9964915510853539
4264156354a9023e25a6709984299dbc	D_0__Bacteria;D_1__Firmicutes;D_2__Clostridia;D_3__Clostridiales;D_4__Defluviitaleaceae;D_5__Defluviitaleaceae UCG-011;Ambiguous_taxa;D_7__;D_8__;D_9__;D_10__;D_11__;D_12__;D_13__;D_14__	0.9981452616860649
c7dd722488097856ef8b7e7c33a34602	D_0__Bacteria;D_1__Proteobacteria;D_2__Gammaproteobacteria;D_3__Xanthomonadales;D_4__Xanthomonadaceae;D_5__Lysobacter	0.9527926972341488
d5f00279cad8d6640e01a0ef3a997629	D_0__Bacteria;D_1__Proteobacteria;D_2__Deltaproteobacteria;D_3__Bdellovibrionales;D_4__Bdellovibrionaceae;D_5__Bdellovibrio;D_6__uncultured bacterium;D_7__;D_8__;D_9__;D_10__;D_11__;D_12__;D_13__;D_14__	0.9974352506032101
cff45c7de0f93f2050aeb3213ffb9c4e	D_0__Bacteria;D_1__Proteobacteria;D_2__Gammaproteobacteria;D_3__Betaproteobacteriales;D_4__Burkholderiaceae;D_5__Polaromonas;Ambiguous_taxa;D_7__;D_8__;D_9__;D_10__;D_11__;D_12__;D_13__;D_14__	0.897278643289333
c2c8d13ed674385a1d0c5e6c5ba2a2a3	D_0__Bacteria;D_1__Proteobacteria;D_2__Gammaproteobacteria;D_3__Betaproteobacteriales;D_4__Hydrogenophilaceae;D_5__uncultured;D_6__uncultured bacterium;D_7__;D_8__;D_9__;D_10__;D_11__;D_12__;D_13__;D_14__	0.7421298117257301
2551ac1963b919794c950568205769b0	D_0__Bacteria;D_1__Patescibacteria;D_2__Parcubacteria;D_3__Candidatus Yanofskybacteria;D_4__uncultured bacterium;D_5__;D_6__;D_7__;D_8__;D_9__;D_10__;D_11__;D_12__;D_13__;D_14__	0.990444629123838
9ffac1a3f469ec11b92690bff278ecf7	D_0__Bacteria;D_1__Proteobacteria;D_2__Alphaproteobacteria;D_3__Rickettsiales;D_4__Mitochondria	0.9408271207639223
cc66ff5b4af8f9bed97f5ad29ee40fba	D_0__Bacteria;D_1__Proteobacteria;D_2__Deltaproteobacteria;D_3__Myxococcales;D_4__Haliangiaceae;D_5__Haliangium;D_6__metagenome;D_7__;D_8__;D_9__;D_10__;D_11__;D_12__;D_13__;D_14__	0.878220278933704
31ee6a140f070a70484d3bf3f598c52d	D_0__Bacteria;D_1__Proteobacteria;D_2__Gammaproteobacteria;D_3__Pseudomonadales;D_4__Moraxellaceae;D_5__Moraxella;D_6__uncultured bacterium;D_7__;D_8__;D_9__;D_10__;D_11__;D_12__;D_13__;D_14__	0.9079233689506432
0bcaaa81ba612aca41414652477c87e3	D_0__Bacteria;D_1__Bacteroidetes;D_2__Bacteroidia;D_3__Bacteroidales;D_4__Bacteroidaceae;D_5__Bacteroides;D_6__uncultured Bacteroidetes bacterium;D_7__;D_8__;D_9__;D_10__;D_11__;D_12__;D_13__;D_14__	0.7361907432688751
01d87d68ddb84ab8c5e366005682fd4e	D_0__Bacteria;D_1__Bacteroidetes;D_2__Bacteroidia;D_3__Bacteroidales;D_4__Muribaculaceae;D_5__uncultured bacterium;D_6__;D_7__;D_8__;D_9__;D_10__;D_11__;D_12__;D_13__;D_14__	0.9283461027113697
b5c2030df3594ab3a2a320c8372fcd91	D_0__Bacteria;D_1__Patescibacteria;D_2__Parcubacteria	0.9996505947260569
26180fcd73500b705db9af0ea0652acd	D_0__Bacteria;D_1__Patescibacteria;D_2__Parcubacteria;D_3__Candidatus Kaiserbacteria	0.8866747988011993
461192cab58ed770986600fcc7d59e7c	D_0__Bacteria;D_1__Planctomycetes;D_2__Planctomycetacia;D_3__Planctomycetales;D_4__Schlesneriaceae;D_5__Schlesneria;D_6__uncultured bacterium;D_7__;D_8__;D_9__;D_10__;D_11__;D_12__;D_13__;D_14__	0.9999885939100535
29b2870e522fa2d0b60ae25278a57c5b	D_0__Bacteria;D_1__Proteobacteria;D_2__Gammaproteobacteria;D_3__Betaproteobacteriales	0.9999757501700333
2ab72f213f5dd2a2b2d05b65fb52f89e	D_0__Bacteria;D_1__Proteobacteria;D_2__Gammaproteobacteria;D_3__Betaproteobacteriales;D_4__Methylophilaceae;D_5__Methylotenera	0.9992033883387261
1e3c92e960c41cc5925223232aaddfd1	D_0__Bacteria;D_1__Proteobacteria;D_2__Gammaproteobacteria;D_3__Salinisphaerales;D_4__Salinisphaeraceae;D_5__Salinisphaera;Ambiguous_taxa;D_7__;D_8__;D_9__;D_10__;D_11__;D_12__;D_13__;D_14__	0.9994033487408689
c9edd6d09ac02ebef7522bd2e40ed82a	D_0__Bacteria;D_1__Proteobacteria;D_2__Gammaproteobacteria;D_3__Cellvibrionales;D_4__Spongiibacteraceae;D_5__BD1-7 clade;D_6__uncultured bacterium;D_7__;D_8__;D_9__;D_10__;D_11__;D_12__;D_13__;D_14__	0.956606662014567
dbb705a16921492eac82311f03fe59f6	D_0__Bacteria;D_1__Chlamydiae;D_2__Chlamydiae;D_3__Chlamydiales;D_4__Simkaniaceae;D_5__uncultured;D_6__uncultured Chlamydiales bacterium;D_7__;D_8__;D_9__;D_10__;D_11__;D_12__;D_13__;D_14__	0.9860443472917877
91ddbafa7af5391e857f60f48718c491	D_0__Bacteria;D_1__Proteobacteria;D_2__Gammaproteobacteria;D_3__Pseudomonadales;D_4__Pseudomonadaceae;D_5__Pseudomonas	0.9999713025749662
700fe8eea3b301b1f13c372d45b77fac	D_0__Bacteria;D_1__Proteobacteria;D_2__Gammaproteobacteria;D_3__Alteromonadales;D_4__Idiomarinaceae;D_5__Aliidiomarina;Ambiguous_taxa;D_7__;D_8__;D_9__;D_10__;D_11__;D_12__;D_13__;D_14__	0.7093938988634567
6a45f2daa532d1bf401da0bae00e7f1d	D_0__Bacteria;D_1__Patescibacteria;D_2__Parcubacteria;D_3__Candidatus Zambryskibacteria;D_4__Parcubacteria group bacterium GW2011_GWA2_40_14;D_5__;D_6__;D_7__;D_8__;D_9__;D_10__;D_11__;D_12__;D_13__;D_14__	0.9853701731289252
bce0f9a60551962a59d15689fc69a273	D_0__Bacteria;D_1__Proteobacteria;D_2__Gammaproteobacteria;D_3__Alteromonadales;D_4__Shewanellaceae;D_5__Shewanella	0.9999973292230069
362164f4655c6de0a299cbbc4b65aa49	D_0__Bacteria;D_1__Proteobacteria;D_2__Gammaproteobacteria;D_3__Betaproteobacteriales;D_4__Burkholderiaceae;D_5__Polaromonas	0.9421924784338831
ec61eef24f364b9a80563a30c4bf01c7	D_0__Bacteria;D_1__Firmicutes;D_2__Bacilli;D_3__Bacillales;D_4__Staphylococcaceae;D_5__Staphylococcus	0.9999998703742607
c425e7b9dcae914d80b8ac74fae58e38	D_0__Bacteria;D_1__Omnitrophicaeota;D_2__uncultured bacterium;D_3__;D_4__;D_5__;D_6__;D_7__;D_8__;D_9__;D_10__;D_11__;D_12__;D_13__;D_14__	0.9989948412536769
be48446ce6773f6cd1e715b982754a82	D_0__Bacteria;D_1__Proteobacteria;D_2__Alphaproteobacteria;D_3__Rhizobiales	0.9011038465995472
b4c305ed2c460d30a2adb84050d7787e	D_0__Bacteria;D_1__Actinobacteria;D_2__Rubrobacteria;D_3__Rubrobacterales;D_4__Rubrobacteriaceae;D_5__Rubrobacter	0.9999999903475218
2663da461539af1fd016f3aa28ca761c	D_0__Bacteria;D_1__Bacteroidetes;D_2__Bacteroidia;D_3__Bacteroidales;D_4__Bacteroidaceae;D_5__Bacteroides;D_6__uncultured Bacteroidetes bacterium;D_7__;D_8__;D_9__;D_10__;D_11__;D_12__;D_13__;D_14__	0.9064227745116272
3125694452d98013214919bea3df321d	D_0__Bacteria;D_1__Bacteroidetes;D_2__Bacteroidia;D_3__Cytophagales;D_4__Microscillaceae;D_5__uncultured;D_6__metagenome;D_7__;D_8__;D_9__;D_10__;D_11__;D_12__;D_13__;D_14__	0.9179793219724772
38486d075f0fd3ef4279d6ac6d141829	D_0__Bacteria;D_1__Bacteroidetes;D_2__Bacteroidia;D_3__Flavobacteriales;D_4__Weeksellaceae;D_5__Chryseobacterium;D_6__uncultured bacterium;D_7__;D_8__;D_9__;D_10__;D_11__;D_12__;D_13__;D_14__	0.8831493718155662
faa1a44dd8741cabbe6b7e45781978ea	D_0__Bacteria;D_1__Bacteroidetes;D_2__Bacteroidia;D_3__Flavobacteriales;D_4__Flavobacteriaceae;D_5__Flavobacterium	0.9999990962163808
3156acb89302a92a5b5db3dd5427e06b	D_0__Bacteria;D_1__Planctomycetes;D_2__Planctomycetacia;D_3__Isosphaerales;D_4__Isosphaeraceae	0.9999999999947566
ccf0df5090780ca32657c09cb14df47c	D_0__Bacteria;D_1__Proteobacteria;D_2__Gammaproteobacteria;D_3__Betaproteobacteriales;D_4__Rhodocyclaceae;D_5__Dechloromonas	0.9536516847666983
f2ee7650abf687f36de19ccb1edb006e	D_0__Bacteria;D_1__Verrucomicrobia;D_2__Verrucomicrobiae;D_3__Verrucomicrobiales;D_4__Rubritaleaceae;D_5__Luteolibacter	0.9999999893833343
16030c166c8e23a2f1b67bbe68a3b93b	D_0__Bacteria;D_1__Firmicutes;D_2__Bacilli;D_3__Bacillales;D_4__Listeriaceae;D_5__Listeria;Ambiguous_taxa;D_7__;D_8__;D_9__;D_10__;D_11__;D_12__;D_13__;D_14__	0.9913985411860317
a1d83433e07f97fd446f7ff512e44fc6	D_0__Bacteria;D_1__Proteobacteria;D_2__Gammaproteobacteria;D_3__Betaproteobacteriales;D_4__Burkholderiaceae;D_5__Comamonas	0.9518201060889812
4f1dea646153f17febb57670286fac91	D_0__Bacteria	0.9694935671344473
90fbad6590399cf67234394f0a492f9e	D_0__Bacteria;D_1__Proteobacteria;D_2__Alphaproteobacteria;D_3__Rickettsiales;D_4__SM2D12;D_5__uncultured bacterium;D_6__;D_7__;D_8__;D_9__;D_10__;D_11__;D_12__;D_13__;D_14__	0.9868866644423369
acf50b62b953b4a8402c395a9730a26b	D_0__Bacteria;D_1__Actinobacteria;D_2__Actinobacteria;D_3__Corynebacteriales;D_4__Nocardiaceae;D_5__Rhodococcus	0.9990821875580094
8d39b9ec7ad938614b6a75ec03d46acc	D_0__Bacteria;D_1__Patescibacteria	0.8667245532417182
8339a12705dd373194b95ba731c47af8	D_0__Bacteria;D_1__Firmicutes;D_2__Bacilli;D_3__Bacillales;D_4__Staphylococcaceae;D_5__Staphylococcus	0.999999941797853
3cbe8cc2cc521fe202c26796327c02a0	D_0__Bacteria;D_1__Patescibacteria;D_2__Gracilibacteria;D_3__metagenome;D_4__;D_5__;D_6__;D_7__;D_8__;D_9__;D_10__;D_11__;D_12__;D_13__;D_14__	0.9999166417717122
f72c428005b547fa91dbab4cecbd31e9	D_0__Bacteria;D_1__Proteobacteria;D_2__Gammaproteobacteria;D_3__Alteromonadales;D_4__Shewanellaceae;D_5__Shewanella	0.9999975487412336
f348f0a6af6f376c9d1cf0b5003d97e7	D_0__Archaea;D_1__Thaumarchaeota;D_2__Nitrososphaeria;D_3__Nitrososphaerales;D_4__Nitrososphaeraceae	0.9999997879048005
13e1d6e0c2a374ba433ca6031905f384	D_0__Bacteria;D_1__Firmicutes;D_2__Bacilli;D_3__Lactobacillales;D_4__Carnobacteriaceae;D_5__Alkalibacterium;Ambiguous_taxa;D_7__;D_8__;D_9__;D_10__;D_11__;D_12__;D_13__;D_14__	0.9890580026584774
d87104d0b58c3b3be0e065a9997b1e33	D_0__Bacteria;D_1__Actinobacteria;D_2__Actinobacteria;D_3__Frankiales;D_4__Nakamurellaceae;D_5__Nakamurella;Ambiguous_taxa;D_7__;D_8__;D_9__;D_10__;D_11__;D_12__;D_13__;D_14__	0.9675534664481561
d849814566afc7b130bd30ebe106b363	D_0__Bacteria;D_1__Proteobacteria;D_2__Gammaproteobacteria;D_3__Betaproteobacteriales;D_4__Burkholderiaceae	0.9999778476554153
8bffbe7ce38530f26d5d42328c957087	D_0__Bacteria;D_1__Proteobacteria;D_2__Alphaproteobacteria;D_3__Rhodobacterales;D_4__Rhodobacteraceae;D_5__Rubellimicrobium;D_6__uncultured bacterium;D_7__;D_8__;D_9__;D_10__;D_11__;D_12__;D_13__;D_14__	0.9975774644337032
f52a9a3a65ab359d64975964804537b8	D_0__Bacteria;D_1__Bacteroidetes;D_2__Bacteroidia;D_3__Bacteroidales;D_4__Prevotellaceae;D_5__Prevotella;Ambiguous_taxa;D_7__;D_8__;D_9__;D_10__;D_11__;D_12__;D_13__;D_14__	0.857891344173412
1fd980d2e14ccc20ad44339d2acb6016	D_0__Bacteria;D_1__Patescibacteria;D_2__ABY1;D_3__Candidatus Magasanikbacteria	0.9621983344792931
608fe5f8a1e976045b1fbaf54459be33	D_0__Bacteria;D_1__Bacteroidetes;D_2__Bacteroidia;D_3__Flavobacteriales;D_4__Weeksellaceae;D_5__Chryseobacterium;Ambiguous_taxa;D_7__;D_8__;D_9__;D_10__;D_11__;D_12__;D_13__;D_14__	0.7873768670556854
5c60f84b3d868e8544e0b7805e20ae77	D_0__Bacteria;D_1__Proteobacteria;D_2__Gammaproteobacteria;D_3__Pseudomonadales;D_4__Moraxellaceae;D_5__Acinetobacter	0.9999999646942292
06ab9ff85b87e673d06240fb89b8ef37	D_0__Bacteria;D_1__Proteobacteria;D_2__Gammaproteobacteria;D_3__Alteromonadales;D_4__Shewanellaceae;D_5__Shewanella	0.9999976262441977
7fe8fb3be66b5a116c36933b4ad4469d	D_0__Bacteria;D_1__Chlamydiae;D_2__Chlamydiae;D_3__Chlamydiales;D_4__Simkaniaceae;D_5__uncultured;D_6__uncultured bacterium;D_7__;D_8__;D_9__;D_10__;D_11__;D_12__;D_13__;D_14__	0.7702621815292076
b1f610f8ba0d88a91636e6e7fc17948f	D_0__Bacteria;D_1__Patescibacteria;D_2__Parcubacteria	0.9917876281005267
8e2e8c1e5a1c7400afa8f4af9886378d	D_0__Bacteria;D_1__Chlamydiae;D_2__Chlamydiae;D_3__Chlamydiales;D_4__Parachlamydiaceae;D_5__Neochlamydia;D_6__metagenome;D_7__;D_8__;D_9__;D_10__;D_11__;D_12__;D_13__;D_14__	0.9793777082527897
ebb3133fcf75d5b892a17a3d2f0554ea	D_0__Bacteria;D_1__Proteobacteria;D_2__Gammaproteobacteria;D_3__Oceanospirillales;D_4__Halomonadaceae;D_5__Halomonas	0.9992462276166152
ed588a1b13ffddd737c98bf5b1fbc9e9	D_0__Bacteria;D_1__Proteobacteria;D_2__Alphaproteobacteria;D_3__Reyranellales;D_4__Reyranellaceae;D_5__Reyranella	0.9999999999844599
318731df8b5243f85b944770513f061e	D_0__Bacteria;D_1__Bacteroidetes;D_2__Bacteroidia;D_3__Cytophagales;D_4__Hymenobacteraceae;D_5__Hymenobacter;D_6__uncultured bacterium;D_7__;D_8__;D_9__;D_10__;D_11__;D_12__;D_13__;D_14__	0.9607847191102981
e78d28b0c959b6e035caad98e3288205	D_0__Bacteria;D_1__Cyanobacteria;D_2__Oxyphotobacteria;D_3__Chloroplast;D_4__Citrus maxima;D_5__;D_6__;D_7__;D_8__;D_9__;D_10__;D_11__;D_12__;D_13__;D_14__	0.9201614600231791
36dc5ea6badbe7ebb63fbf571aac7865	D_0__Bacteria;D_1__Firmicutes;D_2__Bacilli;D_3__Bacillales;D_4__Planococcaceae;D_5__Lysinibacillus	0.9092506408762823
d4b47821b9c53e2423fcdf8b449a41c1	D_0__Bacteria;D_1__Proteobacteria;D_2__Alphaproteobacteria;D_3__Rhizobiales;D_4__Rhizobiaceae;D_5__Shinella;Ambiguous_taxa;D_7__;D_8__;D_9__;D_10__;D_11__;D_12__;D_13__;D_14__	0.7816014467848078
a8b9a1d13c985f4e754b95ab68d9ba69	D_0__Bacteria;D_1__Proteobacteria;D_2__Alphaproteobacteria;D_3__Caulobacterales;D_4__Caulobacteraceae;D_5__Brevundimonas	0.9999765114566989
c2a58c33b45ecfc9957f91444cdd1173	D_0__Bacteria;D_1__Firmicutes;D_2__Erysipelotrichia;D_3__Erysipelotrichales;D_4__Erysipelotrichaceae;D_5__uncultured;D_6__uncultured bacterium;D_7__;D_8__;D_9__;D_10__;D_11__;D_12__;D_13__;D_14__	0.999205231957898
98eb413e746ba3f1846d781d624f9989	D_0__Bacteria;D_1__Epsilonbacteraeota;D_2__Campylobacteria;D_3__Campylobacterales;D_4__Arcobacteraceae;D_5__Arcobacter	0.9999999977816769
2bd7ba0d715c342652f68c6f131e0076	D_0__Bacteria;D_1__Patescibacteria;D_2__Parcubacteria;D_3__Candidatus Lloydbacteria;D_4__uncultured bacterium;D_5__;D_6__;D_7__;D_8__;D_9__;D_10__;D_11__;D_12__;D_13__;D_14__	0.981500596565721
a60f0b4bc20e5a162b45b3d2ed7a0d6c	D_0__Bacteria;D_1__Proteobacteria;D_2__Alphaproteobacteria;D_3__Caulobacterales;D_4__Caulobacteraceae;D_5__Caulobacter	0.999993639702291
52cca42c3ba94e1b1fbf42919add51d5	D_0__Bacteria;D_1__Patescibacteria;D_2__Microgenomatia;D_3__Candidatus Woesebacteria;D_4__uncultured bacterium;D_5__;D_6__;D_7__;D_8__;D_9__;D_10__;D_11__;D_12__;D_13__;D_14__	0.9368188702744144
bd4f5e997515482db5589484e8fbb53e	D_0__Bacteria;D_1__Firmicutes;D_2__Bacilli;D_3__Bacillales;D_4__Paenibacillaceae;D_5__Paenibacillus;D_6__uncultured bacterium;D_7__;D_8__;D_9__;D_10__;D_11__;D_12__;D_13__;D_14__	0.7165874692170291
99e433a3ce4d5290445f668df2c9147e	D_0__Bacteria;D_1__Proteobacteria;D_2__Gammaproteobacteria;D_3__Pseudomonadales;D_4__Pseudomonadaceae;D_5__Pseudomonas	0.9999992111556628
f7885a9ebb6c25b68504b7dcc1048ffc	D_0__Bacteria;D_1__Proteobacteria;D_2__Gammaproteobacteria;D_3__Betaproteobacteriales;D_4__Neisseriaceae;D_5__Neisseria;D_6__uncultured bacterium;D_7__;D_8__;D_9__;D_10__;D_11__;D_12__;D_13__;D_14__	0.8966742329410233
569111435ca53a03c2974d8dadcdfa06	D_0__Bacteria;D_1__Bacteroidetes;D_2__Bacteroidia;D_3__Flavobacteriales;D_4__Weeksellaceae;D_5__Elizabethkingia;Ambiguous_taxa;D_7__;D_8__;D_9__;D_10__;D_11__;D_12__;D_13__;D_14__	0.9504530752665596
bd72631ed1bd00aa3c120b870214b8e3	D_0__Bacteria;D_1__Firmicutes;D_2__Clostridia;D_3__Clostridiales;D_4__Lachnospiraceae;D_5__Lachnoclostridium 5;Ambiguous_taxa;D_7__;D_8__;D_9__;D_10__;D_11__;D_12__;D_13__;D_14__	0.97755236233665
a79ba7a19d36e7e2a552abea29939981	D_0__Bacteria;D_1__Proteobacteria;D_2__Gammaproteobacteria;D_3__Pseudomonadales;D_4__Pseudomonadaceae;D_5__Pseudomonas	0.9997482116292002
82b6fa511561f508e364f68fa997daa2	D_0__Bacteria;D_1__Firmicutes;D_2__Bacilli;D_3__Bacillales;D_4__Bacillaceae	0.8904325807326611
394962b765d3f25a4f20ed14bfa76817	D_0__Bacteria;D_1__Proteobacteria;D_2__Gammaproteobacteria;D_3__Xanthomonadales;D_4__Xanthomonadaceae;D_5__Thermomonas;D_6__uncultured bacterium;D_7__;D_8__;D_9__;D_10__;D_11__;D_12__;D_13__;D_14__	0.7069069639398439
58acaa80d408de386830723d8930343a	D_0__Bacteria;D_1__Actinobacteria;D_2__Actinobacteria;D_3__Micrococcales;D_4__Micrococcaceae;D_5__Kocuria	0.9990901716609079
b1732d4385a38fae8b1a42b35eda3932	D_0__Bacteria;D_1__Proteobacteria;D_2__Gammaproteobacteria;D_3__Xanthomonadales;D_4__Xanthomonadaceae;D_5__Stenotrophomonas	0.9999996325289149
1c0532dc8f5a286a57ea49ab53abe532	D_0__Bacteria;D_1__Patescibacteria;D_2__Microgenomatia;D_3__Candidatus Woesebacteria;D_4__uncultured bacterium;D_5__;D_6__;D_7__;D_8__;D_9__;D_10__;D_11__;D_12__;D_13__;D_14__	0.8980147822567418
7dd876cad3775deee02fbc0b9e7d4ba8	D_0__Bacteria;D_1__Bacteroidetes;D_2__Bacteroidia;D_3__Bacteroidales;D_4__Bacteroidaceae;D_5__Bacteroides;Ambiguous_taxa;D_7__;D_8__;D_9__;D_10__;D_11__;D_12__;D_13__;D_14__	0.7691284580913671
bdbe2065807d528708c1d0b338d62922	D_0__Bacteria;D_1__Acidobacteria;D_2__Acidobacteriia;D_3__Solibacterales;D_4__Solibacteraceae (Subgroup 3);D_5__Bryobacter;D_6__uncultured bacterium;D_7__;D_8__;D_9__;D_10__;D_11__;D_12__;D_13__;D_14__	0.7128460587709025
b1304df3510b64d002f5e9381b5a2993	D_0__Bacteria;D_1__Proteobacteria;D_2__Gammaproteobacteria;D_3__Pseudomonadales;D_4__Moraxellaceae;D_5__Acinetobacter;D_6__Acinetobacter lwoffii;D_7__;D_8__;D_9__;D_10__;D_11__;D_12__;D_13__;D_14__	0.9336992774751458
39c98a00e7f6b3a69a5ad55a1fb2514a	D_0__Bacteria;D_1__Bacteroidetes;D_2__Bacteroidia;D_3__Chitinophagales;D_4__Chitinophagaceae;D_5__Cnuella;D_6__uncultured bacterium;D_7__;D_8__;D_9__;D_10__;D_11__;D_12__;D_13__;D_14__	0.9776815601265252
ad2d5a9b678194eae08dbf63db92dffa	D_0__Bacteria;D_1__Firmicutes;D_2__Bacilli;D_3__Bacillales;D_4__Bacillaceae	0.9983734152521203
6babf55c9e1e2de1ef58187cdf30c8b6	D_0__Bacteria;D_1__Proteobacteria;D_2__Gammaproteobacteria;D_3__Pseudomonadales;D_4__Moraxellaceae;D_5__Acinetobacter;D_6__Acinetobacter lwoffii;D_7__;D_8__;D_9__;D_10__;D_11__;D_12__;D_13__;D_14__	0.8705805829297733
7943954be46a75401ec554dd74c413df	D_0__Bacteria;D_1__Acidobacteria;D_2__Acidobacteriia;D_3__Solibacterales;D_4__Solibacteraceae (Subgroup 3);D_5__Bryobacter;D_6__metagenome;D_7__;D_8__;D_9__;D_10__;D_11__;D_12__;D_13__;D_14__	0.8665439850035042
d0058a6c8763fc0d39f6d1ca7ede96ab	D_0__Bacteria;D_1__Proteobacteria;D_2__Alphaproteobacteria;D_3__Sphingomonadales;D_4__Sphingomonadaceae;D_5__SD04E11;D_6__uncultured bacterium;D_7__;D_8__;D_9__;D_10__;D_11__;D_12__;D_13__;D_14__	0.8421083089936522
b4626f6f1fc371121aa5b25f0105050e	D_0__Bacteria;D_1__Proteobacteria;D_2__Alphaproteobacteria;D_3__Rhizobiales;D_4__Kaistiaceae;D_5__Kaistia	0.9999426304019314
9d5054752ed33d6a22bd0f96b5618b1c	D_0__Bacteria;D_1__Bacteroidetes;D_2__Bacteroidia;D_3__Bacteroidales;D_4__Bacteroidaceae;D_5__Bacteroides	0.9999999993660083
1e16200b9080b017e7baa708efcd1b5c	D_0__Bacteria;D_1__Firmicutes;D_2__Bacilli;D_3__Bacillales;D_4__Bacillaceae;D_5__Bacillus;D_6__uncultured bacterium;D_7__;D_8__;D_9__;D_10__;D_11__;D_12__;D_13__;D_14__	0.7939881931774272
9ccbc02c5d826c4140ca6753ebef11f3	D_0__Bacteria;D_1__Actinobacteria;D_2__Rubrobacteria;D_3__Rubrobacterales;D_4__Rubrobacteriaceae;D_5__Rubrobacter	0.9999999753400035
845b338f137c4beb4cc71e654ddffec1	D_0__Bacteria;D_1__Cyanobacteria;D_2__Melainabacteria;D_3__Caenarcaniphilales;D_4__uncultured bacterium;D_5__;D_6__;D_7__;D_8__;D_9__;D_10__;D_11__;D_12__;D_13__;D_14__	0.9993633451691635
1dc6f364ae6365d768ef617688d3f075	D_0__Bacteria;D_1__Bacteroidetes;D_2__Bacteroidia;D_3__Bacteroidales;D_4__Prevotellaceae;D_5__Alloprevotella;Ambiguous_taxa;D_7__;D_8__;D_9__;D_10__;D_11__;D_12__;D_13__;D_14__	0.9584070051542403
19afbff339efd868d43f3e74f72af153	D_0__Bacteria;D_1__Proteobacteria;D_2__Alphaproteobacteria;D_3__Rhodobacterales;D_4__Rhodobacteraceae	0.9996860246486713
9b9d7fee872f022be3a481f8bd37db41	D_0__Bacteria;D_1__Firmicutes;D_2__Clostridia;D_3__Clostridiales;D_4__Family XI;D_5__Peptoniphilus;D_6__uncultured bacterium;D_7__;D_8__;D_9__;D_10__;D_11__;D_12__;D_13__;D_14__	0.7855230832502976
0e3dbe1dfd85777866bcf64dd30245ae	D_0__Bacteria;D_1__Proteobacteria;D_2__Gammaproteobacteria;D_3__Betaproteobacteriales;D_4__TRA3-20	0.9999814571110898
384f1d7dbdd0280deb8931e3a88de8f9	D_0__Bacteria;D_1__Actinobacteria;D_2__Actinobacteria;D_3__Micrococcales;D_4__Microbacteriaceae;D_5__Leucobacter;D_6__uncultured bacterium;D_7__;D_8__;D_9__;D_10__;D_11__;D_12__;D_13__;D_14__	0.7218845499889716
745ad696073714b03c17a222e08d71f6	D_0__Bacteria;D_1__Proteobacteria;D_2__Gammaproteobacteria;D_3__Betaproteobacteriales;D_4__Burkholderiaceae;D_5__Polaromonas	0.7654334456543983
4286a480a9c987503b26e15b7eaa7016	D_0__Bacteria;D_1__Acidobacteria;D_2__Blastocatellia (Subgroup 4);D_3__Blastocatellales;D_4__Blastocatellaceae;D_5__Blastocatella;D_6__uncultured bacterium;D_7__;D_8__;D_9__;D_10__;D_11__;D_12__;D_13__;D_14__	0.8303553425726304
eb734c1ae9187abc7ba732cd40979513	D_0__Bacteria;D_1__Proteobacteria;D_2__Gammaproteobacteria;D_3__Cellvibrionales;D_4__Cellvibrionaceae;D_5__Cellvibrio;D_6__uncultured bacterium;D_7__;D_8__;D_9__;D_10__;D_11__;D_12__;D_13__;D_14__	0.8357014039446256
608d9a1cfaf5e2399d486568317b3673	D_0__Bacteria;D_1__Patescibacteria;D_2__Parcubacteria;D_3__Candidatus Campbellbacteria;D_4__uncultured bacterium;D_5__;D_6__;D_7__;D_8__;D_9__;D_10__;D_11__;D_12__;D_13__;D_14__	0.7480566499253384
de6e3f389fd97e3c28830845501aee1f	D_0__Bacteria;D_1__Verrucomicrobia;D_2__Verrucomicrobiae;D_3__Verrucomicrobiales;D_4__Verrucomicrobiaceae;D_5__Verrucomicrobium	0.7883303075665539
8012da7c810e58147175f741af2a78d2	D_0__Bacteria;D_1__Proteobacteria;D_2__Gammaproteobacteria;D_3__Betaproteobacteriales;D_4__Burkholderiaceae	0.9999999852785973
96a09a651d699ea00fdaf683501267eb	D_0__Bacteria;D_1__Bacteroidetes;D_2__Bacteroidia;D_3__Flavobacteriales;D_4__Weeksellaceae;D_5__Elizabethkingia;Ambiguous_taxa;D_7__;D_8__;D_9__;D_10__;D_11__;D_12__;D_13__;D_14__	0.9986082645046876
152ee0f9f3ecae508de2511557ceaec6	D_0__Bacteria;D_1__Cyanobacteria;D_2__Sericytochromatia;D_3__uncultured bacterium;D_4__;D_5__;D_6__;D_7__;D_8__;D_9__;D_10__;D_11__;D_12__;D_13__;D_14__	0.9968976002091833
2cbb290cf795f10c27248a4a5521625f	D_0__Bacteria;D_1__Bacteroidetes;D_2__Bacteroidia;D_3__Flavobacteriales;D_4__Weeksellaceae;D_5__Bergeyella;Ambiguous_taxa;D_7__;D_8__;D_9__;D_10__;D_11__;D_12__;D_13__;D_14__	0.9959483753609246
56a9e0ec8106db4fc8ec58d572e3d962	D_0__Bacteria;D_1__Bacteroidetes;D_2__Bacteroidia;D_3__Bacteroidales;D_4__Bacteroidaceae;D_5__Bacteroides;D_6__uncultured Bacteroidetes bacterium;D_7__;D_8__;D_9__;D_10__;D_11__;D_12__;D_13__;D_14__	0.9128890183428097
732f61386b8757029b0891b0ddde928f	D_0__Bacteria;D_1__Actinobacteria;D_2__Actinobacteria;D_3__Actinomycetales;D_4__Actinomycetaceae;D_5__Actinomyces	0.999999996631219
9ec8c45ceef6ba51add7b3d075ed401c	D_0__Bacteria;D_1__Actinobacteria;D_2__Actinobacteria;D_3__Actinomycetales;D_4__Actinomycetaceae;D_5__Actinomyces	0.9999999980867544
ccde5bec53108385522b899f9e5cc776	D_0__Bacteria	0.9908585309306093
b7b4ecb07e1719860260746a5443092a	D_0__Bacteria;D_1__Bacteroidetes;D_2__Bacteroidia;D_3__Bacteroidales;D_4__Prevotellaceae;D_5__Prevotella 7;D_6__uncultured bacterium;D_7__;D_8__;D_9__;D_10__;D_11__;D_12__;D_13__;D_14__	0.9472980900562975
69939de6949cf1f47b48bf284f260dd0	D_0__Bacteria;D_1__Bacteroidetes;D_2__Bacteroidia;D_3__Flavobacteriales;D_4__Weeksellaceae;D_5__Elizabethkingia;Ambiguous_taxa;D_7__;D_8__;D_9__;D_10__;D_11__;D_12__;D_13__;D_14__	0.9862128580755428
38c9c1d218b54cc4406b75e0b74333c0	D_0__Bacteria;D_1__Patescibacteria;D_2__Parcubacteria;D_3__uncultured bacterium;D_4__;D_5__;D_6__;D_7__;D_8__;D_9__;D_10__;D_11__;D_12__;D_13__;D_14__	0.9999987837222057
73ae7ab8c36dd0162c5ba83c1dcc20a9	D_0__Bacteria;D_1__Firmicutes;D_2__Clostridia;D_3__Clostridiales;D_4__Lachnospiraceae;D_5__Lachnoclostridium 5;Ambiguous_taxa;D_7__;D_8__;D_9__;D_10__;D_11__;D_12__;D_13__;D_14__	0.9767824609318766
cab47be0895628c31065b7f4807d3d97	D_0__Archaea;D_1__Thaumarchaeota;D_2__Nitrososphaeria;D_3__Nitrosotaleales;D_4__Nitrosotaleaceae;D_5__uncultured archaeon;D_6__;D_7__;D_8__;D_9__;D_10__;D_11__;D_12__;D_13__;D_14__	0.9746320443297847
1523eac680b9b93e6efe65bd5faba1f1	D_0__Bacteria;D_1__Patescibacteria;D_2__Parcubacteria	0.9999993108298403
fb99707c1659767d531c7c0082d2c49c	D_0__Bacteria;D_1__Proteobacteria;D_2__Alphaproteobacteria;D_3__Rhizobiales;D_4__Xanthobacteraceae;D_5__uncultured	0.8031955049891402
bc84c01dbfc576927c9a43ad8a4fbf8f	D_0__Bacteria;D_1__Proteobacteria;D_2__Alphaproteobacteria;D_3__Azospirillales;D_4__uncultured;D_5__uncultured bacterium;D_6__;D_7__;D_8__;D_9__;D_10__;D_11__;D_12__;D_13__;D_14__	0.9999647494487814
99117c32f07cb7fae580dd67e027cb5b	D_0__Bacteria;D_1__Patescibacteria;D_2__Microgenomatia;D_3__Candidatus Woesebacteria;D_4__uncultured Microgenomates group bacterium;D_5__;D_6__;D_7__;D_8__;D_9__;D_10__;D_11__;D_12__;D_13__;D_14__	0.9992358642065985
1b023a418f57a1ec24f90f860505e2cb	D_0__Bacteria;D_1__Proteobacteria;D_2__Alphaproteobacteria;D_3__Rhizobiales;D_4__Rhizobiales Incertae Sedis;D_5__Phreatobacter;D_6__uncultured bacterium;D_7__;D_8__;D_9__;D_10__;D_11__;D_12__;D_13__;D_14__	0.9604082864080931
518c680c737ccc8e6f6577cbb1c2ce43	D_0__Bacteria;D_1__Proteobacteria;D_2__Alphaproteobacteria;D_3__Sphingomonadales;D_4__Sphingomonadaceae;D_5__Sphingorhabdus;Ambiguous_taxa;D_7__;D_8__;D_9__;D_10__;D_11__;D_12__;D_13__;D_14__	0.9316833536612339
1e1178f3163cc9169597e95ff04f6ec6	D_0__Bacteria;D_1__Proteobacteria;D_2__Gammaproteobacteria;D_3__Betaproteobacteriales;D_4__Burkholderiaceae;D_5__Aquabacterium	0.9155037123198143
97993a7050ff88a25c8c82f4cdcbc707	D_0__Bacteria;D_1__Bacteroidetes;D_2__Bacteroidia;D_3__Chitinophagales;D_4__Chitinophagaceae;D_5__Ferruginibacter	0.9950127202891181
c20c77c509a4a6f8987ef56bbcfd0f4a	D_0__Bacteria;D_1__Patescibacteria;D_2__Parcubacteria;D_3__uncultured bacterium;D_4__;D_5__;D_6__;D_7__;D_8__;D_9__;D_10__;D_11__;D_12__;D_13__;D_14__	0.7824306591410516
fb11b941e3f6d4a38a49fe8b1f366c11	D_0__Bacteria;D_1__Actinobacteria;D_2__Actinobacteria;D_3__Actinomycetales;D_4__Actinomycetaceae;D_5__Actinomyces;Ambiguous_taxa;D_7__;D_8__;D_9__;D_10__;D_11__;D_12__;D_13__;D_14__	0.7387056523756902
3b0f026f99ec88dd6bd7c67e7e4d341a	D_0__Bacteria;D_1__Proteobacteria;D_2__Gammaproteobacteria;D_3__Pseudomonadales;D_4__Moraxellaceae;D_5__[Agitococcus] lubricus group;D_6__metagenome;D_7__;D_8__;D_9__;D_10__;D_11__;D_12__;D_13__;D_14__	0.7264751156560088
1b7fc113e6df535a917e51d910aa54ae	D_0__Bacteria;D_1__Proteobacteria;D_2__Alphaproteobacteria;D_3__Rickettsiales;D_4__SM2D12;D_5__uncultured bacterium;D_6__;D_7__;D_8__;D_9__;D_10__;D_11__;D_12__;D_13__;D_14__	0.8995330366512195
62fe85907909e1cc29325765b19802b8	D_0__Bacteria;D_1__Actinobacteria;D_2__Actinobacteria;D_3__Corynebacteriales;D_4__Corynebacteriaceae;D_5__Corynebacterium 1;D_6__uncultured bacterium;D_7__;D_8__;D_9__;D_10__;D_11__;D_12__;D_13__;D_14__	0.8088559334741189
c839e62a9c216375be9b5915342883c0	D_0__Bacteria;D_1__Patescibacteria;D_2__Parcubacteria;D_3__uncultured bacterium;D_4__;D_5__;D_6__;D_7__;D_8__;D_9__;D_10__;D_11__;D_12__;D_13__;D_14__	0.9982604427013636
edcd46ccafc039bcfa619f2fc6e397c7	D_0__Bacteria;D_1__Proteobacteria;D_2__Gammaproteobacteria;D_3__Enterobacteriales;D_4__Enterobacteriaceae	0.9999643733743642
8b2b5a2cfd551d398c5ae65f22271372	D_0__Bacteria;D_1__Proteobacteria;D_2__Alphaproteobacteria;D_3__Caulobacterales;D_4__Caulobacteraceae;D_5__Caulobacter	0.9994836213037424
ced7743442c91a73d69bf08cd40eecef	D_0__Bacteria;D_1__Acidobacteria;D_2__Subgroup 6	0.9999999999761389
f6d48ec0a27ba6a1fef9197fac62b959	D_0__Bacteria;D_1__Actinobacteria;D_2__Acidimicrobiia;D_3__Microtrichales	0.99949889264988
539444207f20bcae09a2e516ea9e4f35	D_0__Bacteria;D_1__Patescibacteria;D_2__ABY1;D_3__Candidatus Komeilibacteria;D_4__uncultured bacterium;D_5__;D_6__;D_7__;D_8__;D_9__;D_10__;D_11__;D_12__;D_13__;D_14__	0.9998567736989821
fe71521ec5e990c1f5b7f401778f0261	D_0__Bacteria;D_1__Proteobacteria;D_2__Gammaproteobacteria;D_3__Betaproteobacteriales	0.9986221769834599
ba2f8f1d7bb454ae9d208eeb34613c56	D_0__Bacteria;D_1__Bacteroidetes;D_2__Bacteroidia;D_3__Sphingobacteriales;D_4__env.OPS 17	0.9999990208689863
3e9bdf5914b3c89d29a05e64518ed5b7	D_0__Bacteria	0.9632562857660533
37564235796f97af164a8db3afce438e	D_0__Bacteria;D_1__Patescibacteria;D_2__Parcubacteria;D_3__Candidatus Nomurabacteria;D_4__uncultured bacterium;D_5__;D_6__;D_7__;D_8__;D_9__;D_10__;D_11__;D_12__;D_13__;D_14__	0.9992289234678748
9c777d08ea7e71482cd8d9a0d54e7f76	D_0__Bacteria;D_1__Patescibacteria;D_2__Parcubacteria;D_3__Candidatus Nomurabacteria;D_4__uncultured bacterium;D_5__;D_6__;D_7__;D_8__;D_9__;D_10__;D_11__;D_12__;D_13__;D_14__	0.9156974237394174
2211605e315b205823b7ff7900d23e83	D_0__Bacteria;D_1__Patescibacteria;D_2__Saccharimonadia;D_3__Saccharimonadales	0.9999999992153845
2600968832d6edf94ef70073e4c30151	D_0__Bacteria;D_1__Patescibacteria;D_2__Parcubacteria	0.983318065484798
f03c1ff4c0f4f52f62810ed5ccf71fe1	D_0__Bacteria;D_1__Actinobacteria;D_2__Acidimicrobiia;D_3__Microtrichales;D_4__uncultured;D_5__uncultured bacterium;D_6__;D_7__;D_8__;D_9__;D_10__;D_11__;D_12__;D_13__;D_14__	0.9485774169067426
c3357091b1eb1426ead2803433360b07	D_0__Bacteria;D_1__Proteobacteria;D_2__Gammaproteobacteria;D_3__Betaproteobacteriales;D_4__Burkholderiaceae;D_5__Noviherbaspirillum;D_6__uncultured bacterium;D_7__;D_8__;D_9__;D_10__;D_11__;D_12__;D_13__;D_14__	0.7298450976164131
4feecaccc201355c5c96ea8abecd4620	D_0__Bacteria;D_1__Patescibacteria;D_2__Gracilibacteria;D_3__metagenome;D_4__;D_5__;D_6__;D_7__;D_8__;D_9__;D_10__;D_11__;D_12__;D_13__;D_14__	0.9997371399290098
6e2cf962f4350bbaa11711f659c3987e	D_0__Bacteria;D_1__Planctomycetes;D_2__Planctomycetacia;D_3__Pirellulales;D_4__Pirellulaceae;D_5__uncultured;D_6__uncultured bacterium;D_7__;D_8__;D_9__;D_10__;D_11__;D_12__;D_13__;D_14__	0.7767800896033298
0bba5bfb7d32455051b8dbab982661c3	D_0__Bacteria;D_1__Firmicutes;D_2__Clostridia;D_3__Clostridiales;D_4__Ruminococcaceae;D_5__Ruminococcaceae UCG-014	0.9999999999923728
7402db7d510962f12a795cc75862dd24	D_0__Bacteria;D_1__Patescibacteria;D_2__Parcubacteria	0.9238650775368225
e9d7361f884e170bebc16721fd5e550b	D_0__Bacteria;D_1__Proteobacteria;D_2__Gammaproteobacteria;D_3__Betaproteobacteriales;D_4__Burkholderiaceae	0.7187804688783954
81278435a794be5bb7333f20ff31b1bb	D_0__Bacteria;D_1__Planctomycetes;D_2__Planctomycetacia;D_3__Isosphaerales;D_4__Isosphaeraceae;D_5__uncultured;D_6__uncultured bacterium;D_7__;D_8__;D_9__;D_10__;D_11__;D_12__;D_13__;D_14__	0.9818184925425514
c4f7f7d843eca4862537b5052067f2bb	D_0__Bacteria;D_1__Proteobacteria;D_2__Alphaproteobacteria;D_3__Rhizobiales;D_4__Beijerinckiaceae;D_5__Methylobacterium	0.9999937603988551
4a235d221bef67efb9b0d6e6d2b6ed5d	D_0__Bacteria;D_1__Omnitrophicaeota;D_2__Omnitrophia;D_3__Omnitrophales;D_4__Omnitrophaceae;D_5__Candidatus Omnitrophus;D_6__uncultured bacterium;D_7__;D_8__;D_9__;D_10__;D_11__;D_12__;D_13__;D_14__	0.9999945388982827
403bbbd13d23294642e0a5967c6dbf90	D_0__Bacteria;D_1__Firmicutes;D_2__Negativicutes;D_3__Selenomonadales;D_4__Veillonellaceae;D_5__Megamonas;D_6__uncultured bacterium;D_7__;D_8__;D_9__;D_10__;D_11__;D_12__;D_13__;D_14__	0.9998107251537797
fda0313ff8d4f28c2029bf4bdce6522d	D_0__Bacteria;D_1__Bacteroidetes;D_2__Bacteroidia;D_3__Flavobacteriales;D_4__Flavobacteriaceae;D_5__Flavobacterium;Ambiguous_taxa;D_7__;D_8__;D_9__;D_10__;D_11__;D_12__;D_13__;D_14__	0.8802324280447914
c7e0b5bf345cd09b8d4c0b23bc596d29	D_0__Bacteria;D_1__Proteobacteria;D_2__Gammaproteobacteria;D_3__Aeromonadales;D_4__Aeromonadaceae;D_5__Aeromonas	0.9990934091708729
043b1a97c41cfc3c221db9bd4622f9f3	D_0__Bacteria;D_1__Patescibacteria;D_2__Parcubacteria;D_3__Candidatus Campbellbacteria;D_4__uncultured bacterium;D_5__;D_6__;D_7__;D_8__;D_9__;D_10__;D_11__;D_12__;D_13__;D_14__	0.8648785500176928
e29f676da177554e5013d56793669bfd	D_0__Bacteria;D_1__Proteobacteria;D_2__Gammaproteobacteria;D_3__Legionellales;D_4__Legionellaceae;D_5__Legionella;D_6__uncultured bacterium;D_7__;D_8__;D_9__;D_10__;D_11__;D_12__;D_13__;D_14__	0.9348305290564705
121a42fa98679f641b5789639f849ebf	D_0__Bacteria;D_1__Omnitrophicaeota	0.9999962882532256
2f1f144b2465b33c97413f99acf9471c	D_0__Bacteria;D_1__Patescibacteria;D_2__Parcubacteria;D_3__Candidatus Kaiserbacteria;D_4__metagenome;D_5__;D_6__;D_7__;D_8__;D_9__;D_10__;D_11__;D_12__;D_13__;D_14__	0.7687306326880542
e95e4c82ed15594e002a80d316d311cf	D_0__Bacteria;D_1__Proteobacteria;D_2__Deltaproteobacteria;D_3__Oligoflexales;D_4__0319-6G20;D_5__uncultured bacterium;D_6__;D_7__;D_8__;D_9__;D_10__;D_11__;D_12__;D_13__;D_14__	0.8737691030781709
461e637812eb7f263f390875d0cf3b0f	D_0__Bacteria;D_1__Bacteroidetes;D_2__Bacteroidia;D_3__Sphingobacteriales;D_4__Sphingobacteriaceae;D_5__Sphingobacterium;D_6__uncultured bacterium;D_7__;D_8__;D_9__;D_10__;D_11__;D_12__;D_13__;D_14__	0.9134723427031395
d19dbb0e1566e9a2d91adda6f64e0232	D_0__Bacteria;D_1__Actinobacteria;D_2__Actinobacteria;D_3__Corynebacteriales;D_4__Nocardiaceae;D_5__Williamsia;Ambiguous_taxa;D_7__;D_8__;D_9__;D_10__;D_11__;D_12__;D_13__;D_14__	0.9989850954970577
f664e492afc6fa5e0abf1bbdc204e343	D_0__Bacteria;D_1__Actinobacteria;D_2__Actinobacteria;D_3__Frankiales;D_4__Geodermatophilaceae;D_5__Geodermatophilus;D_6__uncultured bacterium;D_7__;D_8__;D_9__;D_10__;D_11__;D_12__;D_13__;D_14__	0.9397601934280827
8b5884acc8c736df09c4260b50dc9297	D_0__Bacteria;D_1__Proteobacteria;D_2__Gammaproteobacteria;D_3__Pseudomonadales;D_4__Pseudomonadaceae;D_5__Pseudomonas	0.9999995217597387
663a140474f9d559f1c28d40c437aeaf	D_0__Bacteria;D_1__Elusimicrobia;D_2__Lineage IIc;D_3__uncultured bacterium;D_4__;D_5__;D_6__;D_7__;D_8__;D_9__;D_10__;D_11__;D_12__;D_13__;D_14__	0.9980517057552039
204604e77445df7af90771ca29c6e82e	D_0__Bacteria;D_1__Patescibacteria;D_2__Parcubacteria;D_3__Candidatus Azambacteria;D_4__uncultured bacterium;D_5__;D_6__;D_7__;D_8__;D_9__;D_10__;D_11__;D_12__;D_13__;D_14__	0.9478157906331095
9776890ef150144c9753005a3707c9c4	D_0__Bacteria;D_1__Firmicutes;D_2__Clostridia;D_3__Clostridiales;D_4__Family XI;D_5__Finegoldia;D_6__uncultured bacterium;D_7__;D_8__;D_9__;D_10__;D_11__;D_12__;D_13__;D_14__	0.9914558177504021
537cd7ddcd05d8e1f259141b7d4194f0	D_0__Bacteria;D_1__Bacteroidetes;D_2__Bacteroidia;D_3__Bacteroidales;D_4__Bacteroidaceae;D_5__Bacteroides	0.9999992243384809
594061ed4e2ea378773c474cd4803c29	D_0__Bacteria;D_1__Actinobacteria;D_2__Actinobacteria;D_3__Micrococcales;D_4__Promicromonosporaceae;D_5__Promicromonospora;Ambiguous_taxa;D_7__;D_8__;D_9__;D_10__;D_11__;D_12__;D_13__;D_14__	0.9986159121523341
4a8189c683725daceb17cbfbccf41012	D_0__Bacteria;D_1__Proteobacteria;D_2__Gammaproteobacteria;D_3__Oceanospirillales;D_4__Halomonadaceae;D_5__Halomonas;D_6__uncultured bacterium;D_7__;D_8__;D_9__;D_10__;D_11__;D_12__;D_13__;D_14__	0.999692762157529
f6365601a6889b47a514a93e4c9be4a3	D_0__Bacteria;D_1__Proteobacteria;D_2__Gammaproteobacteria;D_3__Pseudomonadales;D_4__Pseudomonadaceae;D_5__Pseudomonas;D_6__uncultured gamma proteobacterium;D_7__;D_8__;D_9__;D_10__;D_11__;D_12__;D_13__;D_14__	0.8751483798387335
077b68d0ce2427ebf13c4e64fc8ac741	D_0__Bacteria;D_1__Firmicutes;D_2__Bacilli;D_3__Lactobacillales;D_4__Streptococcaceae;D_5__Streptococcus	0.9999999548673605
11f0558dca37009cbf1a6083b0b658e5	D_0__Bacteria;D_1__Proteobacteria;D_2__Gammaproteobacteria;D_3__Enterobacteriales;D_4__Enterobacteriaceae;D_5__Providencia;Ambiguous_taxa;D_7__;D_8__;D_9__;D_10__;D_11__;D_12__;D_13__;D_14__	0.8963768205580664
aaf720cb05ddb528efa9bacbd90f7c58	D_0__Bacteria;D_1__Proteobacteria;D_2__Alphaproteobacteria;D_3__Sphingomonadales;D_4__Sphingomonadaceae;D_5__Sphingomonas	0.982858364107057
0b9ba4d8dd9044633a698a8972a3d3e0	D_0__Bacteria;D_1__Proteobacteria;D_2__Gammaproteobacteria;D_3__Pasteurellales;D_4__Pasteurellaceae;D_5__Haemophilus	0.9635946688810768
29739f41bd8f61d550ee872c144e8a70	D_0__Bacteria;D_1__Cyanobacteria;D_2__Oxyphotobacteria;D_3__Nostocales;D_4__Xenococcaceae;D_5__Pleurocapsa PCC-7319;D_6__uncultured bacterium;D_7__;D_8__;D_9__;D_10__;D_11__;D_12__;D_13__;D_14__	0.9281898848921837
28e5ea1ccc1f28166157a988ac58e71c	D_0__Bacteria;D_1__Firmicutes;D_2__Bacilli;D_3__Lactobacillales;D_4__Carnobacteriaceae;D_5__Dolosigranulum;D_6__uncultured bacterium;D_7__;D_8__;D_9__;D_10__;D_11__;D_12__;D_13__;D_14__	0.9999988734687072
2706ba616a18df602886e4886b5b6059	D_0__Bacteria;D_1__Proteobacteria;D_2__Gammaproteobacteria;D_3__Betaproteobacteriales;D_4__Neisseriaceae;D_5__Neisseria	0.9996951036691321
60669a099853bdf69ba898f49d814738	D_0__Bacteria;D_1__Actinobacteria;D_2__Actinobacteria;D_3__Propionibacteriales;D_4__Nocardioidaceae;D_5__Nocardioides;Ambiguous_taxa;D_7__;D_8__;D_9__;D_10__;D_11__;D_12__;D_13__;D_14__	0.7968019937054781
7c17131627a1c337940f1e0a5f04b611	D_0__Bacteria;D_1__Verrucomicrobia;D_2__Verrucomicrobiae;D_3__Verrucomicrobiales;D_4__Verrucomicrobiaceae;D_5__Prosthecobacter;D_6__uncultured bacterium;D_7__;D_8__;D_9__;D_10__;D_11__;D_12__;D_13__;D_14__	0.9978869689120119
86e443eb827d53d0574a71efa9d43694	D_0__Bacteria;D_1__Chloroflexi;D_2__TK10;D_3__metagenome;D_4__;D_5__;D_6__;D_7__;D_8__;D_9__;D_10__;D_11__;D_12__;D_13__;D_14__	0.9939697628107319
f5af45eff724bfd4d7b8cae13af1406d	D_0__Bacteria;D_1__Proteobacteria;D_2__Alphaproteobacteria;D_3__Rhodospirillales;D_4__uncultured	0.8883292322085735
a22c8ef72659b99e76dd5d4ec6b37843	D_0__Bacteria;D_1__Actinobacteria;D_2__Coriobacteriia;D_3__Coriobacteriales;D_4__Atopobiaceae;D_5__Atopobium	0.9999898566399777
0a246cdcfa1d0b6a96124a442e6a4890	D_0__Bacteria;D_1__Bacteroidetes;D_2__Bacteroidia;D_3__Bacteroidales;D_4__Porphyromonadaceae;D_5__Porphyromonas;Ambiguous_taxa;D_7__;D_8__;D_9__;D_10__;D_11__;D_12__;D_13__;D_14__	0.9767262135344917
e8f402b905c2d813bf163d182407b851	D_0__Bacteria;D_1__Proteobacteria;D_2__Gammaproteobacteria;D_3__Betaproteobacteriales;D_4__Burkholderiaceae;D_5__Comamonas	0.7115594594634799
7c9f454292d4c13da1c45f58c47098d0	D_0__Bacteria;D_1__Verrucomicrobia;D_2__Verrucomicrobiae;D_3__Chthoniobacterales;D_4__Chthoniobacteraceae;D_5__Chthoniobacter;D_6__uncultured bacterium;D_7__;D_8__;D_9__;D_10__;D_11__;D_12__;D_13__;D_14__	0.8045511436327711
ef55629fa82b63ce7c02c1c51715ba13	D_0__Bacteria;D_1__Patescibacteria;D_2__Gracilibacteria;D_3__Candidatus Peregrinibacteria;D_4__uncultured bacterium;D_5__;D_6__;D_7__;D_8__;D_9__;D_10__;D_11__;D_12__;D_13__;D_14__	0.9981750176941019
a604b3b07034f0ac6f8555165bfb2e3b	D_0__Bacteria;D_1__Actinobacteria;D_2__Actinobacteria;D_3__Streptomycetales;D_4__Streptomycetaceae;D_5__Streptomyces	0.9996641076286119
9fdb63dca3c203866060331b05e59a62	D_0__Bacteria;D_1__Patescibacteria;D_2__Saccharimonadia;D_3__Saccharimonadales	0.9999994752993904
6012e4ed8aac068738477cebbda1ecca	D_0__Bacteria;D_1__Patescibacteria;D_2__Parcubacteria;D_3__Candidatus Nomurabacteria;D_4__uncultured bacterium;D_5__;D_6__;D_7__;D_8__;D_9__;D_10__;D_11__;D_12__;D_13__;D_14__	0.9927969977915224
fd3275c1eca32bc5b50ab05948bffb54	D_0__Bacteria;D_1__Proteobacteria;D_2__Gammaproteobacteria;D_3__Pseudomonadales;D_4__Pseudomonadaceae;D_5__Pseudomonas;D_6__Pseudomonas oryzihabitans;D_7__;D_8__;D_9__;D_10__;D_11__;D_12__;D_13__;D_14__	0.9469544385226355
2cf494352e43e72ff4931ae53bd17755	D_0__Bacteria	0.9978154441815419
d418a3cb314da57e1db2140441b42358	D_0__Bacteria;D_1__Armatimonadetes;D_2__Fimbriimonadia;D_3__Fimbriimonadales;D_4__Fimbriimonadaceae;D_5__metagenome;D_6__;D_7__;D_8__;D_9__;D_10__;D_11__;D_12__;D_13__;D_14__	0.9739653603214694
7d1994f113f6e2b0098208bc753e94f3	D_0__Bacteria;D_1__Patescibacteria	0.7119045791681539
5b22fc00cb27980e111e0e7263786313	D_0__Bacteria;D_1__Verrucomicrobia;D_2__Verrucomicrobiae;D_3__Verrucomicrobiales;D_4__Verrucomicrobiaceae;D_5__Prosthecobacter;D_6__uncultured bacterium;D_7__;D_8__;D_9__;D_10__;D_11__;D_12__;D_13__;D_14__	0.9137163567310705
340f7c9f5ef917e60fd29b49226f9546	D_0__Bacteria;D_1__Firmicutes;D_2__Bacilli;D_3__Bacillales;D_4__Bacillaceae;D_5__Bacillus	0.9842457301697698
791b2eb8d71b2bcbb0d62ab736345cdb	D_0__Bacteria;D_1__Proteobacteria;D_2__Gammaproteobacteria;D_3__Betaproteobacteriales;D_4__Rhodocyclaceae;D_5__Zoogloea;D_6__uncultured bacterium;D_7__;D_8__;D_9__;D_10__;D_11__;D_12__;D_13__;D_14__	0.8022688822984195
5cb725fbe56d6f3ed0ccedd51ae169e1	D_0__Bacteria;D_1__Bacteroidetes;D_2__Bacteroidia;D_3__Sphingobacteriales;D_4__Sphingobacteriaceae;D_5__Mucilaginibacter	0.9893264735662336
d4e418bf80be1142fbe9cc43c65e14ce	D_0__Bacteria;D_1__Proteobacteria;D_2__Alphaproteobacteria;D_3__Rhizobiales;D_4__Rhizobiales Incertae Sedis;D_5__Phreatobacter	0.9942058258875596
a9480ef46a10a86d321abf5b035cb472	D_0__Bacteria;D_1__Bacteroidetes;D_2__Bacteroidia;D_3__Sphingobacteriales;D_4__env.OPS 17;D_5__metagenome;D_6__;D_7__;D_8__;D_9__;D_10__;D_11__;D_12__;D_13__;D_14__	0.8949043227791541
99deb3c5ecb022ec05609ebd1112a557	D_0__Bacteria;D_1__Bacteroidetes;D_2__Bacteroidia;D_3__Bacteroidales;D_4__Bacteroidaceae;D_5__Bacteroides;D_6__uncultured organism;D_7__;D_8__;D_9__;D_10__;D_11__;D_12__;D_13__;D_14__	0.7516149850872407
251631a4ac873dabbaaa3c4b853283ce	D_0__Bacteria;D_1__Tenericutes;D_2__Mollicutes;D_3__Acholeplasmatales;D_4__Acholeplasmataceae;D_5__Acholeplasma;Ambiguous_taxa;D_7__;D_8__;D_9__;D_10__;D_11__;D_12__;D_13__;D_14__	0.9986033456986276
cb8a7d766bae28a02929887d55acbbf2	D_0__Bacteria;D_1__Proteobacteria;D_2__Alphaproteobacteria;D_3__Rhizobiales;D_4__Rhizobiaceae;D_5__Allorhizobium-Neorhizobium-Pararhizobium-Rhizobium	0.9936103659238343
8d61140bea051eec307aa75344941be0	D_0__Bacteria;D_1__Proteobacteria;D_2__Alphaproteobacteria;D_3__Rhizobiales;D_4__Beijerinckiaceae;D_5__1174-901-12;D_6__uncultured bacterium;D_7__;D_8__;D_9__;D_10__;D_11__;D_12__;D_13__;D_14__	0.9998284807882071
dd8cbf93041df04ba398f224d62cc296	D_0__Bacteria;D_1__Firmicutes;D_2__Clostridia;D_3__Clostridiales;D_4__Lachnospiraceae;D_5__Lachnospiraceae ND3007 group;D_6__uncultured bacterium;D_7__;D_8__;D_9__;D_10__;D_11__;D_12__;D_13__;D_14__	0.9509342655074564
8b2c70c11d45d942820ef184f0ef80e6	D_0__Bacteria;D_1__Bacteroidetes;D_2__Bacteroidia;D_3__Bacteroidales;D_4__Bacteroidaceae;D_5__Bacteroides	0.9999994947737876
46b98c5a7785fc5f7644a757ad57181f	D_0__Bacteria;D_1__Proteobacteria;D_2__Gammaproteobacteria;D_3__Alteromonadales;D_4__Alteromonadaceae;D_5__Rheinheimera	0.9999984906344352
81664e39226289f2b525320895696819	D_0__Bacteria;D_1__Proteobacteria;D_2__Gammaproteobacteria;D_3__Betaproteobacteriales;D_4__Chromobacteriaceae	0.9983490852869443
7d4789aa950ab4e38dce43cf714984c3	D_0__Bacteria;D_1__Proteobacteria;D_2__Gammaproteobacteria;D_3__Betaproteobacteriales;D_4__Chromobacteriaceae;D_5__Paludibacterium	0.7112628001045185
3f058cb67ba3d924ec87c80fb1578886	D_0__Bacteria	0.9586767339506262
585ced48140f9701ee5eeb5a551287fe	D_0__Bacteria;D_1__Proteobacteria;D_2__Alphaproteobacteria;D_3__Rickettsiales;D_4__Mitochondria;D_5__Pythium insidiosum;D_6__;D_7__;D_8__;D_9__;D_10__;D_11__;D_12__;D_13__;D_14__	0.9937822962060676
c5d89d59ea2012e0bccf7a47f3b9a10b	D_0__Bacteria;D_1__Proteobacteria;D_2__Alphaproteobacteria;D_3__Rhizobiales;D_4__Rhizobiaceae;D_5__Aureimonas	0.9890835372684149
3008af6b10ae8b22509833cf0264d68d	D_0__Bacteria;D_1__Cyanobacteria;D_2__Oxyphotobacteria;D_3__Nostocales;D_4__Chroococcidiopsaceae;D_5__Chroococcidiopsis SAG 2023;D_6__uncultured bacterium;D_7__;D_8__;D_9__;D_10__;D_11__;D_12__;D_13__;D_14__	0.9998043720094144
27f609c6881f616470168a03a9c839a7	D_0__Bacteria;D_1__Proteobacteria;D_2__Alphaproteobacteria;D_3__Sphingomonadales;D_4__Sphingomonadaceae	0.9999999381029477
0aad4c637349d97d8965b0e6d34e7d4b	D_0__Bacteria;D_1__Cyanobacteria;D_2__Oxyphotobacteria;D_3__Chloroplast;D_4__Picea glauca (white spruce);D_5__;D_6__;D_7__;D_8__;D_9__;D_10__;D_11__;D_12__;D_13__;D_14__	0.8102630344585723
1e4780fa54f9b3490e1095ab008564c9	D_0__Bacteria;D_1__Actinobacteria;D_2__Actinobacteria;D_3__Propionibacteriales;D_4__Nocardioidaceae;D_5__Nocardioides	0.996641099872203
900b6a4d06a19dd09ba7335ef019bcad	D_0__Bacteria;D_1__Proteobacteria;D_2__Gammaproteobacteria;D_3__Pseudomonadales;D_4__Moraxellaceae;D_5__Enhydrobacter;D_6__uncultured bacterium;D_7__;D_8__;D_9__;D_10__;D_11__;D_12__;D_13__;D_14__	0.7194334999458554
1bd143a7e3ee43d6c90a293a58873cbf	D_0__Bacteria;D_1__Patescibacteria;D_2__Parcubacteria	0.9998925823294222
397b2f8e42f9fa4f7e37216716ebfcfe	D_0__Bacteria;D_1__Proteobacteria;D_2__Alphaproteobacteria;D_3__Rhizobiales;D_4__Beijerinckiaceae;D_5__Methylobacterium	0.9993484095244654
115b7d6c1da13b44f84f2bfb82673c48	D_0__Bacteria;D_1__Patescibacteria;D_2__Parcubacteria;D_3__Candidatus Lloydbacteria;D_4__uncultured bacterium;D_5__;D_6__;D_7__;D_8__;D_9__;D_10__;D_11__;D_12__;D_13__;D_14__	0.8074213481792127
b6ce9b0836e716508bad7ea65bac0901	D_0__Bacteria;D_1__Bacteroidetes;D_2__Bacteroidia;D_3__Bacteroidales;D_4__Dysgonomonadaceae;D_5__Fermentimonas;D_6__uncultured bacterium;D_7__;D_8__;D_9__;D_10__;D_11__;D_12__;D_13__;D_14__	0.9128706549861273
4f5efd25dacb5d639316e7291ff6ff8b	D_0__Bacteria;D_1__Proteobacteria;D_2__Gammaproteobacteria;D_3__Betaproteobacteriales;D_4__Neisseriaceae;D_5__Neisseria;D_6__uncultured bacterium;D_7__;D_8__;D_9__;D_10__;D_11__;D_12__;D_13__;D_14__	0.8764311876230555
48b86d3e0019d4d887412101a7fda5a5	D_0__Bacteria;D_1__Proteobacteria;D_2__Alphaproteobacteria;D_3__Rhodospirillales;D_4__uncultured;D_5__metagenome;D_6__;D_7__;D_8__;D_9__;D_10__;D_11__;D_12__;D_13__;D_14__	0.999918079644676
91701a486e5ac08a0720b194c049f074	D_0__Bacteria;D_1__Proteobacteria;D_2__Alphaproteobacteria;D_3__Sphingomonadales;D_4__Sphingomonadaceae;D_5__Sphingomonas	0.9125049330285255
4753f1f75b09eb09985c3a4698c704b1	D_0__Bacteria;D_1__Proteobacteria;D_2__Alphaproteobacteria;D_3__Sphingomonadales;D_4__Sphingomonadaceae;D_5__Sphingomonas	0.9987670516445043
0ab8f2439b344b202ead37b2af8516ad	D_0__Bacteria;D_1__Proteobacteria;D_2__Gammaproteobacteria;D_3__Betaproteobacteriales;D_4__Methylophilaceae;D_5__Methylotenera;D_6__uncultured bacterium;D_7__;D_8__;D_9__;D_10__;D_11__;D_12__;D_13__;D_14__	0.816112666487623
87c18e8ee3789954404f2c1a35079a09	D_0__Bacteria;D_1__Firmicutes;D_2__Clostridia;D_3__Clostridiales;D_4__Lachnospiraceae;D_5__[Eubacterium] hallii group;D_6__uncultured bacterium;D_7__;D_8__;D_9__;D_10__;D_11__;D_12__;D_13__;D_14__	0.9266263455800012
5e0710dd98730767b70d3c53bbc6b283	D_0__Bacteria;D_1__Actinobacteria;D_2__Actinobacteria;D_3__Corynebacteriales;D_4__Mycobacteriaceae;D_5__Mycobacterium	0.999999999361878
ff28d356836018c367b23c38d3b907c7	D_0__Bacteria;D_1__Firmicutes;D_2__Clostridia;D_3__Thermoanaerobacterales;D_4__Thermoanaerobacteraceae;D_5__Thermoanaerobacter;Ambiguous_taxa;D_7__;D_8__;D_9__;D_10__;D_11__;D_12__;D_13__;D_14__	0.9995087771577734
d5c7496fdb1744f95bd8cf218c8939fc	D_0__Bacteria;D_1__Planctomycetes;D_2__Planctomycetacia;D_3__Isosphaerales;D_4__Isosphaeraceae;D_5__Aquisphaera;D_6__uncultured bacterium;D_7__;D_8__;D_9__;D_10__;D_11__;D_12__;D_13__;D_14__	0.9098377017031825
b1ab9d95742aa999cec6d9fee8030a74	D_0__Bacteria;D_1__Proteobacteria;D_2__Alphaproteobacteria;D_3__Azospirillales;D_4__Azospirillaceae;D_5__Skermanella;D_6__uncultured bacterium;D_7__;D_8__;D_9__;D_10__;D_11__;D_12__;D_13__;D_14__	0.99687135246497
3fe67f374caf2f54981acb936a4b94fb	D_0__Bacteria;D_1__Proteobacteria;D_2__Alphaproteobacteria;D_3__Rhizobiales;D_4__Xanthobacteraceae;D_5__uncultured	0.903657796755897
2cdcaccc101c5d14edd5c5f055dc9965	D_0__Bacteria;D_1__Proteobacteria;D_2__Alphaproteobacteria;D_3__Rickettsiales;D_4__Mitochondria	0.9258206035598125
52893bafb3e83a2278ce569de7c8ed4c	D_0__Bacteria;D_1__Proteobacteria;D_2__Alphaproteobacteria;D_3__Sphingomonadales;D_4__Sphingomonadaceae;D_5__Sphingomonas	0.9986770467769731
3842b3776ae4dd89b992b6a077c1a339	D_0__Bacteria;D_1__Proteobacteria;D_2__Gammaproteobacteria;D_3__Betaproteobacteriales	0.9999393232226381
48c75e71184bcb99ddf8639fc5cf732b	D_0__Bacteria;D_1__Proteobacteria;D_2__Gammaproteobacteria;D_3__Pseudomonadales;D_4__Moraxellaceae;D_5__Acinetobacter	0.9999997009728209
416861ef8192a01af1c54e25bb83d984	D_0__Bacteria;D_1__Proteobacteria;D_2__Gammaproteobacteria;D_3__Enterobacteriales;D_4__Enterobacteriaceae;D_5__Escherichia-Shigella	0.9976857450789164
7b3533798dfbdc015a04385bfa5d5acf	D_0__Bacteria;D_1__Proteobacteria;D_2__Gammaproteobacteria;D_3__Betaproteobacteriales;D_4__Burkholderiaceae;D_5__Janthinobacterium;D_6__uncultured bacterium;D_7__;D_8__;D_9__;D_10__;D_11__;D_12__;D_13__;D_14__	0.880467414961553
8b3503d30e68744b2c5840ea303fd16f	D_0__Bacteria;D_1__Proteobacteria;D_2__Gammaproteobacteria;D_3__Xanthomonadales;D_4__Xanthomonadaceae;D_5__Stenotrophomonas	0.9994981703544653
eed9fd634fc7ac826a39feb9740563b2	D_0__Bacteria;D_1__Acidobacteria;D_2__Subgroup 6	0.9999999910036619
78beb61e21f3c755e4a76852158bfa21	D_0__Bacteria;D_1__Acidobacteria;D_2__Blastocatellia (Subgroup 4);D_3__Blastocatellales;D_4__Blastocatellaceae;D_5__Blastocatella	0.9966009575033111
fe5b867a508c1fe71eac03b2d7d41488	D_0__Bacteria;D_1__Actinobacteria;D_2__Actinobacteria;D_3__Corynebacteriales;D_4__Corynebacteriaceae;D_5__Corynebacterium 1	0.9322116024779321
dbbd889de7068acdf4839cbb88f11d63	D_0__Bacteria;D_1__Proteobacteria;D_2__Alphaproteobacteria;D_3__Caulobacterales;D_4__Caulobacteraceae;D_5__Phenylobacterium	0.8209539708691901
60a984edf389469fe6d9bfafeac8028b	D_0__Bacteria;D_1__Patescibacteria;D_2__Parcubacteria;D_3__uncultured bacterium;D_4__;D_5__;D_6__;D_7__;D_8__;D_9__;D_10__;D_11__;D_12__;D_13__;D_14__	0.9999996829418697
dae524622df53298256167c9930e06fe	D_0__Bacteria;D_1__Proteobacteria;D_2__Gammaproteobacteria;D_3__Betaproteobacteriales;D_4__Burkholderiaceae	0.9999993502229145
c578bbd3dc727afa688ef8df6e90a758	D_0__Bacteria;D_1__Proteobacteria;D_2__Alphaproteobacteria;D_3__Caulobacterales;D_4__Caulobacteraceae	0.9999999998302309
b135fbde5a9c861d458a21258afbda94	D_0__Bacteria;D_1__Fusobacteria;D_2__Fusobacteriia;D_3__Fusobacteriales;D_4__Leptotrichiaceae;D_5__Hypnocyclicus;D_6__uncultured bacterium;D_7__;D_8__;D_9__;D_10__;D_11__;D_12__;D_13__;D_14__	0.7353315475367788
05770f86e343412ab94cbb976c1df5f0	D_0__Bacteria;D_1__Patescibacteria;D_2__Parcubacteria;D_3__Candidatus Zambryskibacteria;D_4__Parcubacteria group bacterium GW2011_GWA2_40_14;D_5__;D_6__;D_7__;D_8__;D_9__;D_10__;D_11__;D_12__;D_13__;D_14__	0.962906221859189
57d493e272e76b68e3e2ccc27d9a9b44	D_0__Bacteria;D_1__Proteobacteria;D_2__Alphaproteobacteria;D_3__Rhizobiales;D_4__Rhizobiaceae;D_5__uncultured;D_6__uncultured bacterium;D_7__;D_8__;D_9__;D_10__;D_11__;D_12__;D_13__;D_14__	0.7419379435678137
e3068ba5a83a49daf13a8c83920fc1ba	D_0__Bacteria;D_1__Proteobacteria;D_2__Gammaproteobacteria;D_3__Betaproteobacteriales;D_4__Burkholderiaceae	0.999999300469467
ace853cd3b53581a90639a4cdf0ff326	D_0__Bacteria;D_1__Proteobacteria;D_2__Gammaproteobacteria;D_3__Alteromonadales;D_4__Shewanellaceae;D_5__Shewanella	0.9999971696492361
f2cb3c654f5b42e4032f57d378a2b725	D_0__Bacteria;D_1__Firmicutes;D_2__Bacilli;D_3__Bacillales;D_4__Paenibacillaceae;D_5__Brevibacillus;Ambiguous_taxa;D_7__;D_8__;D_9__;D_10__;D_11__;D_12__;D_13__;D_14__	0.9328674416977862
c8f5dcc1727dde99ef410de5db70862a	D_0__Bacteria;D_1__Planctomycetes;D_2__Planctomycetacia;D_3__Planctomycetales;D_4__Rubinisphaeraceae;D_5__SH-PL14;Ambiguous_taxa;D_7__;D_8__;D_9__;D_10__;D_11__;D_12__;D_13__;D_14__	0.8257463187387922
1eb9561c2ecd3f17a8e5c137373c0a79	D_0__Bacteria;D_1__Proteobacteria;D_2__Alphaproteobacteria;D_3__Rhizobiales;D_4__Beijerinckiaceae;D_5__Methylobacterium	0.998305886687325
07eb166d091e1aebe641105881f4f2d3	D_0__Bacteria;D_1__Proteobacteria;D_2__Gammaproteobacteria;D_3__Betaproteobacteriales;D_4__Rhodocyclaceae;D_5__Zoogloea;D_6__uncultured bacterium;D_7__;D_8__;D_9__;D_10__;D_11__;D_12__;D_13__;D_14__	0.8047167561000105
1fe6d2d6c7c1430a5f36bae885054743	D_0__Bacteria;D_1__Firmicutes;D_2__Bacilli;D_3__Bacillales;D_4__Bacillaceae	0.7552896558817339
13a459ed26272792f87715dae5e16ccc	D_0__Bacteria;D_1__Proteobacteria;D_2__Alphaproteobacteria;D_3__Sphingomonadales;D_4__Sphingomonadaceae;D_5__Sphingorhabdus;Ambiguous_taxa;D_7__;D_8__;D_9__;D_10__;D_11__;D_12__;D_13__;D_14__	0.9770881443179739
59a7a45b332529b73a9a5cd2ada896fa	D_0__Bacteria	0.9603823123493873
00b4879f493f552fb6892ccff319bbfa	D_0__Bacteria;D_1__Proteobacteria;D_2__Gammaproteobacteria;D_3__Pseudomonadales;D_4__Pseudomonadaceae;D_5__Pseudomonas	0.8099097915470235
ddfbb1b4014f0f4cb3f0505346af870e	D_0__Bacteria;D_1__Cyanobacteria;D_2__Oxyphotobacteria;D_3__Chloroplast	0.9999998920172799
e5371f56f2ad715963a5e3a1a665f054	D_0__Bacteria;D_1__Firmicutes;D_2__Clostridia;D_3__Clostridiales;D_4__Family XI;D_5__Tissierella;D_6__uncultured bacterium;D_7__;D_8__;D_9__;D_10__;D_11__;D_12__;D_13__;D_14__	0.9860929107677278
9445cd7451a09e60062e89de5ce7c095	D_0__Bacteria;D_1__Cyanobacteria;D_2__Oxyphotobacteria;D_3__Chloroplast	0.9999998417382969
668944564324a4f9ddd15803f3feee91	D_0__Bacteria;D_1__Patescibacteria;D_2__Parcubacteria;D_3__Candidatus Zambryskibacteria;D_4__Parcubacteria group bacterium GW2011_GWA2_40_14;D_5__;D_6__;D_7__;D_8__;D_9__;D_10__;D_11__;D_12__;D_13__;D_14__	0.9504679173854247
0731b254b0114f0fe76f8fdc9c0593a4	D_0__Bacteria;D_1__Proteobacteria;D_2__Gammaproteobacteria;D_3__Oceanospirillales;D_4__Halomonadaceae;D_5__Marinospirillum;Ambiguous_taxa;D_7__;D_8__;D_9__;D_10__;D_11__;D_12__;D_13__;D_14__	0.9977872400299788
f8b7c8b00c998de29410c86085742d92	D_0__Bacteria;D_1__Proteobacteria;D_2__Gammaproteobacteria;D_3__Oceanospirillales;D_4__Halomonadaceae;D_5__Halomonas;Ambiguous_taxa;D_7__;D_8__;D_9__;D_10__;D_11__;D_12__;D_13__;D_14__	0.8057905493367619
a93fc0946a3862ed7c66a6fbbef811d1	D_0__Bacteria;D_1__Patescibacteria;D_2__Parcubacteria;D_3__Candidatus Kaiserbacteria;D_4__uncultured bacterium;D_5__;D_6__;D_7__;D_8__;D_9__;D_10__;D_11__;D_12__;D_13__;D_14__	0.8013252301974703
9a9449bec0c46ccc1eab73ae2ff0b6fe	D_0__Bacteria;D_1__Proteobacteria;D_2__Gammaproteobacteria;D_3__Betaproteobacteriales;D_4__Rhodocyclaceae;D_5__Thauera;D_6__uncultured bacterium;D_7__;D_8__;D_9__;D_10__;D_11__;D_12__;D_13__;D_14__	0.7598593011127477
8fbbf7d6d2ad2ca11e51156109b001ff	D_0__Bacteria;D_1__Proteobacteria;D_2__Deltaproteobacteria;D_3__Myxococcales;D_4__Sandaracinaceae;D_5__uncultured	0.9999149509269495
c489a5dd3e6b99cbbe986a7965f907ff	D_0__Bacteria;D_1__Actinobacteria;D_2__Actinobacteria;D_3__Micrococcales;D_4__Sanguibacteraceae;D_5__Sanguibacter;Ambiguous_taxa;D_7__;D_8__;D_9__;D_10__;D_11__;D_12__;D_13__;D_14__	0.8983048246399558
7d8487b2f26e3fa5d700464ba670880b	D_0__Bacteria;D_1__Proteobacteria;D_2__Alphaproteobacteria;D_3__Rhodobacterales;D_4__Rhodobacteraceae	0.9999593836265042
7d23d6cfc3ea216cd18e34e590a67d47	D_0__Bacteria;D_1__Patescibacteria;D_2__Parcubacteria;D_3__Candidatus Wolfebacteria;Ambiguous_taxa;D_5__;D_6__;D_7__;D_8__;D_9__;D_10__;D_11__;D_12__;D_13__;D_14__	0.9231219280184633
72f32812f370b770d2b8b32a6fe825d3	D_0__Bacteria;D_1__Planctomycetes;D_2__Planctomycetacia;D_3__Pirellulales;D_4__Pirellulaceae;D_5__uncultured;D_6__uncultured bacterium;D_7__;D_8__;D_9__;D_10__;D_11__;D_12__;D_13__;D_14__	0.7341078103979887
b899be5a0112fa5d46fea0ba45e66145	D_0__Bacteria;D_1__Bacteroidetes;D_2__Bacteroidia;D_3__Sphingobacteriales;D_4__KD3-93;D_5__uncultured bacterium;D_6__;D_7__;D_8__;D_9__;D_10__;D_11__;D_12__;D_13__;D_14__	0.7118383568859974
fb23125a43e211d1e33c5de19c827f81	D_0__Bacteria;D_1__Bacteroidetes;D_2__Bacteroidia;D_3__Flavobacteriales;D_4__Flavobacteriaceae;D_5__Flavobacterium	0.9999999917623836
0cf2fefae27d52d2c83e7cc014572ada	D_0__Bacteria	0.9964155779901223
37f207252d4869f9d99e5ec6551a651e	D_0__Bacteria;D_1__Patescibacteria;D_2__Parcubacteria	0.998675622421695
89d27ce6ca59962a8e019a2787e7848b	D_0__Bacteria;D_1__Actinobacteria;D_2__Actinobacteria;D_3__Corynebacteriales;D_4__Nocardiaceae;D_5__Rhodococcus	0.9999781119611739
f39426b3c4a8c5a412fc9ea45b19de57	D_0__Bacteria;D_1__Proteobacteria;D_2__Alphaproteobacteria;D_3__Rhizobiales;D_4__Xanthobacteraceae;D_5__uncultured	0.7793361578934255
420530720043be387ab528686554c3bd	D_0__Bacteria;D_1__Firmicutes;D_2__Bacilli;D_3__Bacillales;D_4__Planococcaceae;D_5__Lysinibacillus	0.8335736459944614
05662a8e00e47406436cb22bf7532ac9	D_0__Bacteria;D_1__Bacteroidetes;D_2__Bacteroidia;D_3__Cytophagales;D_4__Microscillaceae;D_5__OLB12;D_6__uncultured bacterium;D_7__;D_8__;D_9__;D_10__;D_11__;D_12__;D_13__;D_14__	0.9708649915059029
cdfcfd220dbbb2ba40ee2c8d7dfdaf9a	D_0__Bacteria;D_1__Proteobacteria;D_2__Gammaproteobacteria;D_3__Betaproteobacteriales;D_4__Burkholderiaceae	0.9999999537724928
6b009db3233e33b3e88c70a9cdd545e4	D_0__Bacteria;D_1__Chloroflexi;D_2__TK10;D_3__uncultured Chloroflexi bacterium;D_4__;D_5__;D_6__;D_7__;D_8__;D_9__;D_10__;D_11__;D_12__;D_13__;D_14__	0.9425234206531747
485b61658eddfbbe67e757221b0d8ab6	D_0__Bacteria;D_1__Bacteroidetes;D_2__Bacteroidia;D_3__Bacteroidales;D_4__Prevotellaceae;D_5__Prevotella 2	0.9999959521253781
803d30b86a623f88c31256fc44310dc6	D_0__Bacteria;D_1__Bacteroidetes;D_2__Bacteroidia;D_3__Sphingobacteriales;D_4__Sphingobacteriaceae;D_5__Pedobacter	0.9964139871494274
d4193424a8897b6a4593a3ed91c7d07e	D_0__Bacteria;D_1__Chloroflexi;D_2__Chloroflexia;D_3__Thermomicrobiales;D_4__JG30-KF-CM45;D_5__uncultured bacterium;D_6__;D_7__;D_8__;D_9__;D_10__;D_11__;D_12__;D_13__;D_14__	0.9456737205833918
6b098703928385c092d01a015275752b	D_0__Bacteria;D_1__Bacteroidetes;D_2__Bacteroidia;D_3__Flavobacteriales;D_4__Weeksellaceae;D_5__Elizabethkingia;Ambiguous_taxa;D_7__;D_8__;D_9__;D_10__;D_11__;D_12__;D_13__;D_14__	0.9987350043425919
8fbb48234b1fc9154e7895110b3db763	D_0__Bacteria;D_1__Firmicutes;D_2__Clostridia;D_3__Clostridiales;D_4__Family XI;D_5__Tissierella;D_6__uncultured bacterium;D_7__;D_8__;D_9__;D_10__;D_11__;D_12__;D_13__;D_14__	0.9844306054675243
39c0742f8066f022cc748a20a04071f0	D_0__Bacteria;D_1__Firmicutes;D_2__Bacilli;D_3__Lactobacillales;D_4__Carnobacteriaceae;D_5__Granulicatella;D_6__uncultured bacterium;D_7__;D_8__;D_9__;D_10__;D_11__;D_12__;D_13__;D_14__	0.7872641816544428
37789a74572fae7059ce0f7fe947c87f	D_0__Bacteria;D_1__Firmicutes;D_2__Clostridia;D_3__Clostridiales;D_4__Lachnospiraceae;D_5__Roseburia	0.9932774959319515
a9549e90c7bd93dcffae5f02d3dfd7d0	D_0__Bacteria;D_1__Firmicutes;D_2__Bacilli;D_3__Bacillales;D_4__Listeriaceae;D_5__Listeria;Ambiguous_taxa;D_7__;D_8__;D_9__;D_10__;D_11__;D_12__;D_13__;D_14__	0.9990036943175424
734ce19295cf355895d5f619e292bb89	D_0__Bacteria;D_1__Proteobacteria;D_2__Gammaproteobacteria;D_3__Betaproteobacteriales;D_4__Burkholderiaceae	0.9999991490708535
a270813cc5337b3465c0949dc80dd012	D_0__Bacteria;D_1__Proteobacteria;D_2__Gammaproteobacteria;D_3__Enterobacteriales;D_4__Enterobacteriaceae;D_5__Escherichia-Shigella	0.9980777330571619
f26cb408f6cbd75ad399265b6766e85c	D_0__Bacteria;D_1__Proteobacteria;D_2__Gammaproteobacteria;D_3__Betaproteobacteriales;D_4__Neisseriaceae;D_5__uncultured;D_6__uncultured beta proteobacterium;D_7__;D_8__;D_9__;D_10__;D_11__;D_12__;D_13__;D_14__	0.7059204318430968
5323f88a63da235de0acae2bfba705d9	D_0__Bacteria;D_1__Armatimonadetes;D_2__uncultured;D_3__uncultured bacterium;D_4__;D_5__;D_6__;D_7__;D_8__;D_9__;D_10__;D_11__;D_12__;D_13__;D_14__	0.7315042167168339
dfd0d5d0cd85ed96e2533d3473be87da	D_0__Bacteria;D_1__Bacteroidetes;D_2__Bacteroidia;D_3__Chitinophagales;D_4__Chitinophagaceae;D_5__Ferruginibacter	0.9991854602697744
01eed4af27f43ba8e5e44b39209892a2	D_0__Bacteria;D_1__FBP;D_2__uncultured bacterium;D_3__;D_4__;D_5__;D_6__;D_7__;D_8__;D_9__;D_10__;D_11__;D_12__;D_13__;D_14__	0.9846759950374483
db2e68473983a105a016da356dae3edb	D_0__Bacteria;D_1__Bacteroidetes;D_2__Bacteroidia;D_3__Cytophagales;D_4__Cytophagaceae;D_5__Cytophaga;D_6__uncultured bacterium;D_7__;D_8__;D_9__;D_10__;D_11__;D_12__;D_13__;D_14__	0.9969576131979861
25fabe0c00facc90bdd33d117cb9954a	D_0__Bacteria;D_1__Proteobacteria;D_2__Alphaproteobacteria;D_3__Sphingomonadales;D_4__Sphingomonadaceae;D_5__Rhizorhapis;D_6__uncultured bacterium;D_7__;D_8__;D_9__;D_10__;D_11__;D_12__;D_13__;D_14__	0.7227734870632483
4da3b8ef757a061735d6f115f2682a27	D_0__Bacteria;D_1__Patescibacteria;D_2__Parcubacteria;D_3__Candidatus Zambryskibacteria;D_4__Parcubacteria group bacterium GW2011_GWA2_40_14;D_5__;D_6__;D_7__;D_8__;D_9__;D_10__;D_11__;D_12__;D_13__;D_14__	0.9802701257810129
7c97a575eea4b111c02fdf02141bb6d6	D_0__Bacteria;D_1__Actinobacteria;D_2__Actinobacteria;D_3__Propionibacteriales;D_4__Nocardioidaceae;D_5__Nocardioides	0.9998255216061531
605ac9a7e88d47be1bf40c55de175d79	D_0__Bacteria;D_1__Proteobacteria;D_2__Alphaproteobacteria;D_3__Rhizobiales;D_4__Beijerinckiaceae;D_5__Methylobacterium	0.999989570304721
e504c47a1cf3a9993771599a1cdad427	D_0__Bacteria;D_1__Firmicutes;D_2__Clostridia;D_3__Clostridiales;D_4__Family XI;D_5__Anaerococcus;Ambiguous_taxa;D_7__;D_8__;D_9__;D_10__;D_11__;D_12__;D_13__;D_14__	0.9651934099712143
53110246fc58aaa7da4eff8d38788b4e	D_0__Bacteria;D_1__Proteobacteria;D_2__Gammaproteobacteria;D_3__Xanthomonadales;D_4__Rhodanobacteraceae;D_5__uncultured;D_6__uncultured bacterium;D_7__;D_8__;D_9__;D_10__;D_11__;D_12__;D_13__;D_14__	0.9964563931717949
6616dc3bd6aeb3e26b9b2218290ea574	D_0__Bacteria;D_1__Bacteroidetes;D_2__Bacteroidia;D_3__Bacteroidales;D_4__Bacteroidaceae;D_5__Bacteroides	0.9999999997362934
36e342e312c096b71f2a65a564847570	D_0__Bacteria;D_1__Planctomycetes;D_2__Phycisphaerae;D_3__Phycisphaerales;D_4__Phycisphaeraceae;D_5__SM1A02;D_6__uncultured bacterium;D_7__;D_8__;D_9__;D_10__;D_11__;D_12__;D_13__;D_14__	0.9246013498371219
931ccc3ef22f0a8c33a4cd074f907cc2	D_0__Bacteria;D_1__Actinobacteria;D_2__Actinobacteria;D_3__Micrococcales;D_4__Intrasporangiaceae	0.9998153509353792
a06ea791a8cbcc529550acc9fd2c53ba	D_0__Bacteria;D_1__Bacteroidetes;D_2__Bacteroidia;D_3__Sphingobacteriales;D_4__Sphingobacteriaceae;D_5__Pedobacter	0.9814367305256206
09f944acc15518b31e5803e1e4cb4e43	D_0__Bacteria;D_1__Proteobacteria;D_2__Gammaproteobacteria;D_3__Betaproteobacteriales;D_4__Burkholderiaceae;D_5__Duganella	0.9831444496349928
f1e34308d952529287ada31976faec95	D_0__Bacteria;D_1__Bacteroidetes;D_2__Bacteroidia;D_3__Cytophagales;D_4__Microscillaceae;D_5__OLB12;D_6__uncultured bacterium;D_7__;D_8__;D_9__;D_10__;D_11__;D_12__;D_13__;D_14__	0.9985375996497873
702af9e944edfd5a1a7f0dce0d566376	D_0__Bacteria;D_1__Actinobacteria;D_2__Actinobacteria;D_3__Micrococcales;D_4__Microbacteriaceae	0.9999995409387384
6f3a98756b2ef6e80afc8f5dbf0bb3b1	D_0__Bacteria;D_1__Patescibacteria;D_2__Gracilibacteria;D_3__Candidatus Peregrinibacteria;D_4__uncultured bacterium;D_5__;D_6__;D_7__;D_8__;D_9__;D_10__;D_11__;D_12__;D_13__;D_14__	0.9944303172930375
ca6cc69e22eb3da171152d1bb0a60d0e	D_0__Bacteria;D_1__Proteobacteria;D_2__Deltaproteobacteria;D_3__Oligoflexales;D_4__Oligoflexaceae;D_5__Oligoflexus	0.9999211229253598
c66ec67719e54d2cb0afc3154b3c23af	D_0__Bacteria;D_1__Firmicutes;D_2__Clostridia;D_3__Clostridiales;D_4__Christensenellaceae;D_5__Christensenellaceae R-7 group;Ambiguous_taxa;D_7__;D_8__;D_9__;D_10__;D_11__;D_12__;D_13__;D_14__	0.766254686440149
fc56631cace5adf7cb79e21eda65aefb	D_0__Bacteria;D_1__Firmicutes;D_2__Bacilli;D_3__Bacillales;D_4__Staphylococcaceae;D_5__Staphylococcus	0.9999999534210908
9ed946005e54bd9e3b7171d388f04a9d	D_0__Bacteria;D_1__Bacteroidetes;D_2__Bacteroidia;D_3__Bacteroidales;D_4__Marinifilaceae;D_5__Butyricimonas	0.9999999996114439
269e378a61d4a48e45c2ad503da78948	D_0__Bacteria;D_1__Actinobacteria;D_2__Actinobacteria;D_3__Micrococcales;D_4__Intrasporangiaceae;D_5__Ornithinimicrobium	0.9461255664770131
5fe693bf87d6b0381b014c48637dfb80	D_0__Bacteria;D_1__Bacteroidetes;D_2__Bacteroidia;D_3__Bacteroidales;D_4__Bacteroidaceae;D_5__Bacteroides;D_6__uncultured Bacteroidetes bacterium;D_7__;D_8__;D_9__;D_10__;D_11__;D_12__;D_13__;D_14__	0.9702946923116755
8ef6cec728e5f8f19b049f3b79931e70	D_0__Bacteria;D_1__Proteobacteria;D_2__Alphaproteobacteria;D_3__Sphingomonadales;D_4__Sphingomonadaceae;D_5__Sphingomonas	0.9959254214473859
a1da1465a55569909155d089cec072a1	D_0__Bacteria	0.9655237730218537
369e22b89e21ac2f61463c6cbd9af5fe	D_0__Bacteria;D_1__Bacteroidetes;D_2__Bacteroidia;D_3__Flavobacteriales;D_4__Flavobacteriaceae;D_5__Capnocytophaga;D_6__uncultured bacterium;D_7__;D_8__;D_9__;D_10__;D_11__;D_12__;D_13__;D_14__	0.7711470529499623
1bd0817181fe8a9eee68e5543b825acd	D_0__Bacteria;D_1__Proteobacteria;D_2__Alphaproteobacteria;D_3__Sphingomonadales;D_4__Sphingomonadaceae;D_5__Ellin6055;D_6__uncultured bacterium;D_7__;D_8__;D_9__;D_10__;D_11__;D_12__;D_13__;D_14__	0.9294620907487865
d252d2d7a59b1b7b8352a9ddc03bb56b	D_0__Bacteria;D_1__Proteobacteria	0.9971311817113744
0e11a8e894a8d9a3241d7cd7915570ac	D_0__Bacteria;D_1__Proteobacteria;D_2__Alphaproteobacteria;D_3__Rhizobiales;D_4__Devosiaceae;D_5__Devosia	0.9717568783264987
970dd45e40cf8b847e2575fc1cb5a3eb	D_0__Bacteria;D_1__Firmicutes;D_2__Bacilli;D_3__Lactobacillales;D_4__Leuconostocaceae;D_5__Weissella	0.9999999994820069
3a7209d71fea0189717b239ce45e8d16	D_0__Bacteria;D_1__Chlamydiae;D_2__Chlamydiae;D_3__Chlamydiales;D_4__Simkaniaceae;D_5__uncultured;D_6__uncultured bacterium;D_7__;D_8__;D_9__;D_10__;D_11__;D_12__;D_13__;D_14__	0.7709909479773126
90f44084459949dd4fd965e1fc355026	D_0__Bacteria;D_1__Proteobacteria;D_2__Alphaproteobacteria;D_3__Rhizobiales;D_4__Beijerinckiaceae;D_5__1174-901-12;D_6__uncultured bacterium;D_7__;D_8__;D_9__;D_10__;D_11__;D_12__;D_13__;D_14__	0.9977379006649382
bf62c0c75dae1b9144d20ba37b4a17ff	D_0__Bacteria;D_1__Patescibacteria;D_2__Parcubacteria;D_3__Candidatus Zambryskibacteria;D_4__Parcubacteria group bacterium GW2011_GWA2_40_14;D_5__;D_6__;D_7__;D_8__;D_9__;D_10__;D_11__;D_12__;D_13__;D_14__	0.9727290412315558
08d0daa50de282ea6ec47cb52f527689	D_0__Bacteria;D_1__Omnitrophicaeota;D_2__metagenome;D_3__;D_4__;D_5__;D_6__;D_7__;D_8__;D_9__;D_10__;D_11__;D_12__;D_13__;D_14__	0.9988565412636604
cb2f59a5aab28dac5b1f00c1e8b74a98	D_0__Bacteria;D_1__Proteobacteria;D_2__Gammaproteobacteria;D_3__Betaproteobacteriales;D_4__Chromobacteriaceae;D_5__Paludibacterium	0.7715704783760036
749906e6079c81c5b2979a147e503684	D_0__Bacteria;D_1__Actinobacteria;D_2__Actinobacteria;D_3__Corynebacteriales;D_4__Nocardiaceae;D_5__Williamsia;Ambiguous_taxa;D_7__;D_8__;D_9__;D_10__;D_11__;D_12__;D_13__;D_14__	0.9979667927329317
ec9562edcf3986f9a56ee377d8ff737c	D_0__Bacteria;D_1__Cyanobacteria;D_2__Oxyphotobacteria;D_3__Chloroplast	0.9999999961855168
ae5cdf98256e8cde3470c1059bbf233c	D_0__Bacteria;D_1__Bacteroidetes;D_2__Bacteroidia;D_3__Bacteroidales;D_4__Bacteroidaceae;D_5__Bacteroides;D_6__uncultured Bacteroidetes bacterium;D_7__;D_8__;D_9__;D_10__;D_11__;D_12__;D_13__;D_14__	0.9202013876342088
e14880a5ee9de54627c442720da27b19	D_0__Bacteria;D_1__Bacteroidetes;D_2__Bacteroidia;D_3__Cytophagales;D_4__Microscillaceae;D_5__Ohtaekwangia;D_6__uncultured bacterium;D_7__;D_8__;D_9__;D_10__;D_11__;D_12__;D_13__;D_14__	0.8457509915787086
12322f15c5dcca422f121c2e90eb3566	D_0__Bacteria;D_1__Proteobacteria;D_2__Alphaproteobacteria;D_3__Caulobacterales;D_4__Caulobacteraceae;D_5__Brevundimonas;D_6__Brevundimonas diminuta;D_7__;D_8__;D_9__;D_10__;D_11__;D_12__;D_13__;D_14__	0.9196776235544092
a537d8bab85c83b0e74c73c55790324b	D_0__Bacteria;D_1__Proteobacteria;D_2__Alphaproteobacteria;D_3__Caulobacterales;D_4__Caulobacteraceae;D_5__Brevundimonas	0.9998029885441824
44bc686f12d89efcccf121eaae9c4549	D_0__Bacteria;D_1__Patescibacteria;D_2__Parcubacteria;D_3__Candidatus Kaiserbacteria	0.9998729448027308
1eef4148b704ad890877af3755baf2ed	D_0__Bacteria;D_1__Dependentiae;D_2__Babeliae;D_3__Babeliales;D_4__Vermiphilaceae;D_5__uncultured organism;D_6__;D_7__;D_8__;D_9__;D_10__;D_11__;D_12__;D_13__;D_14__	0.9013620726295188
d380b9ae91e3875a70ff329e4889cb72	D_0__Bacteria;D_1__Firmicutes;D_2__Clostridia;D_3__Clostridiales;D_4__Lachnospiraceae;D_5__Anaerostipes	0.9999997915989675
e907ab8ae7c7446e2a2b44cb453795e4	D_0__Bacteria;D_1__Patescibacteria;D_2__Parcubacteria;D_3__uncultured bacterium;D_4__;D_5__;D_6__;D_7__;D_8__;D_9__;D_10__;D_11__;D_12__;D_13__;D_14__	0.9999788009404268
8586cb77be96d9fef5233213bceb3508	D_0__Bacteria;D_1__Proteobacteria;D_2__Deltaproteobacteria;D_3__Oligoflexales;D_4__0319-6G20;D_5__uncultured delta proteobacterium;D_6__;D_7__;D_8__;D_9__;D_10__;D_11__;D_12__;D_13__;D_14__	0.9664206581570187
0dfa44c08ae850d0284f421e7cb5d74c	D_0__Bacteria;D_1__Firmicutes;D_2__Clostridia;D_3__Clostridiales;D_4__Eubacteriaceae	0.9999999971734647
ded4dd548ef413dfcdc96744bb633f46	D_0__Bacteria;D_1__Firmicutes;D_2__Bacilli;D_3__Bacillales;D_4__Planococcaceae;D_5__Lysinibacillus	0.817576008399788
0d6bb2f2a1cb29ad755b9e54a5f9e48d	D_0__Bacteria;D_1__Proteobacteria;D_2__Alphaproteobacteria;D_3__Rhizobiales;D_4__Rhizobiaceae	0.9999941752813852
267755d4923e0568852648fb5ef81f61	D_0__Bacteria;D_1__Proteobacteria;D_2__Gammaproteobacteria;D_3__Vibrionales;D_4__Vibrionaceae;D_5__Vibrio	0.9997808062546385
42c1a7835c4e5dc37f124af060549597	D_0__Bacteria;D_1__Cyanobacteria;D_2__Oxyphotobacteria;D_3__Nostocales;D_4__Nostocaceae;D_5__Scytonema UTEX 2349;Ambiguous_taxa;D_7__;D_8__;D_9__;D_10__;D_11__;D_12__;D_13__;D_14__	0.7828010552669243
e3e22d48ee109b939678742f57150eaa	D_0__Bacteria;D_1__Bacteroidetes;D_2__Bacteroidia;D_3__Bacteroidales;D_4__Bacteroidaceae;D_5__Bacteroides	0.9999995162607208
44cf3d3e7a91fb698ee87c3808f9b1bd	D_0__Bacteria;D_1__Firmicutes;D_2__Bacilli;D_3__Bacillales;D_4__Staphylococcaceae;D_5__Salinicoccus;Ambiguous_taxa;D_7__;D_8__;D_9__;D_10__;D_11__;D_12__;D_13__;D_14__	0.8992612625867794
b708a70f5771da1d0e85510eee54e6f1	D_0__Bacteria;D_1__Proteobacteria;D_2__Gammaproteobacteria;D_3__Pseudomonadales;D_4__Pseudomonadaceae;D_5__Pseudomonas;D_6__Pseudomonas stutzeri;D_7__;D_8__;D_9__;D_10__;D_11__;D_12__;D_13__;D_14__	0.9368900508992496
19a56c029c53cf11f1efd08dcf37fb22	D_0__Bacteria;D_1__Proteobacteria;D_2__Gammaproteobacteria;D_3__Betaproteobacteriales;D_4__Burkholderiaceae;D_5__Herminiimonas;D_6__uncultured bacterium;D_7__;D_8__;D_9__;D_10__;D_11__;D_12__;D_13__;D_14__	0.906600693963526
a5f7000c4513b3dc3db4dfdb1b63a4e2	D_0__Bacteria;D_1__Proteobacteria;D_2__Gammaproteobacteria;D_3__Alteromonadales;D_4__Shewanellaceae;D_5__Shewanella	0.9999962717413484
7ec67487fa4bcc8cacb42d25f6d350a8	D_0__Bacteria;D_1__Patescibacteria;D_2__Parcubacteria;D_3__Candidatus Nomurabacteria;D_4__uncultured bacterium;D_5__;D_6__;D_7__;D_8__;D_9__;D_10__;D_11__;D_12__;D_13__;D_14__	0.9979911766560748
dfa2cf1f9d6e17ed18337ca53d0904e3	D_0__Bacteria;D_1__Proteobacteria;D_2__Gammaproteobacteria;D_3__Pseudomonadales;D_4__Moraxellaceae;D_5__Moraxella	0.9995855920950311
3932ab3d2d84bd9a696afdb7786dc25f	D_0__Bacteria;D_1__Actinobacteria;D_2__Thermoleophilia;D_3__Solirubrobacterales	0.9967349607799213
e3e7788ce71572198b82e459cdb5e609	D_0__Bacteria;D_1__Bacteroidetes;D_2__Bacteroidia;D_3__Chitinophagales;D_4__Chitinophagaceae;D_5__uncultured	0.9800599877587208
5b28929ef6e6213b5b42366238998465	D_0__Bacteria;D_1__Proteobacteria;D_2__Alphaproteobacteria;D_3__Rhizobiales;D_4__Beijerinckiaceae;D_5__1174-901-12;D_6__uncultured bacterium;D_7__;D_8__;D_9__;D_10__;D_11__;D_12__;D_13__;D_14__	0.9992982609303726
036e84c7f7e3483bb0852445ae6d221d	D_0__Bacteria;D_1__Actinobacteria;D_2__Actinobacteria;D_3__Micrococcales;D_4__Micrococcaceae;D_5__Rothia	0.9996265219760894
8813f09098e74c90f64b7409aedbb08c	D_0__Bacteria;D_1__Bacteroidetes;D_2__Bacteroidia;D_3__Flavobacteriales;D_4__Weeksellaceae;D_5__Chryseobacterium;Ambiguous_taxa;D_7__;D_8__;D_9__;D_10__;D_11__;D_12__;D_13__;D_14__	0.93390444367031
5f0af1735f2bdcdcb22f93c897abdaee	D_0__Bacteria;D_1__Proteobacteria;D_2__Gammaproteobacteria;D_3__Aeromonadales;D_4__Aeromonadaceae;D_5__Aeromonas	0.8840322973074541
aafb6ca6537c21f170ece1de474769ab	D_0__Bacteria;D_1__Firmicutes;D_2__Bacilli;D_3__Bacillales;D_4__Staphylococcaceae;D_5__Staphylococcus	0.9999997617983234
ff289c73ac6541ac56707936f501a2cd	D_0__Bacteria;D_1__Proteobacteria;D_2__Gammaproteobacteria;D_3__Pseudomonadales;D_4__Moraxellaceae;D_5__[Agitococcus] lubricus group	0.999104046510148
90e582a0fc701058f0749d5048b39bfd	D_0__Bacteria;D_1__Proteobacteria;D_2__Gammaproteobacteria	0.9971098460468664
a8d2643f3546b38c6fdff35c3873535d	D_0__Bacteria;D_1__Proteobacteria;D_2__Deltaproteobacteria;D_3__SAR324 clade(Marine group B)	0.9664949166175228
00a26b2be8bc19e5315b238405f92e27	D_0__Bacteria;D_1__Proteobacteria;D_2__Gammaproteobacteria;D_3__Alteromonadales;D_4__Marinobacteraceae;D_5__Marinobacter	0.9999999566086568
893163595b030990d4be44b1b1a68de9	D_0__Bacteria;D_1__Bacteroidetes;D_2__Bacteroidia;D_3__Bacteroidales;D_4__Prevotellaceae;D_5__Prevotella 2	0.999995607754783
a361fcd595bfd56b07a8f6036c91804f	D_0__Bacteria;D_1__Bacteroidetes;D_2__Bacteroidia;D_3__Bacteroidales;D_4__Bacteroidaceae;D_5__Bacteroides;D_6__uncultured Bacteroidetes bacterium;D_7__;D_8__;D_9__;D_10__;D_11__;D_12__;D_13__;D_14__	0.9017937104361551
81e6200cc859e3b1028623cc4b1a09e6	D_0__Bacteria;D_1__Acidobacteria;D_2__Blastocatellia (Subgroup 4);D_3__11-24	0.9999995062081253
930eeced9fac328f74d8a1840d85aece	D_0__Bacteria;D_1__Firmicutes;D_2__Bacilli;D_3__Bacillales;D_4__Family XII;D_5__Exiguobacterium	0.9999862432224882
d0e07b3f5cdaa30b4b122c6a77eadf44	D_0__Bacteria;D_1__Patescibacteria;D_2__Parcubacteria	0.9064095087826034
5c061dc8bafe80b5767222e204384886	D_0__Bacteria;D_1__Proteobacteria;D_2__Alphaproteobacteria;D_3__Rhizobiales;D_4__Rhizobiaceae;D_5__Pseudochrobactrum;Ambiguous_taxa;D_7__;D_8__;D_9__;D_10__;D_11__;D_12__;D_13__;D_14__	0.9564881279498496
fe3d89d3013a6f723037fa55d117a00a	D_0__Bacteria;D_1__Proteobacteria;D_2__Gammaproteobacteria;D_3__Betaproteobacteriales;D_4__Chromobacteriaceae;D_5__Vogesella;D_6__uncultured bacterium;D_7__;D_8__;D_9__;D_10__;D_11__;D_12__;D_13__;D_14__	0.9171701566556808
ced03874e5a9ed08a46bffa8877f8cab	D_0__Bacteria;D_1__Planctomycetes;D_2__Phycisphaerae;D_3__Tepidisphaerales;D_4__WD2101 soil group;D_5__uncultured bacterium;D_6__;D_7__;D_8__;D_9__;D_10__;D_11__;D_12__;D_13__;D_14__	0.8678958056044777
07d0a0b1877a3523b2a535fa0aa43818	D_0__Bacteria;D_1__Firmicutes;D_2__Erysipelotrichia;D_3__Erysipelotrichales;D_4__Erysipelotrichaceae;D_5__[Anaerorhabdus] furcosa group;D_6__uncultured bacterium;D_7__;D_8__;D_9__;D_10__;D_11__;D_12__;D_13__;D_14__	0.8804236740138789
8a3de21b1cd1eb460cdb93151015e400	D_0__Bacteria;D_1__Cyanobacteria;D_2__Melainabacteria;D_3__Caenarcaniphilales;D_4__uncultured bacterium;D_5__;D_6__;D_7__;D_8__;D_9__;D_10__;D_11__;D_12__;D_13__;D_14__	0.9999998958482107
d12833fed8673a8d32d1adc368a01538	D_0__Bacteria;D_1__Proteobacteria;D_2__Gammaproteobacteria;D_3__Xanthomonadales;D_4__Rhodanobacteraceae;D_5__Rhodanobacter	0.9991820573785326
a170dae11aed30be11dd3fff906fcf5b	D_0__Bacteria;D_1__Fibrobacteres;D_2__Fibrobacteria;D_3__Fibrobacterales;D_4__Fibrobacteraceae;D_5__possible genus 04;D_6__uncultured bacterium;D_7__;D_8__;D_9__;D_10__;D_11__;D_12__;D_13__;D_14__	0.8910260555007992
e921e545e3e42c795f12a215f520b1e2	D_0__Bacteria;D_1__Acidobacteria;D_2__Blastocatellia (Subgroup 4);D_3__Blastocatellales;D_4__Blastocatellaceae	0.9999999237063485
333033b331f3227d29299f8f5c5df828	D_0__Bacteria;D_1__Bacteroidetes;D_2__Bacteroidia;D_3__Flavobacteriales;D_4__Weeksellaceae;D_5__Chryseobacterium;Ambiguous_taxa;D_7__;D_8__;D_9__;D_10__;D_11__;D_12__;D_13__;D_14__	0.8217489057324887
fb893c515dfe36822a89450d92207f68	D_0__Bacteria;D_1__Proteobacteria;D_2__Deltaproteobacteria;D_3__Myxococcales;D_4__BIrii41;D_5__metagenome;D_6__;D_7__;D_8__;D_9__;D_10__;D_11__;D_12__;D_13__;D_14__	0.9143765603933887
6c6075377c8ff3903cf8d146d496afd8	D_0__Bacteria;D_1__Actinobacteria;D_2__Coriobacteriia;D_3__Coriobacteriales;D_4__Atopobiaceae;D_5__Olsenella;D_6__uncultured bacterium;D_7__;D_8__;D_9__;D_10__;D_11__;D_12__;D_13__;D_14__	0.7250466484405188
1876d4573dcc3f6a0de2369f12e39795	D_0__Bacteria;D_1__Proteobacteria;D_2__Deltaproteobacteria;D_3__Myxococcales;D_4__BIrii41	0.9999747429694195
c0f775fff77049501c4f8b4f5460097c	D_0__Bacteria;D_1__Proteobacteria;D_2__Gammaproteobacteria;D_3__Betaproteobacteriales;D_4__Burkholderiaceae;D_5__Cupriavidus;Ambiguous_taxa;D_7__;D_8__;D_9__;D_10__;D_11__;D_12__;D_13__;D_14__	0.97862542683397
e507655b77764e934cf5a1cc3b06f39a	D_0__Bacteria;D_1__Firmicutes;D_2__Clostridia;D_3__Clostridiales;D_4__Peptostreptococcaceae;D_5__Acetoanaerobium;D_6__uncultured bacterium;D_7__;D_8__;D_9__;D_10__;D_11__;D_12__;D_13__;D_14__	0.9967476015553663
5313d33a318e62fdfa6a878c5dfe2a57	D_0__Bacteria;D_1__Proteobacteria;D_2__Deltaproteobacteria;D_3__Bdellovibrionales;D_4__Bdellovibrionaceae;D_5__Bdellovibrio;D_6__metagenome;D_7__;D_8__;D_9__;D_10__;D_11__;D_12__;D_13__;D_14__	0.939919393865661
3c204d287b375945e7641efb457d031a	D_0__Bacteria;D_1__Proteobacteria;D_2__Gammaproteobacteria;D_3__Enterobacteriales;D_4__Enterobacteriaceae	0.9999914800431422
35c1c246a11186908e19e987276ec8ae	D_0__Bacteria;D_1__Proteobacteria;D_2__Gammaproteobacteria;D_3__Pseudomonadales;D_4__Moraxellaceae;D_5__Moraxella;Ambiguous_taxa;D_7__;D_8__;D_9__;D_10__;D_11__;D_12__;D_13__;D_14__	0.7502353239840096
62b66f308460ee75d39fbf25554fbd4a	D_0__Bacteria;D_1__Actinobacteria;D_2__Actinobacteria;D_3__Micrococcales;D_4__Micrococcaceae;D_5__Nesterenkonia;Ambiguous_taxa;D_7__;D_8__;D_9__;D_10__;D_11__;D_12__;D_13__;D_14__	0.9998130592556713
47b957fa17b39e81c8a96ff64820d8df	D_0__Bacteria;D_1__Firmicutes;D_2__Bacilli;D_3__Bacillales;D_4__Paenibacillaceae;D_5__Paenibacillus	0.9992137329839983
367efce99d6ad28271a76e29d546507e	D_0__Bacteria;D_1__Firmicutes;D_2__Bacilli;D_3__Bacillales;D_4__Staphylococcaceae;D_5__Macrococcus;D_6__uncultured bacterium;D_7__;D_8__;D_9__;D_10__;D_11__;D_12__;D_13__;D_14__	0.8237266624378677
82819e0b6b0a7ba359661678cb034a42	D_0__Bacteria;D_1__Firmicutes;D_2__Bacilli;D_3__Lactobacillales;D_4__Carnobacteriaceae;D_5__Carnobacterium	0.9984553092514932
f21f9a7ccdd79de8236ffe58931cdbd6	D_0__Bacteria;D_1__Proteobacteria;D_2__Deltaproteobacteria;D_3__Myxococcales;D_4__Phaselicystidaceae;D_5__Phaselicystis;D_6__uncultured bacterium;D_7__;D_8__;D_9__;D_10__;D_11__;D_12__;D_13__;D_14__	0.94356419715329
cb6237bd65b41259dcdb2c4b5c38ca59	D_0__Bacteria;D_1__Proteobacteria;D_2__Alphaproteobacteria;D_3__Sphingomonadales;D_4__Sphingomonadaceae;D_5__Sphingomonas	0.9990112948532067
e90ac861400ed067910fb629bbf7ed86	D_0__Bacteria;D_1__Bacteroidetes;D_2__Bacteroidia;D_3__Flavobacteriales;D_4__Flavobacteriaceae;D_5__Flavobacterium;Ambiguous_taxa;D_7__;D_8__;D_9__;D_10__;D_11__;D_12__;D_13__;D_14__	0.7046950742104789
113381e3893ed86fffe77e3fce5dd07f	D_0__Bacteria;D_1__Proteobacteria;D_2__Alphaproteobacteria;D_3__Rhizobiales;D_4__Rhizobiales Incertae Sedis;D_5__uncultured;D_6__uncultured bacterium;D_7__;D_8__;D_9__;D_10__;D_11__;D_12__;D_13__;D_14__	0.9484172575369333
c4f1bbed88f2d6917c29104169a5a43f	D_0__Bacteria;D_1__Firmicutes;D_2__Clostridia;D_3__Clostridiales;D_4__Ruminococcaceae;D_5__Subdoligranulum;D_6__uncultured bacterium;D_7__;D_8__;D_9__;D_10__;D_11__;D_12__;D_13__;D_14__	0.8269888768211594
0e18a6bc90dceab51ae4e0dc0e0ff6d5	D_0__Bacteria;D_1__Gemmatimonadetes;D_2__Longimicrobia;D_3__Longimicrobiales;D_4__Longimicrobiaceae;D_5__uncultured bacterium;D_6__;D_7__;D_8__;D_9__;D_10__;D_11__;D_12__;D_13__;D_14__	0.9633907125983041
a64d53fc26d80a3a1959ba7d2053ab8e	D_0__Bacteria;D_1__Proteobacteria;D_2__Gammaproteobacteria;D_3__Alteromonadales;D_4__Shewanellaceae;D_5__Shewanella	0.9999921462822186
1d661735eaacefa31fa7714f69b4cf98	D_0__Bacteria;D_1__Proteobacteria;D_2__Deltaproteobacteria;D_3__Bdellovibrionales;D_4__Bdellovibrionaceae;D_5__Bdellovibrio;D_6__uncultured bacterium;D_7__;D_8__;D_9__;D_10__;D_11__;D_12__;D_13__;D_14__	0.9992862887690356
3c37f715d7d4d7c088bf7f33b3a28a1f	D_0__Bacteria;D_1__Proteobacteria;D_2__Gammaproteobacteria;D_3__Xanthomonadales;D_4__Rhodanobacteraceae;D_5__uncultured;D_6__uncultured bacterium;D_7__;D_8__;D_9__;D_10__;D_11__;D_12__;D_13__;D_14__	0.9620703941254929
4c24bacb417ae2e5716ee601e065a920	D_0__Bacteria;D_1__Patescibacteria;D_2__Gracilibacteria;D_3__Candidatus Peribacteria;D_4__uncultured bacterium;D_5__;D_6__;D_7__;D_8__;D_9__;D_10__;D_11__;D_12__;D_13__;D_14__	0.999176449026889
94565b5811e87e6ee34968edf5a63ceb	D_0__Bacteria;D_1__Proteobacteria;D_2__Gammaproteobacteria;D_3__Betaproteobacteriales;D_4__Neisseriaceae;D_5__uncultured;D_6__uncultured bacterium;D_7__;D_8__;D_9__;D_10__;D_11__;D_12__;D_13__;D_14__	0.9996697206506457
5ed5f527c882f89b4130630e2fb18c63	D_0__Bacteria;D_1__Proteobacteria;D_2__Gammaproteobacteria;D_3__Enterobacteriales;D_4__Enterobacteriaceae	0.999981274484544
81998cf068cd9647faf4ac2fddd0f8c3	D_0__Bacteria;D_1__Proteobacteria;D_2__Deltaproteobacteria;D_3__Bdellovibrionales;D_4__Bdellovibrionaceae;D_5__Bdellovibrio	0.999999988770888
a84647c6c22aa5bbafa869e49b7e759b	D_0__Bacteria;D_1__Proteobacteria;D_2__Gammaproteobacteria;D_3__Pseudomonadales;D_4__Pseudomonadaceae;D_5__Pseudomonas	0.999999480405023
e6c4a7258a21cb1ee250bdb71efc5c98	D_0__Bacteria;D_1__Bacteroidetes;D_2__Bacteroidia;D_3__Sphingobacteriales;D_4__Sphingobacteriaceae;D_5__Pedobacter	0.9992192810401856
959ca8596385d6f3bfd19283e3fa5732	D_0__Bacteria;D_1__Proteobacteria;D_2__Alphaproteobacteria;D_3__Sphingomonadales;D_4__Sphingomonadaceae;D_5__Altererythrobacter	0.8665826873096738
ee0c0ed8237f409f761bc86a7d0803aa	D_0__Bacteria;D_1__Bacteroidetes;D_2__Bacteroidia;D_3__Flavobacteriales;D_4__Flavobacteriaceae;D_5__Flavobacterium	0.9999999966481993
447f276580d21170d4e26b754e5f45c3	D_0__Bacteria;D_1__Proteobacteria;D_2__Gammaproteobacteria;D_3__Betaproteobacteriales;D_4__Neisseriaceae;D_5__Neisseria;D_6__uncultured bacterium;D_7__;D_8__;D_9__;D_10__;D_11__;D_12__;D_13__;D_14__	0.7751616224365722
d45266231ffe36e48df0095ef5983acb	D_0__Bacteria;D_1__Patescibacteria;D_2__Parcubacteria;D_3__Candidatus Nomurabacteria;D_4__uncultured bacterium;D_5__;D_6__;D_7__;D_8__;D_9__;D_10__;D_11__;D_12__;D_13__;D_14__	0.9822534235669946
73c817d51823a987c6a5ef522c239912	D_0__Bacteria;D_1__Proteobacteria;D_2__Gammaproteobacteria;D_3__Pseudomonadales;D_4__Moraxellaceae;D_5__Acinetobacter;Ambiguous_taxa;D_7__;D_8__;D_9__;D_10__;D_11__;D_12__;D_13__;D_14__	0.7917970922810282
c97d995d169037fbbccb97ff0a9d0b99	D_0__Bacteria;D_1__Proteobacteria;D_2__Alphaproteobacteria;D_3__Rickettsiales;D_4__Mitochondria;D_5__Triticum aestivum (bread wheat);D_6__;D_7__;D_8__;D_9__;D_10__;D_11__;D_12__;D_13__;D_14__	0.9598725383397639
1e96312d605814622264d12316e4e2fb	D_0__Bacteria;D_1__Proteobacteria;D_2__Gammaproteobacteria;D_3__Enterobacteriales;D_4__Enterobacteriaceae;D_5__Pantoea	0.9538788335948158
df71de0e92459aa808364311135bb8fc	D_0__Bacteria;D_1__Proteobacteria;D_2__Gammaproteobacteria;D_3__Betaproteobacteriales;D_4__Burkholderiaceae;D_5__Variovorax	0.86103540177246
ef914adc2f99ed747fde2e5ab47abaa9	D_0__Bacteria;D_1__Proteobacteria;D_2__Alphaproteobacteria;D_3__Rickettsiales;D_4__SM2D12;D_5__uncultured bacterium;D_6__;D_7__;D_8__;D_9__;D_10__;D_11__;D_12__;D_13__;D_14__	0.9853053507952259
1c4207c07efc37546ea2d24a9cf2c42c	D_0__Bacteria;D_1__Proteobacteria;D_2__Deltaproteobacteria;D_3__SAR324 clade(Marine group B);D_4__uncultured bacterium;D_5__;D_6__;D_7__;D_8__;D_9__;D_10__;D_11__;D_12__;D_13__;D_14__	0.7637850699090155
1bdad0b4f050c7cbdd63f50b2e03fba7	D_0__Bacteria;D_1__Bacteroidetes;D_2__Bacteroidia;D_3__Flavobacteriales;D_4__Flavobacteriaceae;D_5__Flavobacterium	0.9999793453956487
93dfd3a27c6815463c0fa8ed342547a4	D_0__Bacteria;D_1__Patescibacteria;D_2__Parcubacteria	0.9522384940819567
6a3bcad9aee1798391aaef8517bf5621	D_0__Bacteria;D_1__Bacteroidetes;D_2__Bacteroidia;D_3__Chitinophagales;D_4__Chitinophagaceae;D_5__Flavisolibacter;D_6__uncultured bacterium;D_7__;D_8__;D_9__;D_10__;D_11__;D_12__;D_13__;D_14__	0.8766372291831083
5b02cb64d97b785b33612a7ec52da91a	D_0__Bacteria;D_1__Chlamydiae;D_2__Chlamydiae;D_3__Chlamydiales	0.9996920000949131
f0517e4077d3468f0ceea9b5f1ab55e7	D_0__Bacteria;D_1__Proteobacteria;D_2__Alphaproteobacteria;D_3__Acetobacterales;D_4__Acetobacteraceae;D_5__Acidiphilium;D_6__uncultured bacterium;D_7__;D_8__;D_9__;D_10__;D_11__;D_12__;D_13__;D_14__	0.9888653898570284
7b6acf6f21628eb6d23756d86041cd68	D_0__Bacteria;D_1__Patescibacteria;D_2__Berkelbacteria;D_3__uncultured bacterium;D_4__;D_5__;D_6__;D_7__;D_8__;D_9__;D_10__;D_11__;D_12__;D_13__;D_14__	0.903437337531096
6b782e494b5bb15b15cd4dcf2e7e60d9	D_0__Bacteria;D_1__Proteobacteria;D_2__Gammaproteobacteria;D_3__Cellvibrionales;D_4__Cellvibrionaceae;D_5__Cellvibrio;D_6__uncultured bacterium;D_7__;D_8__;D_9__;D_10__;D_11__;D_12__;D_13__;D_14__	0.7931796913651733
22be8acce8891ff61cfedb16ec8b0d89	D_0__Bacteria;D_1__Elusimicrobia;D_2__Elusimicrobia;D_3__Lineage IV;D_4__uncultured bacterium;D_5__;D_6__;D_7__;D_8__;D_9__;D_10__;D_11__;D_12__;D_13__;D_14__	0.9975242823257904
c92aa0631f5dc354ed6ffc693373b91d	D_0__Bacteria;D_1__Nitrospirae;D_2__Nitrospira;D_3__Nitrospirales;D_4__Nitrospiraceae;D_5__Nitrospira	0.999999999997181
8a842b56ea07bfd18005cab2828dc294	D_0__Bacteria;D_1__Proteobacteria;D_2__Gammaproteobacteria;D_3__Pseudomonadales;D_4__Pseudomonadaceae;D_5__Pseudomonas	0.99996962983333
09b718fadfec6e62f2b26582c7efc483	D_0__Bacteria;D_1__Bacteroidetes;D_2__Bacteroidia;D_3__Bacteroidales;D_4__Dysgonomonadaceae;D_5__Fermentimonas;D_6__uncultured bacterium;D_7__;D_8__;D_9__;D_10__;D_11__;D_12__;D_13__;D_14__	0.9907560510066564
731a15b3157e54131d1a00f827f4f7e0	D_0__Bacteria;D_1__Patescibacteria;D_2__ABY1;D_3__Candidatus Magasanikbacteria;D_4__uncultured bacterium;D_5__;D_6__;D_7__;D_8__;D_9__;D_10__;D_11__;D_12__;D_13__;D_14__	0.9988759352429483
7507edd00349dc609e3bf103d3aeea52	D_0__Bacteria;D_1__Elusimicrobia;D_2__Lineage IIa;D_3__uncultured bacterium;D_4__;D_5__;D_6__;D_7__;D_8__;D_9__;D_10__;D_11__;D_12__;D_13__;D_14__	0.8344000969340548
99b013ca0296a4beffb72d812b9b559c	D_0__Bacteria;D_1__Patescibacteria;D_2__Microgenomatia;D_3__Candidatus Woesebacteria;D_4__uncultured Microgenomates group bacterium;D_5__;D_6__;D_7__;D_8__;D_9__;D_10__;D_11__;D_12__;D_13__;D_14__	0.9999703767959588
402f5d7f5e493e6fa70ebbce95e0154d	D_0__Bacteria;D_1__Proteobacteria;D_2__Gammaproteobacteria;D_3__Alteromonadales;D_4__Pseudoalteromonadaceae;D_5__Pseudoalteromonas	0.9999999971365019
62fa30447238bd5e9c85b2126eda9477	D_0__Bacteria;D_1__Planctomycetes;D_2__BD7-11	0.9999573327194593
b21f8cd99a1ca2af3f89fd2faf0ce13e	D_0__Bacteria;D_1__Bacteroidetes;D_2__Bacteroidia;D_3__Flavobacteriales;D_4__Weeksellaceae;D_5__Chryseobacterium;Ambiguous_taxa;D_7__;D_8__;D_9__;D_10__;D_11__;D_12__;D_13__;D_14__	0.8891923460245658
726998fe31f0066d6623d08e27bdee43	D_0__Bacteria;D_1__Bacteroidetes;D_2__Bacteroidia;D_3__Bacteroidales;D_4__Rikenellaceae;D_5__Rikenellaceae RC9 gut group;D_6__uncultured bacterium;D_7__;D_8__;D_9__;D_10__;D_11__;D_12__;D_13__;D_14__	0.8158199201747105
9cad6618035cc04fdc493ffa1f0b03d9	D_0__Bacteria;D_1__Nitrospirae;D_2__Nitrospira;D_3__Nitrospirales;D_4__Nitrospiraceae;D_5__Nitrospira	0.9999999999985935
e93b313352019b8113e7fc66bf757917	D_0__Bacteria;D_1__Firmicutes;D_2__Clostridia;D_3__Clostridiales;D_4__Family XI;D_5__Parvimonas;D_6__uncultured bacterium;D_7__;D_8__;D_9__;D_10__;D_11__;D_12__;D_13__;D_14__	0.8960982677741597
4142e7dff27bea9144a41c690c213863	D_0__Bacteria;D_1__Actinobacteria;D_2__Thermoleophilia;D_3__Gaiellales;D_4__uncultured;D_5__metagenome;D_6__;D_7__;D_8__;D_9__;D_10__;D_11__;D_12__;D_13__;D_14__	0.9973553542934893
22754a1fe02dc46a7ea291d22408125b	D_0__Bacteria;D_1__Patescibacteria;D_2__Parcubacteria	0.9984619229953273
8f3ea5b7fe493892b2adac246e73e5aa	D_0__Bacteria;D_1__Actinobacteria;D_2__Coriobacteriia;D_3__Coriobacteriales;D_4__Atopobiaceae;D_5__Atopobium;Ambiguous_taxa;D_7__;D_8__;D_9__;D_10__;D_11__;D_12__;D_13__;D_14__	0.8239566995880283
ae976a1b5b49a601c18434d2692205c8	D_0__Bacteria;D_1__Actinobacteria;D_2__Actinobacteria;D_3__Corynebacteriales;D_4__Nocardiaceae;D_5__Gordonia;Ambiguous_taxa;D_7__;D_8__;D_9__;D_10__;D_11__;D_12__;D_13__;D_14__	0.7370564293298314
629ad381d9af8372ddfaadd499bfb22e	D_0__Bacteria;D_1__Proteobacteria;D_2__Alphaproteobacteria;D_3__Rhizobiales;D_4__uncultured;D_5__uncultured bacterium;D_6__;D_7__;D_8__;D_9__;D_10__;D_11__;D_12__;D_13__;D_14__	0.9971835116319022
e8c92172df8f6ff66725b3259ceda7c6	D_0__Bacteria;D_1__Bacteroidetes;D_2__Bacteroidia;D_3__Flavobacteriales;D_4__Flavobacteriaceae;D_5__Flavobacterium;Ambiguous_taxa;D_7__;D_8__;D_9__;D_10__;D_11__;D_12__;D_13__;D_14__	0.8355020610470175
d7c3763f32ca29a1bf5364799baa4682	D_0__Archaea;D_1__Nanoarchaeaeota;D_2__Woesearchaeia;D_3__uncultured euryarchaeote;D_4__;D_5__;D_6__;D_7__;D_8__;D_9__;D_10__;D_11__;D_12__;D_13__;D_14__	0.997337632268914
fe0b139ead8552cf0813868bc8fc75c7	D_0__Bacteria;D_1__Actinobacteria;D_2__Actinobacteria;D_3__Micrococcales;D_4__Intrasporangiaceae;D_5__Phycicoccus;Ambiguous_taxa;D_7__;D_8__;D_9__;D_10__;D_11__;D_12__;D_13__;D_14__	0.8776508398889717
13f0ec833ad3ffb6c881f9cb75e18924	D_0__Bacteria;D_1__Proteobacteria;D_2__Alphaproteobacteria;D_3__Caulobacterales;D_4__Caulobacteraceae;D_5__Phenylobacterium;D_6__uncultured bacterium;D_7__;D_8__;D_9__;D_10__;D_11__;D_12__;D_13__;D_14__	0.8700482471244305
5395cf9d11c88c5a47b933b199fb99bb	D_0__Bacteria;D_1__Bacteroidetes;D_2__Bacteroidia;D_3__Flavobacteriales;D_4__Crocinitomicaceae;D_5__Fluviicola;D_6__uncultured bacterium;D_7__;D_8__;D_9__;D_10__;D_11__;D_12__;D_13__;D_14__	0.9903071300785744
9dab80be114e87e2e052328ced13ead3	D_0__Bacteria;D_1__Proteobacteria;D_2__Gammaproteobacteria;D_3__Cellvibrionales;D_4__Cellvibrionaceae;D_5__uncultured;D_6__uncultured bacterium;D_7__;D_8__;D_9__;D_10__;D_11__;D_12__;D_13__;D_14__	0.9989834613391789
277f985d198328c43068264e97844cf5	D_0__Bacteria;D_1__Patescibacteria;D_2__Parcubacteria;D_3__Candidatus Adlerbacteria;D_4__metagenome;D_5__;D_6__;D_7__;D_8__;D_9__;D_10__;D_11__;D_12__;D_13__;D_14__	0.8117218097997603
185354e4fe4d77ddb826d5710fc17d74	D_0__Bacteria;D_1__Proteobacteria;D_2__Alphaproteobacteria;D_3__Sphingomonadales;D_4__Sphingomonadaceae;D_5__Sphingobium	0.8077188186522127
881b07aaaec073fe270a3aa7b5c27f3f	D_0__Bacteria;D_1__Patescibacteria;D_2__Parcubacteria;D_3__Candidatus Moranbacteria;D_4__uncultured bacterium;D_5__;D_6__;D_7__;D_8__;D_9__;D_10__;D_11__;D_12__;D_13__;D_14__	0.9931183773458804
630675b268a3159e9acebc53c8b383b8	D_0__Bacteria;D_1__Firmicutes;D_2__Clostridia;D_3__Clostridiales;D_4__Clostridiaceae 1;D_5__Clostridium sensu stricto 10;D_6__uncultured bacterium;D_7__;D_8__;D_9__;D_10__;D_11__;D_12__;D_13__;D_14__	0.9302913790964773
d7bba137b8ffb9d3d0295548b40b07ce	D_0__Bacteria;D_1__Proteobacteria;D_2__Gammaproteobacteria;D_3__Betaproteobacteriales	0.994012294060197
4c3e3f1bbd93d2b150a25b9c67c69401	D_0__Bacteria;D_1__Proteobacteria;D_2__Alphaproteobacteria;D_3__Holosporales;D_4__Holosporaceae;D_5__uncultured;D_6__uncultured bacterium;D_7__;D_8__;D_9__;D_10__;D_11__;D_12__;D_13__;D_14__	0.9952812642802495
66fa659af7ea6d4458d175ee7a1be1c2	D_0__Bacteria;D_1__Proteobacteria;D_2__Alphaproteobacteria;D_3__Rhizobiales;D_4__uncultured;D_5__uncultured bacterium;D_6__;D_7__;D_8__;D_9__;D_10__;D_11__;D_12__;D_13__;D_14__	0.9982815045145069
919bc0bb308a9876358856e193836b53	D_0__Bacteria	0.9662547268061211
3c5e591f0018e75e6ff5b24048b436ad	D_0__Bacteria;D_1__Patescibacteria;D_2__Parcubacteria;D_3__Candidatus Nomurabacteria;D_4__uncultured bacterium;D_5__;D_6__;D_7__;D_8__;D_9__;D_10__;D_11__;D_12__;D_13__;D_14__	0.9960904745127341
10f9f0e1322ccb8849d044f8d53a9ee5	D_0__Bacteria;D_1__Proteobacteria;D_2__Deltaproteobacteria;D_3__Oligoflexales;D_4__0319-6G20;D_5__uncultured bacterium;D_6__;D_7__;D_8__;D_9__;D_10__;D_11__;D_12__;D_13__;D_14__	0.9119637307939817
995ea685f989b00bda4539fb38467e6c	D_0__Bacteria;D_1__Proteobacteria;D_2__Deltaproteobacteria;D_3__Bdellovibrionales;D_4__Bacteriovoracaceae;D_5__Peredibacter;D_6__uncultured bacterium;D_7__;D_8__;D_9__;D_10__;D_11__;D_12__;D_13__;D_14__	0.877505938591975
4a1e5e44473fcf41f308288148927289	D_0__Bacteria;D_1__Proteobacteria;D_2__Gammaproteobacteria;D_3__Betaproteobacteriales;D_4__Neisseriaceae;D_5__uncultured;D_6__uncultured bacterium;D_7__;D_8__;D_9__;D_10__;D_11__;D_12__;D_13__;D_14__	0.9998882999428486
8d59da03eccae734afb33476e64a14e4	D_0__Bacteria;D_1__Proteobacteria;D_2__Gammaproteobacteria;D_3__Xanthomonadales;D_4__Xanthomonadaceae	0.9999993033390605
0ab6e45f709458d36f9fee88d6596bfb	D_0__Bacteria;D_1__Proteobacteria;D_2__Deltaproteobacteria;D_3__Desulfarculales;D_4__Desulfarculaceae;D_5__uncultured;D_6__uncultured bacterium;D_7__;D_8__;D_9__;D_10__;D_11__;D_12__;D_13__;D_14__	0.9510797135430793
be81fe12a7e22c51216a1900280d16ed	D_0__Bacteria;D_1__Proteobacteria;D_2__Gammaproteobacteria;D_3__Betaproteobacteriales;D_4__Rhodocyclaceae;D_5__Zoogloea;D_6__uncultured bacterium;D_7__;D_8__;D_9__;D_10__;D_11__;D_12__;D_13__;D_14__	0.8453856648452803
10b0ebdad431d7807b3377f53b34c47a	D_0__Bacteria;D_1__Verrucomicrobia;D_2__Verrucomicrobiae;D_3__Opitutales;D_4__Opitutaceae;D_5__Opitutus	0.9914201005856965
fcacee36736271e9aa33129c11346b21	D_0__Bacteria;D_1__Proteobacteria;D_2__Gammaproteobacteria;D_3__Betaproteobacteriales;D_4__Burkholderiaceae	0.999999456258408
96d0721be947f0dd8b619e7f8a2e3a8a	D_0__Bacteria;D_1__Proteobacteria;D_2__Alphaproteobacteria;D_3__Sphingomonadales;D_4__Sphingomonadaceae;D_5__Sphingomonas;Ambiguous_taxa;D_7__;D_8__;D_9__;D_10__;D_11__;D_12__;D_13__;D_14__	0.8048585819458132
9ba2c3dcd6ae3a7dfa004f29f807aa4e	D_0__Bacteria;D_1__Firmicutes;D_2__Bacilli;D_3__Lactobacillales;D_4__Leuconostocaceae;D_5__Fructobacillus;Ambiguous_taxa;D_7__;D_8__;D_9__;D_10__;D_11__;D_12__;D_13__;D_14__	0.966434344322728
a7283a52795a7022685bb75262338bcb	D_0__Bacteria;D_1__Actinobacteria;D_2__Acidimicrobiia;D_3__Microtrichales;D_4__Microtrichaceae;D_5__uncultured;D_6__uncultured bacterium;D_7__;D_8__;D_9__;D_10__;D_11__;D_12__;D_13__;D_14__	0.9487347033236716
762ad09506daa808d38a154aa36ac563	D_0__Bacteria	0.9952755668431795
23ddf2930904e6895595f2bd17943669	D_0__Bacteria;D_1__Proteobacteria;D_2__Gammaproteobacteria;D_3__Pseudomonadales;D_4__Moraxellaceae;D_5__Alkanindiges;D_6__uncultured bacterium;D_7__;D_8__;D_9__;D_10__;D_11__;D_12__;D_13__;D_14__	0.8511289056975958
4cb005c91e0262761d6a147d3072b354	D_0__Bacteria;D_1__Proteobacteria;D_2__Gammaproteobacteria;D_3__Pseudomonadales;D_4__Moraxellaceae;D_5__Acinetobacter	0.9999982780140619
7e7de1835cb8a78b667cae1261da7b45	D_0__Bacteria;D_1__Proteobacteria;D_2__Gammaproteobacteria;D_3__Enterobacteriales;D_4__Enterobacteriaceae	0.9999936865286432
04d5e3757fccf4b514bafd73c20f3d0d	D_0__Bacteria;D_1__Proteobacteria;D_2__Gammaproteobacteria;D_3__Betaproteobacteriales;D_4__Burkholderiaceae	0.9999999819072556
9de81fe30d57e6a69b4c449193c145e0	D_0__Bacteria;D_1__Actinobacteria;D_2__Rubrobacteria;D_3__Rubrobacterales;D_4__Rubrobacteriaceae;D_5__Rubrobacter	0.9999999858746104
1f3d20f8f9bfb29a4ae7eaf2962cd4b4	D_0__Bacteria;D_1__Firmicutes;D_2__Clostridia;D_3__Clostridiales;D_4__Ruminococcaceae;D_5__Ruminococcaceae UCG-014;D_6__uncultured bacterium;D_7__;D_8__;D_9__;D_10__;D_11__;D_12__;D_13__;D_14__	0.7364304868738865
e0ed1c873727f5f9712d9d879a1b97c2	D_0__Bacteria;D_1__Dependentiae;D_2__Babeliae;D_3__Babeliales;D_4__Vermiphilaceae;Ambiguous_taxa;D_6__;D_7__;D_8__;D_9__;D_10__;D_11__;D_12__;D_13__;D_14__	0.8982454824697562
62c90bb70a573faf8972d436b7eaf6d6	D_0__Bacteria;D_1__Firmicutes;D_2__Bacilli;D_3__Bacillales;D_4__Bacillaceae;D_5__Bacillus	0.9991185916138463
d57c2263b83a1a7311282300cc43fb06	D_0__Bacteria;D_1__Actinobacteria;D_2__Actinobacteria;D_3__Pseudonocardiales;D_4__Pseudonocardiaceae;D_5__Actinomycetospora;D_6__uncultured bacterium;D_7__;D_8__;D_9__;D_10__;D_11__;D_12__;D_13__;D_14__	0.9507288881785488
d4b9bc4a3276bea9850e63b6fd9174f1	D_0__Bacteria;D_1__Proteobacteria;D_2__Gammaproteobacteria;D_3__Aeromonadales;D_4__Aeromonadaceae;D_5__Aeromonas;D_6__uncultured Aeromonas sp.;D_7__;D_8__;D_9__;D_10__;D_11__;D_12__;D_13__;D_14__	0.9674840176921813
a4d74c56d2e3a08eebec6d25e0b673ef	D_0__Bacteria;D_1__Chlamydiae;D_2__Chlamydiae;D_3__Chlamydiales;D_4__Simkaniaceae;D_5__uncultured;D_6__metagenome;D_7__;D_8__;D_9__;D_10__;D_11__;D_12__;D_13__;D_14__	0.8698585772129461
56e638001dec411892aeacb9db290949	D_0__Bacteria;D_1__Patescibacteria;D_2__Parcubacteria	0.9296351222194951
ad9e0017fee8f1eaaf3c142b2c9fa459	D_0__Bacteria;D_1__Proteobacteria;D_2__Alphaproteobacteria;D_3__Caulobacterales;D_4__Hyphomonadaceae;D_5__Hirschia	0.9999999858002975
8bd7c0c7ca880876bf1b3bce0fd295fc	D_0__Bacteria	0.9637273242092389
d0dad971506647d25b7ec3c857964526	D_0__Bacteria;D_1__Proteobacteria;D_2__Alphaproteobacteria;D_3__Sphingomonadales;D_4__Sphingomonadaceae;D_5__Sphingomonas	0.9946971436299433
550e67990490201211cecffcea993240	D_0__Bacteria;D_1__Spirochaetes;D_2__Spirochaetia;D_3__Spirochaetales;D_4__Spirochaetaceae;D_5__Treponema 2;D_6__Treponema denticola;D_7__;D_8__;D_9__;D_10__;D_11__;D_12__;D_13__;D_14__	0.9989424601987309
8d0b2c7eaadb9744b65544b18c77c647	D_0__Bacteria;D_1__Proteobacteria;D_2__Gammaproteobacteria;D_3__Betaproteobacteriales;D_4__Neisseriaceae;D_5__uncultured;D_6__uncultured bacterium;D_7__;D_8__;D_9__;D_10__;D_11__;D_12__;D_13__;D_14__	0.9998579989059775
b48a188a24ed126894db7d73bd6617cc	D_0__Bacteria;D_1__Actinobacteria;D_2__Thermoleophilia;D_3__Gaiellales;D_4__Gaiellaceae;D_5__Gaiella;D_6__uncultured bacterium;D_7__;D_8__;D_9__;D_10__;D_11__;D_12__;D_13__;D_14__	0.900923130389437
aa0b544f9307462498422d1fe0d3669a	D_0__Bacteria;D_1__Actinobacteria;D_2__Actinobacteria;D_3__Micromonosporales;D_4__Micromonosporaceae;D_5__Actinoplanes;Ambiguous_taxa;D_7__;D_8__;D_9__;D_10__;D_11__;D_12__;D_13__;D_14__	0.9635752845839393
00d6ea1b9d1336db59c2c3037fa2c4ac	D_0__Bacteria;D_1__Proteobacteria;D_2__Gammaproteobacteria;D_3__Alteromonadales;D_4__Shewanellaceae;D_5__Shewanella	0.9999950896166967
0dbb63d9aee197333df0c4a7ef521939	D_0__Bacteria;D_1__Actinobacteria;D_2__Actinobacteria;D_3__Micrococcales;D_4__Microbacteriaceae;D_5__Pseudoclavibacter;Ambiguous_taxa;D_7__;D_8__;D_9__;D_10__;D_11__;D_12__;D_13__;D_14__	0.8251947823491911
436bdd09daa88a0a071e09dc727d69d2	D_0__Bacteria;D_1__Proteobacteria;D_2__Gammaproteobacteria;D_3__Diplorickettsiales;D_4__Diplorickettsiaceae;D_5__Aquicella;D_6__uncultured bacterium;D_7__;D_8__;D_9__;D_10__;D_11__;D_12__;D_13__;D_14__	0.9221321780721791
42e09fdaf91df770695afed6a152ff72	D_0__Bacteria;D_1__Fusobacteria;D_2__Fusobacteriia;D_3__Fusobacteriales;D_4__Fusobacteriaceae;D_5__Fusobacterium;Ambiguous_taxa;D_7__;D_8__;D_9__;D_10__;D_11__;D_12__;D_13__;D_14__	0.938308998005129
1cc0013734766c606efe64f5a8c1d3b2	D_0__Bacteria;D_1__Actinobacteria;D_2__Actinobacteria;D_3__Propionibacteriales;D_4__Nocardioidaceae;D_5__Nocardioides;Ambiguous_taxa;D_7__;D_8__;D_9__;D_10__;D_11__;D_12__;D_13__;D_14__	0.7050540553261244
83d0744d9c6d8035b5ec266a048631a3	D_0__Bacteria;D_1__Proteobacteria;D_2__Gammaproteobacteria;D_3__Pseudomonadales;D_4__Moraxellaceae;D_5__Acinetobacter;D_6__Acinetobacter lwoffii;D_7__;D_8__;D_9__;D_10__;D_11__;D_12__;D_13__;D_14__	0.9546957820680989
e4875117f0536596a70f44fc42eb1a63	D_0__Bacteria;D_1__Firmicutes;D_2__Bacilli;D_3__Lactobacillales;D_4__Aerococcaceae;D_5__Aerococcus;D_6__uncultured bacterium;D_7__;D_8__;D_9__;D_10__;D_11__;D_12__;D_13__;D_14__	0.9451720344923357
e198be58db194382beb223024290e889	D_0__Bacteria;D_1__Bacteroidetes;D_2__Bacteroidia;D_3__Bacteroidales;D_4__Dysgonomonadaceae;D_5__Proteiniphilum;D_6__uncultured bacterium;D_7__;D_8__;D_9__;D_10__;D_11__;D_12__;D_13__;D_14__	0.8325617234835403
2168ebb0e9d3ee2b9588cbd8a1092be4	D_0__Bacteria;D_1__Proteobacteria;D_2__Alphaproteobacteria;D_3__Rhizobiales;D_4__Beijerinckiaceae;D_5__Methylobacterium	0.9992863838120192
c0624e3085b1538ddaf9ab639048dc88	D_0__Bacteria;D_1__Patescibacteria;D_2__Berkelbacteria;D_3__uncultured bacterium;D_4__;D_5__;D_6__;D_7__;D_8__;D_9__;D_10__;D_11__;D_12__;D_13__;D_14__	0.997453741850245
4f2eefa19dd3de7319662728321b8441	D_0__Bacteria;D_1__Patescibacteria;D_2__ABY1;D_3__Candidatus Falkowbacteria;D_4__uncultured Parcubacteria group bacterium;D_5__;D_6__;D_7__;D_8__;D_9__;D_10__;D_11__;D_12__;D_13__;D_14__	0.96808520780877
214b186efda1d0217515847ff00b1788	D_0__Bacteria;D_1__Proteobacteria;D_2__Gammaproteobacteria;D_3__Betaproteobacteriales;D_4__Burkholderiaceae	0.9999997128749522
538d27d409912ca9cfaffeae0a704cdc	D_0__Bacteria;D_1__Verrucomicrobia;D_2__Verrucomicrobiae;D_3__Chthoniobacterales;D_4__Terrimicrobiaceae;D_5__Terrimicrobium	0.9982402059196568
8e5b1611ebeee19ca39043e543dad901	D_0__Bacteria;D_1__Proteobacteria;D_2__Gammaproteobacteria;D_3__Betaproteobacteriales;D_4__Rhodocyclaceae;D_5__Dechloromonas	0.9747303568006908
72157e01d951b144c7e9174c09766338	D_0__Bacteria;D_1__Bacteroidetes;D_2__Bacteroidia;D_3__Flavobacteriales;D_4__Weeksellaceae;D_5__uncultured;D_6__uncultured bacterium;D_7__;D_8__;D_9__;D_10__;D_11__;D_12__;D_13__;D_14__	0.9283289892832154
6b753260e274e901b7dbbbc70c93a9c2	D_0__Bacteria;D_1__Chlamydiae;D_2__Chlamydiae;D_3__Chlamydiales;D_4__Simkaniaceae;D_5__uncultured	0.9999142977535498
604c34e84dd6e28735ad7ba408778084	D_0__Bacteria;D_1__Firmicutes;D_2__Clostridia;D_3__Clostridiales;D_4__Ruminococcaceae;D_5__Ruminococcaceae UCG-005	0.9998919752678939
54fb0fc035318c2a1d42d99017520831	D_0__Bacteria;D_1__Proteobacteria;D_2__Gammaproteobacteria;D_3__Betaproteobacteriales;D_4__Burkholderiaceae	0.9999999154800278
9d09097c166d2802fe17041a3eb65c35	D_0__Bacteria;D_1__Patescibacteria;D_2__Parcubacteria;D_3__Candidatus Nomurabacteria;D_4__uncultured bacterium;D_5__;D_6__;D_7__;D_8__;D_9__;D_10__;D_11__;D_12__;D_13__;D_14__	0.9993013145032081
332a6411ff00b4010ac2397f504c4695	D_0__Bacteria;D_1__Bacteroidetes;D_2__Bacteroidia;D_3__Bacteroidales;D_4__Rikenellaceae;D_5__Alistipes;D_6__uncultured Alistipes sp.;D_7__;D_8__;D_9__;D_10__;D_11__;D_12__;D_13__;D_14__	0.7100583705998667
807138dc7832ae4054d6b1aff99ecbf4	D_0__Bacteria;D_1__Actinobacteria;D_2__Actinobacteria;D_3__Micrococcales;D_4__Micrococcaceae;D_5__Kocuria;Ambiguous_taxa;D_7__;D_8__;D_9__;D_10__;D_11__;D_12__;D_13__;D_14__	0.8315613807222272
9fc823d6f8911847667fc0cb39b45d04	D_0__Bacteria;D_1__Proteobacteria;D_2__Alphaproteobacteria;D_3__Sphingomonadales;D_4__Sphingomonadaceae;D_5__Sphingomonas	0.9824129829702999
68d4396fb8dcda54f731d6cb2fae9977	D_0__Bacteria;D_1__Patescibacteria;D_2__Gracilibacteria;Ambiguous_taxa;D_4__;D_5__;D_6__;D_7__;D_8__;D_9__;D_10__;D_11__;D_12__;D_13__;D_14__	0.9999989488909886
2e48d40b8f2643427fd205827c36624a	D_0__Bacteria;D_1__Actinobacteria;D_2__Thermoleophilia;D_3__Solirubrobacterales;D_4__Solirubrobacteraceae;D_5__Solirubrobacter	0.9999865275136488
71c919e3d2e9c662532d8d2ca0c83fdd	D_0__Bacteria;D_1__Firmicutes;D_2__Clostridia;D_3__Clostridiales;D_4__Ruminococcaceae;D_5__Ruminiclostridium 5;D_6__uncultured bacterium;D_7__;D_8__;D_9__;D_10__;D_11__;D_12__;D_13__;D_14__	0.7436685372269956
9f2bf0c67b45279cca0f2ebad198aae7	D_0__Bacteria;D_1__Chloroflexi;D_2__Chloroflexia;D_3__Chloroflexales;D_4__Roseiflexaceae;D_5__uncultured;D_6__uncultured Chloroflexi bacterium;D_7__;D_8__;D_9__;D_10__;D_11__;D_12__;D_13__;D_14__	0.9878792229206507
08220c63935e60ddef0830ac0cd3a6c5	D_0__Bacteria;D_1__Actinobacteria;D_2__Actinobacteria;D_3__Micrococcales;D_4__Microbacteriaceae	0.9999815243583036
cd723ce45f887672d970ec112a8efb2f	D_0__Bacteria;D_1__Proteobacteria;D_2__Gammaproteobacteria;D_3__Pseudomonadales;D_4__Moraxellaceae;D_5__Acinetobacter	0.9999998310175691
df12b9259965aa31198c552af5c61404	D_0__Bacteria;D_1__Firmicutes;D_2__Bacilli;D_3__Lactobacillales;D_4__Aerococcaceae;D_5__Facklamia;D_6__uncultured bacterium;D_7__;D_8__;D_9__;D_10__;D_11__;D_12__;D_13__;D_14__	0.986366901536364
d404761182ab38195d5245681f2452f5	D_0__Bacteria;D_1__Proteobacteria;D_2__Alphaproteobacteria;D_3__Sphingomonadales;D_4__Sphingomonadaceae;D_5__Sphingomonas	0.9579386731470868
4d0b54105595faf5f7ce96c72b80553c	D_0__Bacteria;D_1__Proteobacteria;D_2__Gammaproteobacteria;D_3__Pseudomonadales;D_4__Pseudomonadaceae;D_5__Pseudomonas	0.9999973087339624
8329fb511933df0d08f65efca731b63e	D_0__Bacteria;D_1__Bacteroidetes;D_2__Bacteroidia;D_3__Chitinophagales;D_4__Saprospiraceae;D_5__uncultured	0.8575895627203636
0e2e91fba1ca9ed7de2d11ea4786c914	D_0__Bacteria;D_1__Proteobacteria;D_2__Gammaproteobacteria;D_3__Pseudomonadales;D_4__Moraxellaceae;D_5__Acinetobacter;Ambiguous_taxa;D_7__;D_8__;D_9__;D_10__;D_11__;D_12__;D_13__;D_14__	0.8315788269277927
2ae9c7fbdfe2036861ece7df6601685d	D_0__Bacteria;D_1__Proteobacteria;D_2__Gammaproteobacteria;D_3__Pseudomonadales;D_4__Moraxellaceae;D_5__[Agitococcus] lubricus group;D_6__uncultured bacterium;D_7__;D_8__;D_9__;D_10__;D_11__;D_12__;D_13__;D_14__	0.9534630898712926
689b5bad1b8386efb1b89bf6ab668889	D_0__Bacteria;D_1__Actinobacteria;D_2__Actinobacteria;D_3__Propionibacteriales;D_4__Nocardioidaceae;D_5__Nocardioides	0.9999797920320083
18ba2a95c61b7a126ffa4925ccab7b46	Unassigned	0.9643363207333591
79bec4240be066c7148ef94d72fe8c1f	D_0__Bacteria;D_1__Acidobacteria;D_2__Subgroup 6	0.9999999998686953
fa6aec9a8866ca29ab87167fcbd7bc96	D_0__Bacteria;D_1__Proteobacteria;D_2__Gammaproteobacteria;D_3__PLTA13;D_4__uncultured bacterium;D_5__;D_6__;D_7__;D_8__;D_9__;D_10__;D_11__;D_12__;D_13__;D_14__	0.9525082142539426
70de2f57730c63fc8577a74b5a639a83	D_0__Bacteria;D_1__Proteobacteria;D_2__Deltaproteobacteria;D_3__Bdellovibrionales;D_4__Bdellovibrionaceae;D_5__Bdellovibrio	0.9999955681789485
00782fdf62274ab2d25c3ec71b89bad5	D_0__Bacteria;D_1__Proteobacteria;D_2__Alphaproteobacteria;D_3__Rickettsiales;D_4__Rickettsiaceae;D_5__uncultured;D_6__uncultured bacterium;D_7__;D_8__;D_9__;D_10__;D_11__;D_12__;D_13__;D_14__	0.997871817924405
6420671c26eef32065e0275c8cd6701e	D_0__Bacteria;D_1__Firmicutes;D_2__Clostridia;D_3__Clostridiales;D_4__Peptostreptococcaceae;D_5__Intestinibacter;D_6__uncultured bacterium;D_7__;D_8__;D_9__;D_10__;D_11__;D_12__;D_13__;D_14__	0.7655701287622176
f29982416ffe8c4617a3f766891b7b0c	D_0__Bacteria;D_1__Proteobacteria;D_2__Gammaproteobacteria;D_3__Pseudomonadales;D_4__Moraxellaceae;D_5__Acinetobacter	0.9999995203924981
224102d609b83a172b11bd9115107f16	D_0__Bacteria;D_1__Bacteroidetes;D_2__Bacteroidia;D_3__Bacteroidales;D_4__Porphyromonadaceae;D_5__Porphyromonas;D_6__uncultured bacterium;D_7__;D_8__;D_9__;D_10__;D_11__;D_12__;D_13__;D_14__	0.9910497711458943
c41e38ec0abb37da79acd32fd3cd7c66	D_0__Bacteria;D_1__Actinobacteria;D_2__Actinobacteria;D_3__Corynebacteriales;D_4__Corynebacteriaceae;D_5__Turicella;D_6__uncultured bacterium;D_7__;D_8__;D_9__;D_10__;D_11__;D_12__;D_13__;D_14__	0.9999985597779071
889b3824f9f3709fc805ea887f859e90	D_0__Bacteria;D_1__Proteobacteria;D_2__Gammaproteobacteria;D_3__Pseudomonadales;D_4__Moraxellaceae;D_5__Acinetobacter	0.9999999148211588
4608fae4bbc9964cdd17af8782f2155e	D_0__Bacteria;D_1__Proteobacteria;D_2__Gammaproteobacteria;D_3__Betaproteobacteriales;D_4__Burkholderiaceae;D_5__Massilia	0.9992665758025873
dc0f6fdcfade0520b218a3fac0c6dcae	D_0__Bacteria;D_1__Verrucomicrobia;D_2__Verrucomicrobiae;D_3__Pedosphaerales;D_4__Pedosphaeraceae	0.9999998065457427
5e48a73e0e90a1a77f17a99b1d0455c0	D_0__Bacteria;D_1__Proteobacteria;D_2__Gammaproteobacteria;D_3__Alteromonadales;D_4__Alteromonadaceae;D_5__Rheinheimera;Ambiguous_taxa;D_7__;D_8__;D_9__;D_10__;D_11__;D_12__;D_13__;D_14__	0.7190016431264268
26cdad10e561bfb6e1dd21ce6af0f3ff	D_0__Bacteria;D_1__Patescibacteria;D_2__Parcubacteria	0.9999975757444205
08aac69ae8af58cb86808e875ccb1d7c	D_0__Bacteria;D_1__Patescibacteria;D_2__Parcubacteria;D_3__Candidatus Kaiserbacteria;D_4__uncultured bacterium;D_5__;D_6__;D_7__;D_8__;D_9__;D_10__;D_11__;D_12__;D_13__;D_14__	0.9566743321813324
de827ac33b8dc02f00513c3073531b88	D_0__Bacteria;D_1__Proteobacteria;D_2__Deltaproteobacteria;D_3__Oligoflexales;D_4__0319-6G20;D_5__uncultured bacterium;D_6__;D_7__;D_8__;D_9__;D_10__;D_11__;D_12__;D_13__;D_14__	0.7009963447020593
e877530e8b5a7e3848601d7358b61974	D_0__Bacteria;D_1__Proteobacteria;D_2__Alphaproteobacteria;D_3__Sphingomonadales;D_4__Sphingomonadaceae;D_5__Sphingomonas	0.9676147020705282
eb34d55399cc65900f4c6eaf4e20b7f5	D_0__Bacteria;D_1__Patescibacteria;D_2__Parcubacteria	0.9987765024214611
e9e71b349b6d40b021ecbbbf9ee11064	Unassigned	0.7875007086500848
a65ad984ff0e069bdb52e4b42d0f7a07	D_0__Bacteria;D_1__Patescibacteria;D_2__Parcubacteria	0.9997774397989765
06dd912abf7baaad9a1ba7bda142ddfc	D_0__Bacteria;D_1__Firmicutes;D_2__Bacilli;D_3__Bacillales;D_4__Paenibacillaceae	0.9999008960471449
f58c597ab1859a68c997de59504eaf91	D_0__Bacteria;D_1__Cyanobacteria;D_2__Melainabacteria;D_3__Obscuribacterales;D_4__uncultured bacterium;D_5__;D_6__;D_7__;D_8__;D_9__;D_10__;D_11__;D_12__;D_13__;D_14__	0.9609045336441295
acf59f736e1b604c6215c2428db106d6	D_0__Bacteria;D_1__Actinobacteria;D_2__Actinobacteria;D_3__Micrococcales;D_4__Micrococcaceae;D_5__Kocuria;Ambiguous_taxa;D_7__;D_8__;D_9__;D_10__;D_11__;D_12__;D_13__;D_14__	0.8786518822258444
18c566d809c8a831ff03662a0916c758	D_0__Bacteria;D_1__Proteobacteria;D_2__Gammaproteobacteria;D_3__Cellvibrionales;D_4__Cellvibrionaceae;D_5__Cellvibrio	0.9999999979941149
beb3090230ea8047876a8778c32335e1	D_0__Bacteria;D_1__Dependentiae;D_2__Babeliae;D_3__Babeliales;D_4__uncultured bacterium;D_5__;D_6__;D_7__;D_8__;D_9__;D_10__;D_11__;D_12__;D_13__;D_14__	0.9771993214901934
02d51aa61d8617fcb0e9f8f5942f93d4	D_0__Bacteria;D_1__Actinobacteria;D_2__Actinobacteria;D_3__Micrococcales;D_4__Micrococcaceae;D_5__Arthrobacter;D_6__uncultured bacterium;D_7__;D_8__;D_9__;D_10__;D_11__;D_12__;D_13__;D_14__	0.8886458157587184
960f247c8ff7f4266f499595c31af7c8	D_0__Bacteria;D_1__Proteobacteria;D_2__Alphaproteobacteria;D_3__Rickettsiales;D_4__SM2D12;D_5__uncultured bacterium;D_6__;D_7__;D_8__;D_9__;D_10__;D_11__;D_12__;D_13__;D_14__	0.8343155303043159
513d52eeaa27ed3fccdf277ec2ae04e0	D_0__Bacteria;D_1__Actinobacteria;D_2__Acidimicrobiia;D_3__Microtrichales;D_4__Ilumatobacteraceae;D_5__CL500-29 marine group;Ambiguous_taxa;D_7__;D_8__;D_9__;D_10__;D_11__;D_12__;D_13__;D_14__	0.8990911066868457
fc22b87c5c992f21dd92d9be2026f712	D_0__Bacteria;D_1__Proteobacteria;D_2__Gammaproteobacteria;D_3__Alteromonadales;D_4__Shewanellaceae;D_5__Shewanella;D_6__uncultured bacterium;D_7__;D_8__;D_9__;D_10__;D_11__;D_12__;D_13__;D_14__	0.7558554242672395
efb69ae9c3c2077bcfa59eea9ddf1cf9	D_0__Bacteria;D_1__Bacteroidetes;D_2__Bacteroidia;D_3__Flavobacteriales;D_4__Flavobacteriaceae;D_5__Flavobacterium	0.9999993186131777
cb39358944f00e45a54da119dee17ddf	D_0__Bacteria;D_1__Proteobacteria;D_2__Deltaproteobacteria;D_3__Bdellovibrionales;D_4__Bdellovibrionaceae;D_5__Bdellovibrio;D_6__uncultured bacterium;D_7__;D_8__;D_9__;D_10__;D_11__;D_12__;D_13__;D_14__	0.9725461863375238
6fd97b0ad5e1d7da3683932490240171	D_0__Bacteria;D_1__Bacteroidetes;D_2__Bacteroidia;D_3__Flavobacteriales;D_4__Flavobacteriaceae;D_5__Flavobacterium	0.9999994358402596
2527095bb2530c0f04f11146e11cf357	D_0__Bacteria;D_1__Proteobacteria;D_2__Gammaproteobacteria;D_3__Betaproteobacteriales;D_4__Burkholderiaceae;D_5__AAP99;D_6__uncultured bacterium;D_7__;D_8__;D_9__;D_10__;D_11__;D_12__;D_13__;D_14__	0.9975155811401006
e66e5c12522bd9de5219df1bf5555eb3	D_0__Bacteria;D_1__Proteobacteria;D_2__Gammaproteobacteria;D_3__Betaproteobacteriales;D_4__Burkholderiaceae;D_5__Cupriavidus	0.9997704500137855
ceaa72d519b915d56d9541e73657c50e	D_0__Bacteria	0.9851554523874756
1f0019d84564bd3488dcf8fe4333ce92	D_0__Bacteria;D_1__Proteobacteria;D_2__Alphaproteobacteria;D_3__Rickettsiales;D_4__Mitochondria	0.9269438965105182
ddae0ddce544a2f0f735b5d22e79221e	D_0__Bacteria;D_1__Gemmatimonadetes;D_2__Longimicrobia;D_3__Longimicrobiales;D_4__Longimicrobiaceae;D_5__uncultured bacterium;D_6__;D_7__;D_8__;D_9__;D_10__;D_11__;D_12__;D_13__;D_14__	0.9984931438424958
6b144bc925277acef774951f2e3228d0	D_0__Bacteria;D_1__Firmicutes;D_2__Bacilli;D_3__Lactobacillales;D_4__Carnobacteriaceae;D_5__Atopostipes;D_6__uncultured bacterium;D_7__;D_8__;D_9__;D_10__;D_11__;D_12__;D_13__;D_14__	0.9996043369975359
5f77def9c8d240f25b37419889eabee5	D_0__Bacteria;D_1__Proteobacteria;D_2__Gammaproteobacteria;D_3__Betaproteobacteriales;D_4__Neisseriaceae;D_5__Neisseria;D_6__uncultured bacterium;D_7__;D_8__;D_9__;D_10__;D_11__;D_12__;D_13__;D_14__	0.8944223327792639
f377fd67058222218c80785719a5c883	D_0__Bacteria	0.9918478655524618
8ea97ba018e78fd0b4dbafe9f41e0b42	D_0__Bacteria;D_1__Proteobacteria;D_2__Gammaproteobacteria;D_3__Pasteurellales;D_4__Pasteurellaceae;D_5__Actinobacillus	0.8566239443523058
7587127b9a7b8feb9dfd98d2f744fa9c	D_0__Bacteria;D_1__Patescibacteria;D_2__Parcubacteria;D_3__uncultured bacterium;D_4__;D_5__;D_6__;D_7__;D_8__;D_9__;D_10__;D_11__;D_12__;D_13__;D_14__	0.9999999398196326
ffd660f96ba6668b2d8d86fc4e150862	D_0__Bacteria;D_1__Bacteroidetes;D_2__Bacteroidia;D_3__Sphingobacteriales;D_4__env.OPS 17;D_5__uncultured bacterium;D_6__;D_7__;D_8__;D_9__;D_10__;D_11__;D_12__;D_13__;D_14__	0.8119472895546014
1c19399a761266965195e15b1bf7a024	D_0__Bacteria;D_1__Patescibacteria;D_2__Parcubacteria;D_3__Candidatus Vogelbacteria;D_4__uncultured bacterium;D_5__;D_6__;D_7__;D_8__;D_9__;D_10__;D_11__;D_12__;D_13__;D_14__	0.9999862787412941
2bbf8b0454a5f2ee32cc6da3845df42d	D_0__Bacteria	0.9649661833165116
9580aa8a52ec18a4e92e701cdb595faa	D_0__Bacteria;D_1__Firmicutes;D_2__Clostridia;D_3__Clostridiales;D_4__Clostridiaceae 1;D_5__Clostridium sensu stricto 1;D_6__uncultured organism;D_7__;D_8__;D_9__;D_10__;D_11__;D_12__;D_13__;D_14__	0.9069594601479825
db9597d09ae05640319c72d5f6e7dd51	D_0__Bacteria;D_1__Verrucomicrobia;D_2__Verrucomicrobiae;D_3__Chthoniobacterales;D_4__Chthoniobacteraceae;D_5__Chthoniobacter;D_6__uncultured bacterium;D_7__;D_8__;D_9__;D_10__;D_11__;D_12__;D_13__;D_14__	0.7372737086258603
0a641a33eae0bf0c572ec47d6fbf6f40	D_0__Bacteria;D_1__Bacteroidetes;D_2__Bacteroidia;D_3__Cytophagales;D_4__Hymenobacteraceae;D_5__Adhaeribacter;D_6__uncultured bacterium;D_7__;D_8__;D_9__;D_10__;D_11__;D_12__;D_13__;D_14__	0.9770277987378052
f14516e3afcb84720ea63829ec7a9ddf	D_0__Bacteria;D_1__Proteobacteria;D_2__Gammaproteobacteria;D_3__Alteromonadales;D_4__Shewanellaceae;D_5__Shewanella	0.9999955387577525
332ccd8eae95c6de8bcf3d50eef2ee49	D_0__Bacteria;D_1__Cyanobacteria;D_2__Oxyphotobacteria;D_3__Chloroplast;D_4__Citrus maxima;D_5__;D_6__;D_7__;D_8__;D_9__;D_10__;D_11__;D_12__;D_13__;D_14__	0.7428125705284954
f306522e894c8b1c0c2d6f8d8d9257b2	D_0__Bacteria;D_1__Proteobacteria;D_2__Alphaproteobacteria;D_3__Sphingomonadales;D_4__Sphingomonadaceae	0.9999780922326145
aac9ddadb3c2746ee7cdb615e4c6689a	D_0__Bacteria;D_1__Actinobacteria;D_2__Actinobacteria;D_3__Micrococcales;D_4__Micrococcaceae;D_5__Rothia;D_6__uncultured bacterium;D_7__;D_8__;D_9__;D_10__;D_11__;D_12__;D_13__;D_14__	0.9965134548843326
5dd1abec910f5da1d6da84a0752a4183	D_0__Bacteria;D_1__Proteobacteria;D_2__Gammaproteobacteria;D_3__Alteromonadales;D_4__Idiomarinaceae;D_5__Idiomarina;Ambiguous_taxa;D_7__;D_8__;D_9__;D_10__;D_11__;D_12__;D_13__;D_14__	0.8494357295973574
2fa209816cd3e158782149664214a6e7	D_0__Bacteria;D_1__Proteobacteria;D_2__Gammaproteobacteria;D_3__Acidithiobacillales;D_4__Acidithiobacillaceae;D_5__KCM-B-112;D_6__uncultured bacterium;D_7__;D_8__;D_9__;D_10__;D_11__;D_12__;D_13__;D_14__	0.9912881988196954
d61e32029a0c436687c27c05aefc6913	D_0__Bacteria;D_1__Proteobacteria;D_2__Alphaproteobacteria;D_3__Rickettsiales;D_4__SM2D12;D_5__metagenome;D_6__;D_7__;D_8__;D_9__;D_10__;D_11__;D_12__;D_13__;D_14__	0.835222142405465
efbe1f58b1e2984ddc53a64f047d94ff	D_0__Bacteria;D_1__Proteobacteria;D_2__Gammaproteobacteria;D_3__Betaproteobacteriales;D_4__Burkholderiaceae;D_5__Janthinobacterium;D_6__uncultured bacterium;D_7__;D_8__;D_9__;D_10__;D_11__;D_12__;D_13__;D_14__	0.7708381442401392
cd7750a9e6629487b5d3934875db5c4b	D_0__Bacteria;D_1__Bacteroidetes;D_2__Bacteroidia;D_3__Chitinophagales;D_4__Chitinophagaceae;D_5__Segetibacter;D_6__uncultured bacterium;D_7__;D_8__;D_9__;D_10__;D_11__;D_12__;D_13__;D_14__	0.9148118326820253
7d64f3d168f550b9f794a79f85874989	D_0__Bacteria;D_1__Proteobacteria;D_2__Gammaproteobacteria;D_3__Gammaproteobacteria Incertae Sedis;D_4__Unknown Family;D_5__Candidatus Ovatusbacter;D_6__uncultured bacterium;D_7__;D_8__;D_9__;D_10__;D_11__;D_12__;D_13__;D_14__	0.9995129724096835
82dec3eeac5d034d118bba43fddd01fe	D_0__Bacteria;D_1__Proteobacteria;D_2__Alphaproteobacteria;D_3__Sphingomonadales;D_4__Sphingomonadaceae;D_5__Blastomonas;D_6__uncultured bacterium;D_7__;D_8__;D_9__;D_10__;D_11__;D_12__;D_13__;D_14__	0.8562030682571639
ad26f00e38148be7a2457e419a02b5a8	D_0__Bacteria;D_1__Proteobacteria;D_2__Gammaproteobacteria;D_3__Betaproteobacteriales;D_4__Burkholderiaceae;D_5__Hydrogenophaga;D_6__uncultured bacterium;D_7__;D_8__;D_9__;D_10__;D_11__;D_12__;D_13__;D_14__	0.7866260292658129
3a41cce62fc3b1c28a854dbf73d994a8	D_0__Bacteria;D_1__Proteobacteria;D_2__Gammaproteobacteria;D_3__Alteromonadales;D_4__Shewanellaceae;D_5__Shewanella	0.9999810024134984
f8bcddaea88eb790743420346bb1bc80	D_0__Bacteria;D_1__Actinobacteria;D_2__Actinobacteria;D_3__Micrococcales;D_4__Micrococcaceae;D_5__Rothia;D_6__uncultured bacterium;D_7__;D_8__;D_9__;D_10__;D_11__;D_12__;D_13__;D_14__	0.9954149857079
d338809fb7d0c2b027406d9d920e6712	D_0__Bacteria;D_1__Patescibacteria;D_2__Parcubacteria	0.9524501681456937
2e4f2b53b856c4def6d021d01f5abb70	D_0__Bacteria;D_1__Firmicutes;D_2__Clostridia;D_3__Clostridiales;D_4__Lachnospiraceae;D_5__Dorea;D_6__uncultured bacterium;D_7__;D_8__;D_9__;D_10__;D_11__;D_12__;D_13__;D_14__	0.7455972800072853
f965319c0367c47567d70b923e4673d7	D_0__Bacteria;D_1__Bacteroidetes;D_2__Bacteroidia;D_3__Bacteroidales;D_4__Prevotellaceae;D_5__Prevotella 7;D_6__uncultured bacterium;D_7__;D_8__;D_9__;D_10__;D_11__;D_12__;D_13__;D_14__	0.9796781589106065
beffc51bfc6b854d06456dad0588b4b0	D_0__Bacteria;D_1__Actinobacteria;D_2__Actinobacteria;D_3__Micrococcales;D_4__Microbacteriaceae;D_5__Leucobacter;Ambiguous_taxa;D_7__;D_8__;D_9__;D_10__;D_11__;D_12__;D_13__;D_14__	0.7022381655491371
05e81caa59104cc4163a2008f37727d4	D_0__Bacteria;D_1__Proteobacteria;D_2__Alphaproteobacteria;D_3__Sphingomonadales;D_4__Sphingomonadaceae;D_5__Sphingomonas	0.996543065297557
c0cc96e2d09847cb6183cf50b7a04e19	D_0__Bacteria;D_1__Acidobacteria;D_2__Subgroup 6	0.9999999941486791
7d217addfd80cb5393d81dae5f160367	D_0__Bacteria;D_1__Proteobacteria;D_2__Gammaproteobacteria;D_3__Betaproteobacteriales;D_4__Burkholderiaceae	0.9992473327314605
73c4dd670cea314af42bdd8682d91f68	D_0__Bacteria;D_1__Bacteroidetes;D_2__Bacteroidia;D_3__Bacteroidales;D_4__Porphyromonadaceae;D_5__Porphyromonas;Ambiguous_taxa;D_7__;D_8__;D_9__;D_10__;D_11__;D_12__;D_13__;D_14__	0.9963478901760289
0ca3c23a3be78908599216bf9b2e35fb	D_0__Bacteria;D_1__Bacteroidetes;D_2__Bacteroidia;D_3__Chitinophagales;D_4__Chitinophagaceae	0.9995712495490562
d59e515ef0af839dcda67fc59323106c	D_0__Bacteria;D_1__Proteobacteria;D_2__Gammaproteobacteria;D_3__Betaproteobacteriales;D_4__Burkholderiaceae	0.9999998106925028
f0235c7369448e0d32587e4b1cd55187	D_0__Bacteria;D_1__Proteobacteria;D_2__Deltaproteobacteria;D_3__Bdellovibrionales;D_4__Bdellovibrionaceae;D_5__Bdellovibrio;Ambiguous_taxa;D_7__;D_8__;D_9__;D_10__;D_11__;D_12__;D_13__;D_14__	0.9288748845583787
c53dd2e3927db76798b21b4610f40a8f	D_0__Bacteria;D_1__Proteobacteria;D_2__Gammaproteobacteria;D_3__Betaproteobacteriales;D_4__Burkholderiaceae;D_5__Sutterella;D_6__uncultured bacterium;D_7__;D_8__;D_9__;D_10__;D_11__;D_12__;D_13__;D_14__	0.7210421491228381
baced9e2bc1f079f0439b53b652afdf6	D_0__Bacteria;D_1__Actinobacteria;D_2__Actinobacteria;D_3__Micrococcales;D_4__Micrococcaceae;D_5__Nesterenkonia;Ambiguous_taxa;D_7__;D_8__;D_9__;D_10__;D_11__;D_12__;D_13__;D_14__	0.9564566858408253
4804669ff00c7ec682696fdd03d60923	D_0__Bacteria;D_1__Proteobacteria;D_2__Gammaproteobacteria;D_3__Xanthomonadales;D_4__Xanthomonadaceae;D_5__Arenimonas;D_6__uncultured bacterium;D_7__;D_8__;D_9__;D_10__;D_11__;D_12__;D_13__;D_14__	0.896780499754288
98f49c75988e4d0fd97a180db1678fc8	D_0__Bacteria;D_1__Proteobacteria;D_2__Gammaproteobacteria;D_3__Betaproteobacteriales;D_4__Burkholderiaceae;D_5__Undibacterium;D_6__uncultured bacterium;D_7__;D_8__;D_9__;D_10__;D_11__;D_12__;D_13__;D_14__	0.7478478830990558
e990c276fbc1c79a05390fbf6840daf2	D_0__Bacteria;D_1__Proteobacteria;D_2__Gammaproteobacteria;D_3__Betaproteobacteriales;D_4__Burkholderiaceae;D_5__Aquabacterium	0.9533507413506188
b23a35f79e222c1937d9806e618572ac	D_0__Bacteria;D_1__Actinobacteria;D_2__Actinobacteria;D_3__Propionibacteriales;D_4__Nocardioidaceae;D_5__Nocardioides;Ambiguous_taxa;D_7__;D_8__;D_9__;D_10__;D_11__;D_12__;D_13__;D_14__	0.9437611763614728
ee170239a2f9db2c4b8e20f5cecdcf43	D_0__Bacteria;D_1__Chlamydiae;D_2__Chlamydiae;D_3__Chlamydiales;D_4__cvE6;D_5__uncultured bacterium;D_6__;D_7__;D_8__;D_9__;D_10__;D_11__;D_12__;D_13__;D_14__	0.9999815360655915
44fd93fe4b56e060a5f25d55a4cfac95	D_0__Bacteria;D_1__Proteobacteria;D_2__Gammaproteobacteria;D_3__Betaproteobacteriales;D_4__Burkholderiaceae;D_5__Delftia	0.8584454101619006
8ea8b40619d67785063e2756e01aa73a	D_0__Bacteria;D_1__Proteobacteria;D_2__Gammaproteobacteria;D_3__Betaproteobacteriales;D_4__Burkholderiaceae	0.9779393484539338
2f591cdea820662ba5a24356adb23791	D_0__Bacteria;D_1__Proteobacteria;D_2__Gammaproteobacteria;D_3__Enterobacteriales;D_4__Enterobacteriaceae;D_5__Serratia	0.9536602926309699
b9955219e02defbfeba654228d8fde3d	D_0__Bacteria;D_1__Firmicutes;D_2__Bacilli;D_3__Lactobacillales;D_4__Carnobacteriaceae;D_5__Atopostipes;D_6__uncultured bacterium;D_7__;D_8__;D_9__;D_10__;D_11__;D_12__;D_13__;D_14__	0.9820040220708696
b6aa2186be5e7c7aca2bca54ff8390fc	D_0__Bacteria;D_1__Tenericutes;D_2__Mollicutes;D_3__Mollicutes RF39;Ambiguous_taxa;D_5__;D_6__;D_7__;D_8__;D_9__;D_10__;D_11__;D_12__;D_13__;D_14__	0.9753285651456831
dc76c619c75527da3df02163a34366e6	D_0__Bacteria	0.9652869231876717
5410fc3f6a3f33a4af66715ffa456fa5	D_0__Bacteria;D_1__Bacteroidetes;D_2__Bacteroidia;D_3__Bacteroidales;D_4__Bacteroidaceae;D_5__Bacteroides	0.9999989686800642
d2f7d80550d751cefb450082681bd00d	D_0__Bacteria;D_1__Verrucomicrobia;D_2__Verrucomicrobiae;D_3__Opitutales;D_4__Opitutaceae;D_5__IMCC26134;D_6__metagenome;D_7__;D_8__;D_9__;D_10__;D_11__;D_12__;D_13__;D_14__	0.9930908154559809
ccd8601d91a508d31b9a6ccea6b47f2f	D_0__Archaea;D_1__Nanoarchaeaeota;D_2__Woesearchaeia	0.9047535844909226
9bbcc3af45f735d0c3474b7b7fc45d64	D_0__Bacteria;Ambiguous_taxa;Ambiguous_taxa;Ambiguous_taxa;Ambiguous_taxa;Ambiguous_taxa;D_6__;D_7__;D_8__;D_9__;D_10__;D_11__;D_12__;D_13__;D_14__	0.9103855551950074
c8fbe3a0ee394d32c07b9403ca87a598	D_0__Bacteria;D_1__Patescibacteria;D_2__Parcubacteria;D_3__uncultured bacterium;D_4__;D_5__;D_6__;D_7__;D_8__;D_9__;D_10__;D_11__;D_12__;D_13__;D_14__	0.818377140458589
b7f5af401f678ffbe9f7299cfa59e3bf	D_0__Bacteria;D_1__Proteobacteria;D_2__Alphaproteobacteria;D_3__Rhizobiales;D_4__Devosiaceae;D_5__Devosia	0.9998561094160852
a618770ad9743c06de34a097c10c3394	D_0__Bacteria;D_1__Chlamydiae;D_2__Chlamydiae;D_3__Chlamydiales;D_4__Simkaniaceae;D_5__uncultured	0.9578720114175016
87604b837aa25ba3d09b025b0bdf0c6a	D_0__Bacteria;D_1__Proteobacteria;D_2__Gammaproteobacteria;D_3__Pseudomonadales;D_4__Moraxellaceae;D_5__Enhydrobacter	0.9999999959566812
a7c367beef72574e1d66781545a0674a	D_0__Bacteria;D_1__Firmicutes;D_2__Negativicutes;D_3__Selenomonadales;D_4__Veillonellaceae;D_5__Selenomonas 3;D_6__uncultured bacterium;D_7__;D_8__;D_9__;D_10__;D_11__;D_12__;D_13__;D_14__	0.9129813018311106
f33c943694f519e282a565c9a811e6fb	D_0__Bacteria;D_1__Proteobacteria;D_2__Gammaproteobacteria;D_3__Betaproteobacteriales;D_4__TRA3-20	0.999994713238168
0c5b911f118f1c33561df5570d316823	D_0__Bacteria;D_1__Firmicutes;D_2__Clostridia;D_3__Clostridiales;D_4__Christensenellaceae;D_5__Christensenellaceae R-7 group	0.9927067199068863
b66772dfb431b48b579915617caf0ad6	D_0__Bacteria;D_1__Proteobacteria;D_2__Deltaproteobacteria;D_3__Myxococcales;D_4__Haliangiaceae;D_5__Haliangium	0.9999667865407431
3f1ab4058b00e2a309322ba3cf5e5da1	D_0__Bacteria;D_1__Actinobacteria;D_2__Actinobacteria;D_3__Micrococcales;D_4__Micrococcaceae;D_5__Kocuria;Ambiguous_taxa;D_7__;D_8__;D_9__;D_10__;D_11__;D_12__;D_13__;D_14__	0.9578106463117021
e6925ec714d6445f6d0a718dd2efa330	D_0__Bacteria;D_1__Proteobacteria;D_2__Gammaproteobacteria;D_3__Pseudomonadales;D_4__Moraxellaceae;D_5__Acinetobacter	0.9999962024521739
8c0f23717341f0e2ad4b1bdcdd216b7e	D_0__Bacteria;D_1__Gemmatimonadetes;D_2__Gemmatimonadetes;D_3__Gemmatimonadales;D_4__Gemmatimonadaceae;D_5__Gemmatimonas;D_6__uncultured bacterium;D_7__;D_8__;D_9__;D_10__;D_11__;D_12__;D_13__;D_14__	0.7337625604130733
9ad214bd465cc180731932d9c57c751d	D_0__Bacteria;D_1__Firmicutes;D_2__Bacilli;D_3__Bacillales;D_4__Staphylococcaceae;D_5__Staphylococcus	0.9999991742626964
04d6713efd9b253c8c4aa3a87ae1b25e	D_0__Bacteria;D_1__Firmicutes;D_2__Clostridia;D_3__Clostridiales;D_4__Ruminococcaceae;D_5__Ruminococcus 1	0.9997184691390967
a8712295ea3f3d0f65166a42fcedfa89	D_0__Bacteria;D_1__Proteobacteria;D_2__Deltaproteobacteria;D_3__Bdellovibrionales;D_4__Bdellovibrionaceae;D_5__Bdellovibrio	0.9980534610467365
93f8d28139be91da38fc73f86f32b5c2	D_0__Bacteria;D_1__Fibrobacteres;D_2__Fibrobacteria;D_3__Fibrobacterales;D_4__Fibrobacteraceae;D_5__uncultured;D_6__uncultured bacterium;D_7__;D_8__;D_9__;D_10__;D_11__;D_12__;D_13__;D_14__	0.8276173897268435
27fe1e9cc1e83d3761c8305f18e6b772	D_0__Bacteria;D_1__Proteobacteria;D_2__Deltaproteobacteria;D_3__Myxococcales;D_4__Haliangiaceae;D_5__Haliangium	0.9999995931714121
4e8d7a4662640b90817f015280cf5713	D_0__Bacteria;D_1__Firmicutes;D_2__Clostridia;D_3__Clostridiales;D_4__Clostridiaceae 1;D_5__Clostridium sensu stricto 1;Ambiguous_taxa;D_7__;D_8__;D_9__;D_10__;D_11__;D_12__;D_13__;D_14__	0.8603684747620136
4de4bba005a0624a3020c92f66374cd8	D_0__Bacteria;D_1__Omnitrophicaeota;D_2__uncultured bacterium;D_3__;D_4__;D_5__;D_6__;D_7__;D_8__;D_9__;D_10__;D_11__;D_12__;D_13__;D_14__	0.9600595676938583
d5c62883f6e56836e55aefb9a15623a5	D_0__Bacteria;D_1__Proteobacteria;D_2__Alphaproteobacteria	0.999999914985161
cb8651bd56d657152c84d67730432181	D_0__Bacteria;D_1__Proteobacteria;D_2__Deltaproteobacteria;D_3__Bdellovibrionales;D_4__Bdellovibrionaceae;D_5__Bdellovibrio	0.9999999989662828
d8f95235d3fa54513e8664b9f34a0fa2	D_0__Bacteria;D_1__Proteobacteria;D_2__Gammaproteobacteria;D_3__Salinisphaerales;D_4__Solimonadaceae;D_5__uncultured;D_6__uncultured bacterium;D_7__;D_8__;D_9__;D_10__;D_11__;D_12__;D_13__;D_14__	0.9999879031023474
75c8dbf397665f797571bdb7937b60ad	D_0__Bacteria;D_1__Patescibacteria;D_2__Parcubacteria;D_3__Candidatus Nomurabacteria;D_4__uncultured bacterium;D_5__;D_6__;D_7__;D_8__;D_9__;D_10__;D_11__;D_12__;D_13__;D_14__	0.8289295405757027
641b3c85c167359faa9af4871f551723	D_0__Bacteria;D_1__Bacteroidetes;D_2__Bacteroidia;D_3__Flavobacteriales;D_4__Flavobacteriaceae;D_5__Flavobacterium	0.9999999980849232
e8d7f6856cf589d960651e09fb6a5da9	D_0__Bacteria;D_1__Elusimicrobia;D_2__Lineage IIa;D_3__uncultured bacterium;D_4__;D_5__;D_6__;D_7__;D_8__;D_9__;D_10__;D_11__;D_12__;D_13__;D_14__	0.9211477482454441
92ad76718a6c0020ad7215138a080600	D_0__Bacteria;D_1__Patescibacteria;D_2__Parcubacteria;D_3__Candidatus Vogelbacteria;D_4__uncultured bacterium;D_5__;D_6__;D_7__;D_8__;D_9__;D_10__;D_11__;D_12__;D_13__;D_14__	0.952210978643383
f1d09f2aa59551f7240ffbd13dfd3407	D_0__Bacteria;D_1__Firmicutes;D_2__Bacilli;D_3__Bacillales;D_4__Staphylococcaceae;D_5__Staphylococcus	0.9999999387115772
99272ba3e628df6cea7dcc7e72dfeb20	D_0__Bacteria;D_1__Patescibacteria;D_2__Parcubacteria	0.9635876075578541
0001d123420b59585627edf5a1292ae8	D_0__Bacteria;D_1__Proteobacteria;D_2__Alphaproteobacteria;D_3__Rhizobiales;D_4__Beijerinckiaceae;D_5__Microvirga	0.9999824944843853
50a3f43aced9643ae280734b7e6328ff	D_0__Bacteria;D_1__Proteobacteria;D_2__Gammaproteobacteria;D_3__Betaproteobacteriales;D_4__Burkholderiaceae;D_5__Polaromonas	0.8395409602334409
960b8f85d1f705fef3f9be09e8eeba12	D_0__Bacteria;D_1__Proteobacteria;D_2__Gammaproteobacteria;D_3__Betaproteobacteriales;D_4__Chromobacteriaceae;D_5__Paludibacterium	0.8194373320324898
e20080c3550b1318bbb29e84d651c014	D_0__Bacteria;D_1__Firmicutes;D_2__Bacilli;D_3__Lactobacillales;D_4__Enterococcaceae;D_5__Vagococcus;Ambiguous_taxa;D_7__;D_8__;D_9__;D_10__;D_11__;D_12__;D_13__;D_14__	0.9843051474732673
d5adaa266a5c6d74c2f4f97f03e9e4b2	D_0__Bacteria;D_1__Proteobacteria;D_2__Gammaproteobacteria;D_3__Pseudomonadales;D_4__Moraxellaceae;D_5__Acinetobacter;D_6__Acinetobacter lwoffii;D_7__;D_8__;D_9__;D_10__;D_11__;D_12__;D_13__;D_14__	0.9434191468850667
b6142b33bb0bee5f347d33444e74e112	D_0__Bacteria;D_1__Patescibacteria;D_2__Parcubacteria;D_3__Candidatus Adlerbacteria;D_4__metagenome;D_5__;D_6__;D_7__;D_8__;D_9__;D_10__;D_11__;D_12__;D_13__;D_14__	0.7806698447206957
3e9c7c6067ce4fd3230f463dcbd4eb52	D_0__Bacteria;D_1__Firmicutes;D_2__Clostridia;D_3__Clostridiales;D_4__Lachnospiraceae;D_5__[Ruminococcus] gauvreauii group;D_6__uncultured bacterium;D_7__;D_8__;D_9__;D_10__;D_11__;D_12__;D_13__;D_14__	0.8959872158264837
6ead85f666f2f02c501efc864c843d14	D_0__Bacteria;D_1__Patescibacteria;D_2__Microgenomatia;D_3__Candidatus Woesebacteria;D_4__uncultured bacterium;D_5__;D_6__;D_7__;D_8__;D_9__;D_10__;D_11__;D_12__;D_13__;D_14__	0.9802372698375742
8052cc02fc1077a0a7949d62bed7f0f0	D_0__Bacteria;D_1__Proteobacteria;D_2__Gammaproteobacteria;D_3__Cellvibrionales;D_4__Cellvibrionaceae;D_5__Cellvibrio	0.9999999982545208
09e3aa24f8d544650aa7dde722a97846	D_0__Bacteria;D_1__Patescibacteria;D_2__Parcubacteria;D_3__Candidatus Lloydbacteria;D_4__uncultured bacterium;D_5__;D_6__;D_7__;D_8__;D_9__;D_10__;D_11__;D_12__;D_13__;D_14__	0.8430420955833052
20a98efcae7f4e9242cc510002c44e57	D_0__Bacteria;D_1__Proteobacteria;D_2__Alphaproteobacteria;D_3__Caulobacterales;D_4__Caulobacteraceae;D_5__Brevundimonas;Ambiguous_taxa;D_7__;D_8__;D_9__;D_10__;D_11__;D_12__;D_13__;D_14__	0.9737448980119553
e854e1b807033e7320ddeb21f1f24035	D_0__Bacteria;D_1__Firmicutes;D_2__Bacilli;D_3__Lactobacillales;D_4__Carnobacteriaceae;D_5__Alkalibacterium;Ambiguous_taxa;D_7__;D_8__;D_9__;D_10__;D_11__;D_12__;D_13__;D_14__	0.9813759445622207
0692930ff7cb770ddb94107aad88a3e4	D_0__Bacteria;D_1__Proteobacteria;D_2__Gammaproteobacteria;D_3__Betaproteobacteriales;D_4__Rhodocyclaceae	0.9989688987585589
6536ff5bb6b7223932225555bf5223b4	D_0__Bacteria;D_1__Cyanobacteria;D_2__Oxyphotobacteria;D_3__Nostocales;D_4__Xenococcaceae;D_5__Pleurocapsa PCC-7319;D_6__uncultured bacterium;D_7__;D_8__;D_9__;D_10__;D_11__;D_12__;D_13__;D_14__	0.9069070687338623
ad3c11fc013a88ed7e33c53faaab7e3a	D_0__Bacteria;D_1__Patescibacteria;D_2__Microgenomatia;D_3__Candidatus Woesebacteria;D_4__uncultured Microgenomates group bacterium;D_5__;D_6__;D_7__;D_8__;D_9__;D_10__;D_11__;D_12__;D_13__;D_14__	0.9260992108165546
cb9ee498bb70a2433c2d76b79d3d3ebf	D_0__Bacteria;D_1__Fusobacteria;D_2__Fusobacteriia;D_3__Fusobacteriales;D_4__Leptotrichiaceae;D_5__Hypnocyclicus	0.9999632528546489
41e6c0b55654af1d5cd503359fb77d18	D_0__Bacteria;D_1__Proteobacteria;D_2__Alphaproteobacteria;D_3__Caulobacterales;D_4__Caulobacteraceae;D_5__Brevundimonas;Ambiguous_taxa;D_7__;D_8__;D_9__;D_10__;D_11__;D_12__;D_13__;D_14__	0.9426897543901562
9bea08800c89bceaddca7d9e80651137	D_0__Bacteria;D_1__Dependentiae;D_2__Babeliae;D_3__Babeliales;D_4__Vermiphilaceae;D_5__uncultured bacterium;D_6__;D_7__;D_8__;D_9__;D_10__;D_11__;D_12__;D_13__;D_14__	0.8237261219325702
cb28c53c2cc535734f0575251909154c	D_0__Bacteria;D_1__Proteobacteria;D_2__Alphaproteobacteria;D_3__Sphingomonadales;D_4__Sphingomonadaceae;D_5__Novosphingobium;Ambiguous_taxa;D_7__;D_8__;D_9__;D_10__;D_11__;D_12__;D_13__;D_14__	0.8263753685522064
2041d77f06e94aa30e10d3b9575d5126	D_0__Bacteria	0.9640416930862075
d7946d5cbf1090bcb9316d595aa0a358	D_0__Bacteria;D_1__Bacteroidetes;D_2__Bacteroidia;D_3__Flavobacteriales;D_4__Weeksellaceae;D_5__Bergeyella;Ambiguous_taxa;D_7__;D_8__;D_9__;D_10__;D_11__;D_12__;D_13__;D_14__	0.9973337469984077
5dd9b4c4fb4de32a93a6e834dde0faa2	D_0__Bacteria;D_1__Bacteroidetes;D_2__Bacteroidia;D_3__Chitinophagales;D_4__Chitinophagaceae;D_5__uncultured;D_6__metagenome;D_7__;D_8__;D_9__;D_10__;D_11__;D_12__;D_13__;D_14__	0.8594768868620002
633520720090c8064f32b7e50630c0a2	D_0__Bacteria;D_1__Firmicutes;D_2__Bacilli;D_3__Bacillales;D_4__Bacillaceae;D_5__Bacillus;D_6__Bacillus thermoamylovorans;D_7__;D_8__;D_9__;D_10__;D_11__;D_12__;D_13__;D_14__	0.7250517508824653
a9d5cd1107d0ab0794ef1b3a3419bbed	D_0__Bacteria;D_1__Actinobacteria;D_2__Actinobacteria;D_3__Frankiales;D_4__Nakamurellaceae;D_5__Nakamurella;D_6__uncultured bacterium;D_7__;D_8__;D_9__;D_10__;D_11__;D_12__;D_13__;D_14__	0.791614854523375
65aebe24bfbea4c08b838efd823e736e	D_0__Bacteria;D_1__Actinobacteria;D_2__Thermoleophilia;D_3__Solirubrobacterales;D_4__Solirubrobacteraceae;D_5__Solirubrobacter	0.9996280518900125
400eef5dfaf7e637719622c2c195f58b	D_0__Bacteria;D_1__Firmicutes;D_2__Clostridia;D_3__Clostridiales;D_4__Lachnospiraceae;D_5__Lachnospiraceae ND3007 group;D_6__uncultured bacterium;D_7__;D_8__;D_9__;D_10__;D_11__;D_12__;D_13__;D_14__	0.9401622325816321
79276373456f76c2665e4b9a8c193b72	D_0__Bacteria;D_1__Actinobacteria;D_2__Actinobacteria;D_3__Micrococcales;D_4__Microbacteriaceae;D_5__Leifsonia	0.7002143906025673
537ab35d7529285910117f90e6a11b9f	D_0__Bacteria;D_1__Proteobacteria;D_2__Gammaproteobacteria;D_3__Oceanospirillales;D_4__Pseudohongiellaceae;D_5__BIyi10;D_6__metagenome;D_7__;D_8__;D_9__;D_10__;D_11__;D_12__;D_13__;D_14__	0.7589126939467411
d49c975284f87961faf6e04eb6ffae9d	D_0__Bacteria;D_1__Proteobacteria;D_2__Deltaproteobacteria;D_3__Oligoflexales;D_4__0319-6G20;D_5__uncultured bacterium;D_6__;D_7__;D_8__;D_9__;D_10__;D_11__;D_12__;D_13__;D_14__	0.873592419992134
c749f9f562debe564b11ce5fab01d746	D_0__Bacteria;D_1__Proteobacteria;D_2__Gammaproteobacteria;D_3__Betaproteobacteriales;D_4__Burkholderiaceae;D_5__Massilia	0.999966606431438
36ce67b3fecce277df99829617975495	D_0__Bacteria;D_1__Actinobacteria;D_2__Actinobacteria;D_3__Micrococcales;D_4__Micrococcaceae;D_5__Rothia;D_6__uncultured bacterium;D_7__;D_8__;D_9__;D_10__;D_11__;D_12__;D_13__;D_14__	0.9021077135304458
7cd80ed409f0aff40bdc77dceb8a7741	D_0__Bacteria;D_1__Proteobacteria;D_2__Gammaproteobacteria;D_3__Betaproteobacteriales;D_4__Rhodocyclaceae	0.9994622032055207
52a48cb3a0ab85f254347300c9461f75	D_0__Bacteria;D_1__Bacteroidetes;D_2__Bacteroidia;D_3__Bacteroidales;D_4__Bacteroidaceae;D_5__Bacteroides;D_6__uncultured Bacteroidetes bacterium;D_7__;D_8__;D_9__;D_10__;D_11__;D_12__;D_13__;D_14__	0.8976897479733498
c849fc2928493abc28708bd7a67d38bd	D_0__Bacteria;D_1__Patescibacteria;D_2__Parcubacteria	0.8415817656842418
90dde1519417c5e42c0e6f5eec35d4fc	D_0__Bacteria;D_1__Proteobacteria;D_2__Gammaproteobacteria;D_3__Pseudomonadales;D_4__Moraxellaceae;D_5__Psychrobacter	0.9999934394578571
8ed9e5630a8cb1904e3e8e78317d6716	D_0__Bacteria;D_1__Patescibacteria;D_2__ABY1;D_3__Candidatus Magasanikbacteria;D_4__uncultured bacterium;D_5__;D_6__;D_7__;D_8__;D_9__;D_10__;D_11__;D_12__;D_13__;D_14__	0.965475420120935
0fb538dc7ae93db1aad8af6b841e0274	D_0__Bacteria;D_1__Proteobacteria;D_2__Gammaproteobacteria;D_3__Betaproteobacteriales;D_4__Burkholderiaceae	0.9999999298380989
2db31901e5d82137c0ebfed282ab7804	D_0__Bacteria;D_1__Patescibacteria;D_2__Microgenomatia;D_3__Candidatus Woesebacteria;D_4__uncultured bacterium;D_5__;D_6__;D_7__;D_8__;D_9__;D_10__;D_11__;D_12__;D_13__;D_14__	0.9980440387114782
2448f2bb0cfab1740c879e22b3a86b6e	D_0__Bacteria;D_1__Actinobacteria;D_2__Actinobacteria;D_3__Corynebacteriales;D_4__Tsukamurellaceae;D_5__Tsukamurella;Ambiguous_taxa;D_7__;D_8__;D_9__;D_10__;D_11__;D_12__;D_13__;D_14__	0.9988095479896691
23ffac662995162d689bf5bcef3ce256	D_0__Bacteria;D_1__Patescibacteria;D_2__Microgenomatia;D_3__Candidatus Curtissbacteria;D_4__uncultured bacterium;D_5__;D_6__;D_7__;D_8__;D_9__;D_10__;D_11__;D_12__;D_13__;D_14__	0.9775439633106823
3d6d26ae7f95d50314cc51a330cb0045	D_0__Bacteria;D_1__Patescibacteria;D_2__Parcubacteria;D_3__Candidatus Nomurabacteria	0.9075724275253642
07801cdc548aad651e62c058d18e3c60	D_0__Bacteria;D_1__Proteobacteria;D_2__Gammaproteobacteria;D_3__Betaproteobacteriales;D_4__Burkholderiaceae	0.9999315540908804
fb0e634867f14ebcce0694f43956ef51	D_0__Bacteria;D_1__Proteobacteria;D_2__Gammaproteobacteria;D_3__Alteromonadales;D_4__Shewanellaceae;D_5__Shewanella	0.999996358560028
2c7fb534e9e697a1205c5f260bc21538	D_0__Bacteria;D_1__Bacteroidetes;D_2__Bacteroidia;D_3__Chitinophagales;D_4__Chitinophagaceae;D_5__Dinghuibacter;D_6__uncultured bacterium;D_7__;D_8__;D_9__;D_10__;D_11__;D_12__;D_13__;D_14__	0.7145725864002621
627d3cbe90eff054096bab37f3ad386d	D_0__Bacteria;D_1__Proteobacteria;D_2__Alphaproteobacteria;D_3__Sphingomonadales;D_4__Sphingomonadaceae;D_5__Sphingopyxis	0.8886180244410673
83e558f67bd70374268a61998870a111	D_0__Bacteria;D_1__Armatimonadetes;D_2__Armatimonadia;D_3__Armatimonadales;D_4__uncultured bacterium;D_5__;D_6__;D_7__;D_8__;D_9__;D_10__;D_11__;D_12__;D_13__;D_14__	0.9953332549388256
ef5aae15a4437096c37b1d51008c10d7	D_0__Bacteria;D_1__Patescibacteria;D_2__Parcubacteria	0.8876216666799936
ef4737071f3727449d65a98917ed3722	D_0__Bacteria;D_1__Proteobacteria;D_2__Alphaproteobacteria;D_3__Sphingomonadales;D_4__Sphingomonadaceae;D_5__Sphingomonas	0.9999986831070049
20a14eeb1549497c9078a1d99876c13b	D_0__Bacteria;D_1__Patescibacteria;D_2__Saccharimonadia;D_3__Saccharimonadales	0.9999999985278432
a7623aad15068451c202e88ab5060508	D_0__Bacteria;D_1__Proteobacteria;D_2__Gammaproteobacteria;D_3__Xanthomonadales;D_4__Xanthomonadaceae;D_5__Stenotrophomonas	0.9999993171287296
132c2ee4deace8970289809f49cbfc29	D_0__Bacteria;D_1__Proteobacteria;D_2__Deltaproteobacteria;D_3__Bdellovibrionales;D_4__Bacteriovoracaceae;D_5__Peredibacter;D_6__uncultured bacterium;D_7__;D_8__;D_9__;D_10__;D_11__;D_12__;D_13__;D_14__	0.9616993915386827
68bcd8805e49c819041cec620e13805f	D_0__Bacteria	0.9522950304129921
7031ff33853805d6afafe9d50a583d16	D_0__Bacteria;D_1__Patescibacteria;D_2__Parcubacteria	0.8870485439426641
7b1f6e7780eb4853821bdd22b4c74b6d	D_0__Bacteria;D_1__Actinobacteria;D_2__Acidimicrobiia;D_3__IMCC26256;D_4__uncultured bacterium;D_5__;D_6__;D_7__;D_8__;D_9__;D_10__;D_11__;D_12__;D_13__;D_14__	0.8835320597434861
5534a6ae0c0a17d72c63fbfa2ddda79b	D_0__Bacteria;D_1__Patescibacteria;D_2__Parcubacteria;D_3__Candidatus Nomurabacteria;D_4__uncultured bacterium;D_5__;D_6__;D_7__;D_8__;D_9__;D_10__;D_11__;D_12__;D_13__;D_14__	0.9974605991432228
24aa8484c8a77b6b1a4d66049b0bfc0b	D_0__Bacteria;D_1__Proteobacteria;D_2__Gammaproteobacteria;D_3__Alteromonadales;D_4__Alteromonadaceae	0.9999998745160881
0e10f33f0396b0d246e0be8ec45de663	D_0__Bacteria;D_1__Firmicutes;D_2__Clostridia;D_3__Clostridiales;D_4__Clostridiales vadinBB60 group;D_5__uncultured Firmicutes bacterium;D_6__;D_7__;D_8__;D_9__;D_10__;D_11__;D_12__;D_13__;D_14__	0.7489308130978621
d88b82fe218ff59497bfc36be72ef0b9	D_0__Bacteria;D_1__Proteobacteria;D_2__Gammaproteobacteria;D_3__Betaproteobacteriales;D_4__Neisseriaceae;D_5__Neisseria	0.9336805778741208
adf8882d5fd60155f03f9a52e900d32d	D_0__Bacteria;D_1__Proteobacteria;D_2__Gammaproteobacteria;D_3__Alteromonadales;D_4__Alteromonadaceae;D_5__Rheinheimera;D_6__uncultured Rheinheimera sp.;D_7__;D_8__;D_9__;D_10__;D_11__;D_12__;D_13__;D_14__	0.7819609551059776
603af9aecab86366b016534dbae08569	D_0__Bacteria;D_1__Actinobacteria;D_2__Actinobacteria;D_3__Pseudonocardiales;D_4__Pseudonocardiaceae;D_5__Pseudonocardia	0.9997846368936002
3a1a356d52f95ee05bdaa73566e357c8	D_0__Bacteria;D_1__Actinobacteria;D_2__Acidimicrobiia;D_3__Microtrichales;D_4__Ilumatobacteraceae;D_5__CL500-29 marine group;D_6__metagenome;D_7__;D_8__;D_9__;D_10__;D_11__;D_12__;D_13__;D_14__	0.744450589216462
b5f21d2c7136e3bc0db0feafa7ae81ed	D_0__Bacteria;D_1__Gemmatimonadetes;D_2__Longimicrobia;D_3__Longimicrobiales;D_4__Longimicrobiaceae;D_5__uncultured bacterium;D_6__;D_7__;D_8__;D_9__;D_10__;D_11__;D_12__;D_13__;D_14__	0.9979290260025505
f86c2818185e18bc2e0104b5b49a2d6a	D_0__Bacteria;D_1__Bacteroidetes;D_2__Bacteroidia;D_3__Flavobacteriales;D_4__Weeksellaceae;D_5__Chryseobacterium;D_6__uncultured bacterium;D_7__;D_8__;D_9__;D_10__;D_11__;D_12__;D_13__;D_14__	0.9461647785353782
0dae36a7a677d91e884784d5afef30a5	D_0__Bacteria;D_1__Proteobacteria;D_2__Deltaproteobacteria;D_3__Oligoflexales;D_4__0319-6G20	0.999719729193921
15c1d01f4524eda857d6561b5a01ca91	D_0__Bacteria;D_1__Chlamydiae;D_2__Chlamydiae;D_3__Chlamydiales;D_4__Simkaniaceae;D_5__uncultured;D_6__metagenome;D_7__;D_8__;D_9__;D_10__;D_11__;D_12__;D_13__;D_14__	0.771273872445115
520fc22a31aac01163dbdd302679ea13	D_0__Bacteria;D_1__Proteobacteria;D_2__Gammaproteobacteria;D_3__Pseudomonadales;D_4__Moraxellaceae;D_5__Psychrobacter	0.9999997828772524
f79b791523c325cc5a886a5a95638316	D_0__Archaea;D_1__Thaumarchaeota;D_2__Nitrososphaeria;D_3__Nitrosotaleales;D_4__Nitrosotaleaceae;D_5__uncultured archaeon;D_6__;D_7__;D_8__;D_9__;D_10__;D_11__;D_12__;D_13__;D_14__	0.9880335900433235
a2e8eca5a9de0a990356758fb02f2a58	D_0__Bacteria;D_1__Bacteroidetes;D_2__Bacteroidia;D_3__Flavobacteriales;D_4__Weeksellaceae;D_5__Elizabethkingia;Ambiguous_taxa;D_7__;D_8__;D_9__;D_10__;D_11__;D_12__;D_13__;D_14__	0.9988770859577548
9ad8b49ac0bdc682254d1f58bbf3ae02	D_0__Bacteria;D_1__Bacteroidetes;D_2__Bacteroidia;D_3__Bacteroidales;D_4__Bacteroidaceae;D_5__Bacteroides;D_6__uncultured Bacteroidetes bacterium;D_7__;D_8__;D_9__;D_10__;D_11__;D_12__;D_13__;D_14__	0.9616507535585356
4483f45f605aa1184a82735ff40b5a58	D_0__Bacteria;D_1__Patescibacteria;D_2__Parcubacteria;D_3__uncultured Parcubacteria group bacterium;D_4__;D_5__;D_6__;D_7__;D_8__;D_9__;D_10__;D_11__;D_12__;D_13__;D_14__	0.7566525462547362
c37963c412fa22be08cd903c32655507	D_0__Bacteria;D_1__Proteobacteria;D_2__Alphaproteobacteria;D_3__Rhizobiales;D_4__Devosiaceae;D_5__Devosia	0.9716886504541735
a446e551a5db117541ac2461566f1aa0	D_0__Bacteria;D_1__Proteobacteria;D_2__Gammaproteobacteria;D_3__Pseudomonadales;D_4__Moraxellaceae;D_5__Acinetobacter	0.9999993032185862
a5b57f6e57f5bce2b89f3f0dbf77c5bc	D_0__Bacteria;D_1__Nitrospirae;D_2__Nitrospira;D_3__Nitrospirales;D_4__Nitrospiraceae;D_5__Nitrospira	0.9999999999932527
f54398967de55ece7527599b01a4c930	D_0__Bacteria;D_1__Patescibacteria;D_2__Parcubacteria;D_3__Candidatus Moranbacteria;D_4__uncultured bacterium;D_5__;D_6__;D_7__;D_8__;D_9__;D_10__;D_11__;D_12__;D_13__;D_14__	0.9680705920074573
83bd7e2aec0ae540f214e9f5036ca509	D_0__Bacteria	0.9978581784155314
a5bf23dcb073a8198f56c03e68224920	D_0__Bacteria;D_1__Firmicutes;D_2__Clostridia;D_3__Clostridiales;D_4__Peptococcaceae;D_5__Desulfosporosinus;D_6__uncultured bacterium;D_7__;D_8__;D_9__;D_10__;D_11__;D_12__;D_13__;D_14__	0.9668920077324031
1e3244a87ed9843f8345e167c7e4a6c8	D_0__Bacteria;D_1__Proteobacteria;D_2__Alphaproteobacteria;D_3__Sphingomonadales;D_4__Sphingomonadaceae;D_5__Sphingomonas	0.9737394445578368
16e4e7ff264bd0db7c1061447183bf95	D_0__Bacteria;D_1__Bacteroidetes;D_2__Bacteroidia;D_3__Flavobacteriales;D_4__Flavobacteriaceae;D_5__Flavobacterium	0.9999999977223254
76ab6b14d6c881f03535d683694c6936	D_0__Bacteria;D_1__Patescibacteria;D_2__Parcubacteria	0.9999984564868571
810d24ee924214144b5ce85d1626f9cd	D_0__Bacteria;D_1__Bacteroidetes;D_2__Bacteroidia;D_3__Sphingobacteriales;D_4__Sphingobacteriaceae;D_5__Sphingobacterium;Ambiguous_taxa;D_7__;D_8__;D_9__;D_10__;D_11__;D_12__;D_13__;D_14__	0.7939410447760812
dfd6eb97a0255404c66bd7572f4246b1	D_0__Bacteria;D_1__Actinobacteria;D_2__Actinobacteria;D_3__Micrococcales;D_4__Bogoriellaceae;D_5__Georgenia	0.7160315111163104
10ed8c75e1e6ce1dc4fcabac06ddd32c	D_0__Bacteria;D_1__Proteobacteria;D_2__Gammaproteobacteria;D_3__Pseudomonadales;D_4__Pseudomonadaceae;D_5__Pseudomonas	0.9999996430964438
ce6dbec6348b779290f7a72f3512b4c2	D_0__Bacteria;D_1__Actinobacteria;D_2__Actinobacteria;D_3__Frankiales;D_4__Frankiaceae;D_5__Jatrophihabitans;D_6__uncultured bacterium;D_7__;D_8__;D_9__;D_10__;D_11__;D_12__;D_13__;D_14__	0.9270655742454896
15f41d27ce5ae2217ae5565d8584b8b9	D_0__Bacteria;D_1__Proteobacteria;D_2__Deltaproteobacteria;D_3__Oligoflexales;D_4__0319-6G20;Ambiguous_taxa;D_6__;D_7__;D_8__;D_9__;D_10__;D_11__;D_12__;D_13__;D_14__	0.9130350406808129
fc58a8d59788bdf65f40a124818f3d70	D_0__Bacteria;D_1__Proteobacteria;D_2__Deltaproteobacteria;D_3__Myxococcales;D_4__BIrii41	0.9999998174336185
6224bf113214e7c637f6f07428ef88e7	D_0__Bacteria;D_1__Proteobacteria;D_2__Deltaproteobacteria;D_3__Myxococcales;D_4__mle1-27	0.9998822798265864
5476f7ff1051dc084ed6189cc98be3c9	D_0__Bacteria;D_1__Cyanobacteria;D_2__Oxyphotobacteria;D_3__Nostocales;D_4__Chroococcidiopsaceae;D_5__Aliterella CENA595;D_6__uncultured bacterium;D_7__;D_8__;D_9__;D_10__;D_11__;D_12__;D_13__;D_14__	0.9903304493551184
145e42f90511a48e84b834c7e38f678a	D_0__Bacteria;D_1__Proteobacteria;D_2__Gammaproteobacteria;D_3__Xanthomonadales;D_4__Xanthomonadaceae;D_5__Stenotrophomonas;Ambiguous_taxa;D_7__;D_8__;D_9__;D_10__;D_11__;D_12__;D_13__;D_14__	0.8543906786607828
99a0bf3ed6dff8c071921818996750cc	D_0__Bacteria;D_1__Firmicutes;D_2__Bacilli;D_3__Bacillales;D_4__Bacillaceae;D_5__Bacillus	0.9998911205788236
bc6c345a2feb70d3210ba7f89530c5b0	D_0__Bacteria;D_1__Firmicutes;D_2__Bacilli;D_3__Bacillales;D_4__Staphylococcaceae;D_5__Jeotgalicoccus	0.9993704504195832
2df9063009400c76637459ae9a0e6cad	D_0__Bacteria;D_1__Patescibacteria;D_2__Parcubacteria	0.7733506808217488
a48a97ac9dba22dd456ba35f33ec1efd	D_0__Bacteria;D_1__Patescibacteria;D_2__Parcubacteria;D_3__Candidatus Zambryskibacteria;D_4__Parcubacteria group bacterium GW2011_GWA2_40_14;D_5__;D_6__;D_7__;D_8__;D_9__;D_10__;D_11__;D_12__;D_13__;D_14__	0.9871262603178996
544e00d5e05c70d406c7d2edb1776570	D_0__Bacteria;D_1__Proteobacteria;D_2__Deltaproteobacteria;D_3__Oligoflexales;D_4__0319-6G20	0.9638463563357453
319da05defeecd95a2a0b7c09a5fa929	D_0__Bacteria;D_1__Verrucomicrobia;D_2__Verrucomicrobiae;D_3__Verrucomicrobiales;D_4__Verrucomicrobiaceae;D_5__Verrucomicrobium;D_6__uncultured bacterium;D_7__;D_8__;D_9__;D_10__;D_11__;D_12__;D_13__;D_14__	0.9109987496301087
020ea7141f05563925184167fadcee62	D_0__Bacteria;D_1__Planctomycetes;D_2__Planctomycetacia;D_3__Isosphaerales;D_4__Isosphaeraceae;D_5__Aquisphaera;D_6__uncultured bacterium;D_7__;D_8__;D_9__;D_10__;D_11__;D_12__;D_13__;D_14__	0.9089295437279624
81ab1355bfc40b4f4c3b572f09708657	D_0__Bacteria;D_1__Proteobacteria;D_2__Gammaproteobacteria;D_3__Pasteurellales;D_4__Pasteurellaceae;D_5__Haemophilus	0.9835793138761044
ae539e423f80accba448816fb18d2e97	D_0__Bacteria;D_1__Bacteroidetes;D_2__Bacteroidia;D_3__Chitinophagales;D_4__Saprospiraceae;D_5__uncultured	0.7352269564210108
6c0ab352fe84e5b29fd864f0ba693451	D_0__Bacteria;D_1__Planctomycetes;D_2__Planctomycetacia;D_3__Pirellulales;D_4__Pirellulaceae;D_5__Pir4 lineage	0.9803104435930861
4e2e6735331ad01a30c94d2f4c285dc2	D_0__Bacteria;D_1__Firmicutes;D_2__Clostridia;D_3__Clostridiales;D_4__Lachnospiraceae;D_5__CAG-56;D_6__uncultured bacterium;D_7__;D_8__;D_9__;D_10__;D_11__;D_12__;D_13__;D_14__	0.9996815102783995
6ba43acb03ae795b3e7e31f2be946006	D_0__Bacteria;D_1__Firmicutes;D_2__Bacilli;D_3__Lactobacillales;D_4__Leuconostocaceae;D_5__Leuconostoc	0.9999999957930203
f91ce063b3dd86fccb0671cd5c383b55	D_0__Bacteria;D_1__Deinococcus-Thermus;D_2__Deinococci;D_3__Thermales;D_4__Thermaceae;D_5__Meiothermus;Ambiguous_taxa;D_7__;D_8__;D_9__;D_10__;D_11__;D_12__;D_13__;D_14__	0.9996396374930402
f038ba71aad49a489e72c8c7c3d76f38	D_0__Bacteria;D_1__Bacteroidetes;D_2__Bacteroidia;D_3__Bacteroidales;D_4__Bacteroidaceae;D_5__Bacteroides;Ambiguous_taxa;D_7__;D_8__;D_9__;D_10__;D_11__;D_12__;D_13__;D_14__	0.8863764307527596
e3a8645c2649ede5cde9b6692264d709	D_0__Bacteria;D_1__Proteobacteria;D_2__Deltaproteobacteria;D_3__Oligoflexales;D_4__0319-6G20;D_5__uncultured bacterium;D_6__;D_7__;D_8__;D_9__;D_10__;D_11__;D_12__;D_13__;D_14__	0.9990853098615433
4a7e4feda9fd1d7abfcb42b3541f0c19	D_0__Bacteria;D_1__Firmicutes;D_2__Clostridia;D_3__Clostridiales;D_4__Clostridiaceae 1;D_5__Clostridium sensu stricto 1;D_6__uncultured organism;D_7__;D_8__;D_9__;D_10__;D_11__;D_12__;D_13__;D_14__	0.8706261251049848
1a17690e67a277b1b8c0b76282199285	D_0__Bacteria;D_1__Bacteroidetes;D_2__Bacteroidia;D_3__Bacteroidales;D_4__Bacteroidaceae;D_5__Bacteroides;D_6__uncultured Bacteroidetes bacterium;D_7__;D_8__;D_9__;D_10__;D_11__;D_12__;D_13__;D_14__	0.9001756232738882
b59695ab9ee7574333928399e01935da	D_0__Bacteria;D_1__Bacteroidetes;D_2__Bacteroidia;D_3__Bacteroidales;D_4__Prevotellaceae;D_5__Prevotella 7	0.999999835712046
cd8a0f3aa3893389792b288dd9359d87	D_0__Bacteria;D_1__Actinobacteria;D_2__Actinobacteria;D_3__Micrococcales;D_4__Microbacteriaceae	0.9999993029312
48f6a9111a10b4cc1570b9fd6a68da56	D_0__Bacteria;D_1__Cyanobacteria;D_2__Oxyphotobacteria;D_3__Chloroplast;D_4__Plasmopara viticola;D_5__;D_6__;D_7__;D_8__;D_9__;D_10__;D_11__;D_12__;D_13__;D_14__	0.9678222935947897
69c702f89c1d343e8cf65e287aedd1de	D_0__Bacteria;D_1__Planctomycetes;D_2__Planctomycetacia;D_3__Planctomycetales;D_4__uncultured	0.9521445652840709
e11283c3a9a58e67a76bb0077377c7ce	D_0__Bacteria;Ambiguous_taxa;Ambiguous_taxa;Ambiguous_taxa;Ambiguous_taxa;Ambiguous_taxa;D_6__;D_7__;D_8__;D_9__;D_10__;D_11__;D_12__;D_13__;D_14__	0.9017713824277507
67004f3a15b8d70231f0fc06afa3f27e	D_0__Bacteria;D_1__Bacteroidetes;D_2__Bacteroidia;D_3__Bacteroidales;D_4__Prevotellaceae;D_5__Prevotella 2;Ambiguous_taxa;D_7__;D_8__;D_9__;D_10__;D_11__;D_12__;D_13__;D_14__	0.8319522234320457
12bf3e44b2c6b84acdb5211170b6b1f1	D_0__Bacteria;D_1__Cyanobacteria;D_2__Oxyphotobacteria;D_3__Chloroplast	1000000000000000
8c16cd0044da125cbe5a77f5cf2ea3a2	D_0__Bacteria;D_1__Proteobacteria;D_2__Deltaproteobacteria;D_3__Bdellovibrionales;D_4__Bacteriovoracaceae;D_5__Peredibacter;D_6__uncultured bacterium;D_7__;D_8__;D_9__;D_10__;D_11__;D_12__;D_13__;D_14__	0.9678846070290009
e3b27a6025c03e8a0543b3f88800ed99	D_0__Bacteria;D_1__Proteobacteria;D_2__Gammaproteobacteria;D_3__Pasteurellales;D_4__Pasteurellaceae;D_5__Haemophilus	0.9886494496183953
458af7ad065d0ef62f099d4fe1980708	D_0__Bacteria	0.9644189011189424
0f1cf2da102a26bf16660379d8b337c6	D_0__Bacteria;D_1__Proteobacteria;D_2__Alphaproteobacteria;D_3__Rhodobacterales;D_4__Rhodobacteraceae;D_5__Rubellimicrobium;D_6__uncultured bacterium;D_7__;D_8__;D_9__;D_10__;D_11__;D_12__;D_13__;D_14__	0.9980069509929637
56518e8b8bf2756be16e2cc6a0564bd5	D_0__Bacteria;D_1__Proteobacteria;D_2__Gammaproteobacteria;D_3__Pseudomonadales;D_4__Pseudomonadaceae;D_5__Pseudomonas	0.9997394669704691
f5c30ecba95e323373d08bef0c09e1d6	D_0__Bacteria	0.9661106213788211
db0b16942e58db4f9c9b0bd9ba3cd3fd	D_0__Bacteria;D_1__Chlamydiae;D_2__Chlamydiae;D_3__Chlamydiales;D_4__Simkaniaceae;D_5__uncultured;D_6__metagenome;D_7__;D_8__;D_9__;D_10__;D_11__;D_12__;D_13__;D_14__	0.735701462686363
3c3861c581adf9b8a8cf01f20fdbaf2c	D_0__Bacteria;D_1__Planctomycetes;D_2__Planctomycetacia;D_3__Pirellulales;D_4__Pirellulaceae;D_5__Pir4 lineage;Ambiguous_taxa;D_7__;D_8__;D_9__;D_10__;D_11__;D_12__;D_13__;D_14__	0.9795991911661082
11b60301abab404553cf51c40d94bf8f	D_0__Bacteria;D_1__Firmicutes;D_2__Negativicutes;D_3__Selenomonadales;D_4__Veillonellaceae;D_5__Veillonella	0.9999999943327071
a94d8809554eea8d26d288968d89f3f5	D_0__Bacteria;D_1__Firmicutes;D_2__Clostridia;D_3__Clostridiales;D_4__Family XI;D_5__Tepidimicrobium;Ambiguous_taxa;D_7__;D_8__;D_9__;D_10__;D_11__;D_12__;D_13__;D_14__	0.9980753635527119
67ebad3bcd73ac622c3900782981597d	D_0__Bacteria;D_1__Bacteroidetes;D_2__Bacteroidia;D_3__Chitinophagales;D_4__Chitinophagaceae;D_5__Taibaiella;D_6__uncultured bacterium;D_7__;D_8__;D_9__;D_10__;D_11__;D_12__;D_13__;D_14__	0.9990710430547556
8e259fcc44c6eecfb1867069a918b0b3	D_0__Bacteria;D_1__Bacteroidetes;D_2__Bacteroidia;D_3__Bacteroidales;D_4__Bacteroidaceae;D_5__Bacteroides;Ambiguous_taxa;D_7__;D_8__;D_9__;D_10__;D_11__;D_12__;D_13__;D_14__	0.8365131530829018
95b0d4f1aee6d2f42602026d5c634276	D_0__Archaea;D_1__Thaumarchaeota;D_2__Nitrososphaeria;D_3__Nitrososphaerales;D_4__Nitrososphaeraceae;D_5__Candidatus Nitrososphaera;D_6__uncultured archaeon;D_7__;D_8__;D_9__;D_10__;D_11__;D_12__;D_13__;D_14__	0.9946085118671811
1d4822dc177c822d98001f8953d73786	D_0__Bacteria;D_1__Proteobacteria;D_2__Gammaproteobacteria;D_3__Pseudomonadales;D_4__Pseudomonadaceae;D_5__Pseudomonas;D_6__Pseudomonas alcaligenes;D_7__;D_8__;D_9__;D_10__;D_11__;D_12__;D_13__;D_14__	0.8650436620185885
e1c1b8cdfd771c77024b0bdaff6d404d	D_0__Bacteria	0.9660739894406406
5a214e4532942ddabc99f1e6042a05b4	D_0__Bacteria;D_1__Patescibacteria;D_2__Parcubacteria	0.8732304804205411
8965cedc1f40464eea0f35a34835baf7	D_0__Bacteria;D_1__Proteobacteria;D_2__Deltaproteobacteria;D_3__Oligoflexales;D_4__0319-6G20;D_5__uncultured bacterium;D_6__;D_7__;D_8__;D_9__;D_10__;D_11__;D_12__;D_13__;D_14__	0.7069891461393325
b59be2934b71dbe9af431338b372854a	D_0__Bacteria;D_1__Firmicutes;D_2__Erysipelotrichia;D_3__Erysipelotrichales;D_4__Erysipelotrichaceae;D_5__Catenibacterium;D_6__uncultured bacterium;D_7__;D_8__;D_9__;D_10__;D_11__;D_12__;D_13__;D_14__	0.9993252794173465
c1480e661ae176b459defaf319d06e78	D_0__Bacteria;D_1__Proteobacteria;D_2__Gammaproteobacteria;D_3__Pseudomonadales;D_4__Pseudomonadaceae;D_5__Pseudomonas	0.9999703241391494
deb90060cd7e33d6b3e583a968e4a11e	D_0__Bacteria;D_1__Bacteroidetes;D_2__Bacteroidia;D_3__Bacteroidales;D_4__Prevotellaceae;D_5__Prevotella 9;D_6__uncultured bacterium;D_7__;D_8__;D_9__;D_10__;D_11__;D_12__;D_13__;D_14__	0.9980841165979335
f84e36d56e98c342148af1d88a6c649e	D_0__Bacteria;D_1__Proteobacteria;D_2__Deltaproteobacteria;D_3__Myxococcales;D_4__Polyangiaceae;D_5__uncultured;D_6__uncultured bacterium;D_7__;D_8__;D_9__;D_10__;D_11__;D_12__;D_13__;D_14__	0.8574171896025132
6addbdcf8cdad8201770ae689f90e870	D_0__Bacteria;D_1__Bacteroidetes;D_2__Bacteroidia;D_3__Bacteroidales;D_4__Porphyromonadaceae;D_5__Porphyromonas;Ambiguous_taxa;D_7__;D_8__;D_9__;D_10__;D_11__;D_12__;D_13__;D_14__	0.9875173600910608
aed191bac0b1c3264208a084af848bed	D_0__Bacteria;D_1__Proteobacteria;D_2__Gammaproteobacteria;D_3__Betaproteobacteriales;D_4__Burkholderiaceae;D_5__Rhodoferax	0.787221349565061
e721830a8f1872e64708eda7c9c6620b	D_0__Bacteria;D_1__Chlamydiae;D_2__Chlamydiae;D_3__Chlamydiales;D_4__Parachlamydiaceae;D_5__Neochlamydia;D_6__metagenome;D_7__;D_8__;D_9__;D_10__;D_11__;D_12__;D_13__;D_14__	0.8024888731212799
46131204a4b2d5b57269ef2a546146dc	D_0__Bacteria;D_1__Fusobacteria;D_2__Fusobacteriia;D_3__Fusobacteriales;D_4__Fusobacteriaceae;D_5__Fusobacterium;Ambiguous_taxa;D_7__;D_8__;D_9__;D_10__;D_11__;D_12__;D_13__;D_14__	0.770342657191787
730a364f420288a95b9d6feb7ea3674c	D_0__Bacteria;D_1__Deinococcus-Thermus;D_2__Deinococci;D_3__Deinococcales;D_4__Trueperaceae;D_5__Truepera	0.9999999999999557
2c4555f398e4f12d06aa1b1e9548d116	D_0__Bacteria;D_1__Proteobacteria;D_2__Gammaproteobacteria;D_3__Pseudomonadales;D_4__Moraxellaceae;D_5__Acinetobacter	0.9999998603294202
593350aa0461a388ce7d57e3c50adbc2	D_0__Bacteria;D_1__Actinobacteria;D_2__Actinobacteria;D_3__Corynebacteriales;D_4__Nocardiaceae;D_5__Williamsia;Ambiguous_taxa;D_7__;D_8__;D_9__;D_10__;D_11__;D_12__;D_13__;D_14__	0.9929336204946952
1b22994dc6f1adb702cc408f7ec65ba4	D_0__Bacteria;D_1__Planctomycetes;D_2__Planctomycetacia;D_3__Gemmatales;D_4__Gemmataceae;D_5__uncultured	0.8039348682935564
7b988d11af5ca39160ac0435d81efddb	D_0__Bacteria;D_1__Proteobacteria;D_2__Deltaproteobacteria;D_3__Myxococcales;D_4__uncultured;D_5__uncultured bacterium;D_6__;D_7__;D_8__;D_9__;D_10__;D_11__;D_12__;D_13__;D_14__	0.9990848196332437
9d1a92e8345a1bd97752d52c1106edae	D_0__Bacteria;D_1__Patescibacteria;D_2__Parcubacteria;D_3__Candidatus Nomurabacteria;D_4__uncultured bacterium;D_5__;D_6__;D_7__;D_8__;D_9__;D_10__;D_11__;D_12__;D_13__;D_14__	0.8444971351940648
6756cc14de69f75ad7cad58c26895732	D_0__Bacteria;D_1__Planctomycetes;D_2__Planctomycetacia;D_3__Gemmatales;D_4__Gemmataceae;D_5__uncultured;D_6__uncultured bacterium;D_7__;D_8__;D_9__;D_10__;D_11__;D_12__;D_13__;D_14__	0.7145417541115413
a5819df86742e712fa92ea1e58135f71	D_0__Bacteria;D_1__Proteobacteria;D_2__Alphaproteobacteria;D_3__Caulobacterales;D_4__Caulobacteraceae;D_5__uncultured;D_6__uncultured bacterium;D_7__;D_8__;D_9__;D_10__;D_11__;D_12__;D_13__;D_14__	0.818504598105568
0882a8a2a7a9694932acc759b5dc1968	D_0__Bacteria;D_1__Actinobacteria;D_2__Actinobacteria;D_3__Micrococcales;D_4__Micrococcaceae;D_5__Rothia;D_6__uncultured bacterium;D_7__;D_8__;D_9__;D_10__;D_11__;D_12__;D_13__;D_14__	0.9812190718696379
ca2b23c1b70c9034ea6412255f88eb7f	D_0__Bacteria;D_1__Proteobacteria;D_2__Deltaproteobacteria;D_3__Bdellovibrionales;D_4__Bacteriovoracaceae;D_5__Bacteriovorax;D_6__uncultured bacterium;D_7__;D_8__;D_9__;D_10__;D_11__;D_12__;D_13__;D_14__	0.9951771937272256
f62ec79c87fc14c6a21985f7a4fa9260	D_0__Bacteria;D_1__Patescibacteria;D_2__Parcubacteria;D_3__Candidatus Nomurabacteria;D_4__uncultured bacterium;D_5__;D_6__;D_7__;D_8__;D_9__;D_10__;D_11__;D_12__;D_13__;D_14__	0.7855381975617745
0e9ae3d0137092a4fbf8d113097c38af	D_0__Bacteria;D_1__Bacteroidetes;D_2__Bacteroidia;D_3__Chitinophagales;D_4__Chitinophagaceae;D_5__Flavisolibacter;D_6__uncultured bacterium;D_7__;D_8__;D_9__;D_10__;D_11__;D_12__;D_13__;D_14__	0.9213110139301517
d829bee4984f82ffc2453212157caf96	D_0__Bacteria;D_1__Proteobacteria;D_2__Alphaproteobacteria;D_3__Rhizobiales;D_4__Xanthobacteraceae;D_5__Bradyrhizobium	0.9713678216002726
b6fb2446ac50af92bb0bf75a6a77bb55	D_0__Bacteria;D_1__FBP;D_2__uncultured bacterium;D_3__;D_4__;D_5__;D_6__;D_7__;D_8__;D_9__;D_10__;D_11__;D_12__;D_13__;D_14__	0.9860774813122769
a0b00e7c11b4881c1e7afd46e093a38b	D_0__Bacteria;D_1__Actinobacteria;D_2__Actinobacteria;D_3__Micrococcales;D_4__Microbacteriaceae;D_5__Leucobacter;D_6__uncultured bacterium;D_7__;D_8__;D_9__;D_10__;D_11__;D_12__;D_13__;D_14__	0.7404524535727081
127f4e642673f0d91cc964199a56a4df	D_0__Bacteria;D_1__Firmicutes;D_2__Bacilli;D_3__Bacillales;D_4__Paenibacillaceae;D_5__Paenibacillus	0.9645761702480603
c80f33f30db74aa86f92b17a39694397	D_0__Bacteria;D_1__Firmicutes;D_2__Bacilli;D_3__Lactobacillales;D_4__Carnobacteriaceae;D_5__Atopostipes;D_6__uncultured bacterium;D_7__;D_8__;D_9__;D_10__;D_11__;D_12__;D_13__;D_14__	0.8566127956150112
ab6b7b90747341ce39f82d0a22a1d37d	D_0__Bacteria;D_1__Proteobacteria;D_2__Alphaproteobacteria;D_3__Rhizobiales;D_4__Beijerinckiaceae;D_5__Methylobacterium;D_6__uncultured bacterium;D_7__;D_8__;D_9__;D_10__;D_11__;D_12__;D_13__;D_14__	0.7939661173878954
1908c62fd1571438a126bfaf34aacd1f	D_0__Bacteria;D_1__Patescibacteria;D_2__Parcubacteria;D_3__Candidatus Kaiserbacteria	0.9997589185870308
e71e6c5a33c04aed5333feb7ec989d74	D_0__Bacteria;D_1__Proteobacteria;D_2__Gammaproteobacteria;D_3__Betaproteobacteriales;D_4__Burkholderiaceae;D_5__Massilia	0.7812664439792392
a743f3662545d1b0e3bb247ffd2e20fa	D_0__Bacteria;D_1__Bacteroidetes;D_2__Bacteroidia;D_3__Cytophagales;D_4__Cytophagaceae;D_5__Cytophaga;D_6__uncultured bacterium;D_7__;D_8__;D_9__;D_10__;D_11__;D_12__;D_13__;D_14__	0.9986529313874276
0783233dc6f38426d0b82335fe78cc2a	D_0__Bacteria;D_1__Proteobacteria;D_2__Gammaproteobacteria;D_3__Pseudomonadales;D_4__Moraxellaceae;D_5__Acinetobacter	0.9999994230090862
cecb4b8ecebf438459da7ad9d54b73d5	D_0__Bacteria;D_1__Patescibacteria;D_2__Microgenomatia;D_3__Candidatus Curtissbacteria;D_4__uncultured bacterium;D_5__;D_6__;D_7__;D_8__;D_9__;D_10__;D_11__;D_12__;D_13__;D_14__	0.9930341650772663
1df942993c7495f8a1fb59c81c0941d0	D_0__Bacteria;D_1__Bacteroidetes;D_2__Bacteroidia;D_3__Sphingobacteriales;D_4__env.OPS 17	0.9999999999764391
2523aa4b892d7bc5125d5d87b127f8ba	D_0__Bacteria	0.9700140827781393
fb3bf96c467e8260dfff3b6085d5eba7	D_0__Bacteria	0.98908290345134
05db937659530d64786960baf6cafc7d	D_0__Bacteria;D_1__Bacteroidetes;D_2__Bacteroidia;D_3__Chitinophagales;D_4__Chitinophagaceae;D_5__Sediminibacterium;D_6__uncultured bacterium;D_7__;D_8__;D_9__;D_10__;D_11__;D_12__;D_13__;D_14__	0.963167346149672
4dc8a2cf1161e7147355f871ff7990c0	D_0__Bacteria;D_1__Bacteroidetes;D_2__Bacteroidia;D_3__Chitinophagales;D_4__Saprospiraceae;D_5__uncultured;D_6__uncultured bacterium;D_7__;D_8__;D_9__;D_10__;D_11__;D_12__;D_13__;D_14__	0.9179315635286359
d6548ee4b0cbe811823a5a9e6e383f5f	D_0__Bacteria;D_1__Gemmatimonadetes;D_2__Gemmatimonadetes;D_3__Gemmatimonadales;D_4__Gemmatimonadaceae;D_5__uncultured;D_6__metagenome;D_7__;D_8__;D_9__;D_10__;D_11__;D_12__;D_13__;D_14__	0.8096912199997587
85a3e4ba05a0b10e7e0c6b8ca8b7691d	D_0__Bacteria;D_1__Patescibacteria;D_2__Gracilibacteria;D_3__Candidatus Peribacteria	0.9999986950346279
f754fa223609d6146cbe702db3092697	D_0__Bacteria;D_1__Actinobacteria;D_2__Actinobacteria;D_3__Micrococcales;D_4__Intrasporangiaceae	0.9999634081168127
acbf207f2ba17f693de34244b8821ddf	D_0__Bacteria	0.9993025849035566
7a76ccb3e7840a1f35283fb5fdf870c2	D_0__Bacteria;D_1__Bacteroidetes;D_2__Bacteroidia;D_3__Sphingobacteriales;D_4__Sphingobacteriaceae;D_5__Pedobacter	0.999271013978063
266d141b5f9e0f129c3e4fdc8726094f	D_0__Bacteria;D_1__Bacteroidetes;D_2__Bacteroidia;D_3__Bacteroidales;D_4__Muribaculaceae	0.9999994726304778
670c08917a4aebf965c80d2f0cd9e03f	D_0__Bacteria;D_1__Patescibacteria;D_2__Parcubacteria;D_3__uncultured bacterium;D_4__;D_5__;D_6__;D_7__;D_8__;D_9__;D_10__;D_11__;D_12__;D_13__;D_14__	0.9994861520623437
e8622b0aaee1aaa370a5e6fb87e54397	D_0__Bacteria;D_1__Proteobacteria;D_2__Alphaproteobacteria;D_3__Sphingomonadales;D_4__Sphingomonadaceae;D_5__Sphingomonas	0.997557465370937
fe16b63940bd75a9b65e1e206d0d0abb	D_0__Bacteria;D_1__Bacteroidetes;D_2__Bacteroidia;D_3__Sphingobacteriales;D_4__Sphingobacteriaceae	0.9999999999933921
40284f1752fe63db2e66878e532e8bad	D_0__Bacteria;D_1__Patescibacteria;D_2__Parcubacteria;D_3__Candidatus Moranbacteria	0.9982035162585747
0be3de047846f9a0f08c68366670b460	D_0__Bacteria;D_1__Planctomycetes;D_2__Planctomycetacia;D_3__Isosphaerales;D_4__Isosphaeraceae;D_5__Singulisphaera;D_6__uncultured bacterium;D_7__;D_8__;D_9__;D_10__;D_11__;D_12__;D_13__;D_14__	0.9433381002513291
a091f6ac5ccdfbaf1d26957b83eeeca9	D_0__Bacteria;D_1__Proteobacteria;D_2__Gammaproteobacteria;D_3__Xanthomonadales;D_4__Rhodanobacteraceae;D_5__uncultured;D_6__uncultured bacterium;D_7__;D_8__;D_9__;D_10__;D_11__;D_12__;D_13__;D_14__	0.9999232655528566
fdacaf7287bfe904e820ad227184fd3b	D_0__Bacteria;D_1__Proteobacteria;D_2__Gammaproteobacteria;D_3__Betaproteobacteriales;D_4__Burkholderiaceae	0.9999984848693149
78db7fa6b16b73b101fbb8b282b5330e	D_0__Bacteria;D_1__Proteobacteria;D_2__Gammaproteobacteria;D_3__Pseudomonadales;D_4__Pseudomonadaceae;D_5__Pseudomonas	0.9999214405697939
1c6fdee49057c2f610d8dac48dedf6b9	D_0__Bacteria;D_1__Proteobacteria;D_2__Alphaproteobacteria;D_3__Sphingomonadales;D_4__Sphingomonadaceae;D_5__Novosphingobium	0.9725003003432705
f1d7fa4aa1334cc6bef801cc16a47bfe	D_0__Bacteria	0.9944440589289064
29daaf94c6c9c41e5044aa321d18a306	D_0__Bacteria;D_1__Firmicutes;D_2__Bacilli;D_3__Lactobacillales;D_4__Lactobacillaceae;D_5__Lactobacillus;D_6__Lactobacillus casei;D_7__;D_8__;D_9__;D_10__;D_11__;D_12__;D_13__;D_14__	0.8667164128605447
3accfd6f1b545ed5f7500a7f5a17636d	D_0__Bacteria;D_1__Bacteroidetes;D_2__Bacteroidia;D_3__Flavobacteriales;D_4__Crocinitomicaceae;D_5__Fluviicola;D_6__uncultured bacterium;D_7__;D_8__;D_9__;D_10__;D_11__;D_12__;D_13__;D_14__	0.9929259827848441
432499606839c1dfad0d491721f899f6	D_0__Bacteria;D_1__Proteobacteria;D_2__Deltaproteobacteria;D_3__Myxococcales;D_4__Haliangiaceae;D_5__Haliangium;D_6__metagenome;D_7__;D_8__;D_9__;D_10__;D_11__;D_12__;D_13__;D_14__	0.7121066547753248
cc54aca3f5eda8152260265853eee084	D_0__Bacteria;D_1__Bacteroidetes;D_2__Bacteroidia;D_3__Cytophagales;D_4__Hymenobacteraceae;D_5__Hymenobacter	0.999999746543517
d663952ef82f6f67f15da35c48ced18e	D_0__Bacteria;D_1__Patescibacteria;D_2__Parcubacteria	0.8912617645702225
61ff518823e239275457867d442f0781	D_0__Bacteria;D_1__Proteobacteria;D_2__Gammaproteobacteria;D_3__Pseudomonadales;D_4__Pseudomonadaceae;D_5__Pseudomonas	0.9999813093732779
6389fa9641effd72e89bbea31e69df0f	D_0__Bacteria;D_1__Bacteroidetes;D_2__Bacteroidia;D_3__Bacteroidales;D_4__Prevotellaceae	0.9985496810164741
31d6ca33fca5d003e8212337d531672c	D_0__Bacteria;D_1__Actinobacteria;D_2__Actinobacteria;D_3__Corynebacteriales;D_4__Corynebacteriaceae;D_5__Corynebacterium 1;Ambiguous_taxa;D_7__;D_8__;D_9__;D_10__;D_11__;D_12__;D_13__;D_14__	0.7979864091588035
30bc31725b408e8621b6d6aeaca51a62	D_0__Bacteria;D_1__Bacteroidetes;D_2__Bacteroidia;D_3__Cytophagales;D_4__Spirosomaceae;D_5__Spirosoma;D_6__uncultured bacterium;D_7__;D_8__;D_9__;D_10__;D_11__;D_12__;D_13__;D_14__	0.9983571957636339
920d3dd4e8f7d8c029fc974d38d4909b	D_0__Bacteria	0.9987257709357352
c6e527b2d5dd4186125cb8da55bc1ed4	D_0__Bacteria;D_1__Actinobacteria;D_2__Actinobacteria;D_3__Pseudonocardiales;D_4__Pseudonocardiaceae	0.9878469523948832
a5eaa84eee5f9fdcd14fabf6d09092cf	D_0__Bacteria;D_1__Bacteroidetes;D_2__Bacteroidia;D_3__Chitinophagales;D_4__Saprospiraceae;D_5__uncultured	0.8432030572513124
78cccefb287d04c3fac4bed4b094b3b3	D_0__Bacteria;D_1__Actinobacteria;D_2__Actinobacteria;D_3__Corynebacteriales;D_4__Corynebacteriaceae;D_5__Corynebacterium 1	0.7760668599524634
ea975d27b2b4b5a968977f5899ac9e78	D_0__Bacteria;D_1__Proteobacteria;D_2__Gammaproteobacteria;D_3__Diplorickettsiales;D_4__Diplorickettsiaceae;D_5__Aquicella	0.9999922282126917
6b371ca6fda171732f2dd0b5dc03d635	D_0__Bacteria;D_1__Proteobacteria;D_2__Alphaproteobacteria;D_3__Rhizobiales;D_4__Xanthobacteraceae;D_5__Pseudolabrys;D_6__uncultured bacterium;D_7__;D_8__;D_9__;D_10__;D_11__;D_12__;D_13__;D_14__	0.7901381439672743
ca0104184123d13ae74bd450c7582fde	D_0__Bacteria;D_1__Proteobacteria;D_2__Gammaproteobacteria;D_3__Pasteurellales;D_4__Pasteurellaceae;D_5__Haemophilus	0.9812799343078477
e6f98d897b89a1877087620b941260d3	D_0__Bacteria;D_1__Firmicutes;D_2__Erysipelotrichia;D_3__Erysipelotrichales;D_4__Erysipelotrichaceae;D_5__Erysipelothrix;D_6__uncultured bacterium;D_7__;D_8__;D_9__;D_10__;D_11__;D_12__;D_13__;D_14__	0.9513411800659858
bda6c39857c461beb5c40948c6962493	D_0__Bacteria;D_1__Bacteroidetes;D_2__Bacteroidia;D_3__Bacteroidales;D_4__Bacteroidaceae;D_5__Bacteroides	0.9999993667140867
ffc135a9496b7b312495c697bd9e06a5	D_0__Bacteria;D_1__Proteobacteria;D_2__Gammaproteobacteria;D_3__Pseudomonadales;D_4__Moraxellaceae;D_5__Acinetobacter	0.9999994988739365
401a27477a09e07a77e12a05d329f7e1	D_0__Bacteria;D_1__Patescibacteria;D_2__uncultured;D_3__uncultured bacterium;D_4__;D_5__;D_6__;D_7__;D_8__;D_9__;D_10__;D_11__;D_12__;D_13__;D_14__	0.7654685986296736
6d4da2b3e043fe9c9feae0af5db0984d	D_0__Bacteria;D_1__Patescibacteria;D_2__Parcubacteria;D_3__Candidatus Zambryskibacteria;D_4__Parcubacteria group bacterium GW2011_GWA2_40_14;D_5__;D_6__;D_7__;D_8__;D_9__;D_10__;D_11__;D_12__;D_13__;D_14__	0.9854431202001936
0600fc2b51ebe667dd7177999732881e	D_0__Bacteria;D_1__Firmicutes;D_2__Negativicutes;D_3__Selenomonadales;D_4__Acidaminococcaceae;D_5__Acidaminococcus;D_6__uncultured bacterium;D_7__;D_8__;D_9__;D_10__;D_11__;D_12__;D_13__;D_14__	0.9836829709481998
415ec0bb92744551d28ec698b8f00b57	D_0__Bacteria;D_1__Bacteroidetes;D_2__Bacteroidia;D_3__Flavobacteriales;D_4__Weeksellaceae;D_5__Elizabethkingia;Ambiguous_taxa;D_7__;D_8__;D_9__;D_10__;D_11__;D_12__;D_13__;D_14__	0.9861289222684323
1ddc8a4694ed56884c16d791174a6390	D_0__Bacteria;D_1__Proteobacteria;D_2__Alphaproteobacteria;D_3__Rhizobiales;D_4__Rhizobiaceae;D_5__Ensifer;Ambiguous_taxa;D_7__;D_8__;D_9__;D_10__;D_11__;D_12__;D_13__;D_14__	0.7820934852695701
1ae1726e0fdeac9bdf348dd60911b0be	D_0__Bacteria;D_1__Patescibacteria;D_2__Parcubacteria	0.9687017278887977
2acfadc65abaaa7aaa36aacb9f7b15c6	D_0__Bacteria;D_1__Proteobacteria;D_2__Gammaproteobacteria;D_3__Betaproteobacteriales;D_4__Chromobacteriaceae;D_5__Paludibacterium	0.784277946315331
e953f6b8f299086c77c9a58ce860ebdd	D_0__Bacteria;D_1__Actinobacteria;D_2__Thermoleophilia;D_3__Solirubrobacterales;D_4__67-14	0.9999997027032155
a8e53bd66879cd51ecb4e7daf552accb	D_0__Bacteria;D_1__Actinobacteria;D_2__Actinobacteria;D_3__Bifidobacteriales;D_4__Bifidobacteriaceae;D_5__Gardnerella;Ambiguous_taxa;D_7__;D_8__;D_9__;D_10__;D_11__;D_12__;D_13__;D_14__	0.9992462921176479
c0dcc9ebdc02172ade03c9444427b719	D_0__Bacteria;D_1__Patescibacteria;D_2__Parcubacteria	0.9921537458345737
9b64e863cf378f36cc40a9dde54611f3	D_0__Bacteria;D_1__Patescibacteria;D_2__Parcubacteria	0.9990998762698182
180ec3a05e0848684ec733cfbf7a6526	D_0__Bacteria;D_1__Chloroflexi;D_2__Anaerolineae;D_3__SBR1031;D_4__uncultured bacterium;D_5__;D_6__;D_7__;D_8__;D_9__;D_10__;D_11__;D_12__;D_13__;D_14__	0.9603502969223213
33385bf653c1e647b8bad02e704c3a2b	D_0__Bacteria;D_1__Proteobacteria;D_2__Alphaproteobacteria	0.7322353223050885
5874df4df55cbcb2acf8a45b41fce0d9	D_0__Bacteria;D_1__Proteobacteria;D_2__Gammaproteobacteria;D_3__Xanthomonadales;D_4__Rhodanobacteraceae;D_5__Rhodanobacter	0.9536237411125694
14804cc1ac74e4ca2402bbaabb331abd	D_0__Bacteria;D_1__Proteobacteria;D_2__Gammaproteobacteria;D_3__Betaproteobacteriales;D_4__Methylophilaceae;D_5__Methylotenera	0.9994290103907798
7f862b96f58f9f2a310e849bd3a65069	D_0__Bacteria;D_1__Bacteroidetes;D_2__Bacteroidia;D_3__Bacteroidales;D_4__Prevotellaceae;D_5__Prevotella 7	0.9999999052609085
50ab3464147f703b7792d5253b38218e	D_0__Bacteria;D_1__Spirochaetes;D_2__Spirochaetia;D_3__Spirochaetales;D_4__Spirochaetaceae;D_5__Spirochaeta 2;D_6__metagenome;D_7__;D_8__;D_9__;D_10__;D_11__;D_12__;D_13__;D_14__	0.9958546316105121
10aa8505ea40f34a44592ea09d3c2113	D_0__Bacteria;D_1__Firmicutes;D_2__Clostridia;D_3__Clostridiales;D_4__Lachnospiraceae;D_5__Tyzzerella 3	0.9951911853334869
4fb009d9dba15d0e6be1d136a691869f	D_0__Archaea;D_1__Euryarchaeota;D_2__Methanobacteria;D_3__Methanobacteriales;D_4__Methanobacteriaceae;D_5__Methanobrevibacter	0.9999943202898066
4dd3e1a64ff3703a13fe37c249a032b6	D_0__Bacteria	0.960115513049645
35501b60062af7ccc7d99e12cd504ebd	D_0__Bacteria;D_1__Bacteroidetes;D_2__Bacteroidia;D_3__Chitinophagales;D_4__Chitinophagaceae;D_5__Segetibacter;D_6__uncultured bacterium;D_7__;D_8__;D_9__;D_10__;D_11__;D_12__;D_13__;D_14__	0.9992991463282329
39da44a68efb1923f3349c7206979beb	D_0__Bacteria;D_1__Patescibacteria;D_2__Parcubacteria	0.9891104416831621
8e149791f0dd8452b712d97868330a02	D_0__Bacteria;D_1__Proteobacteria;D_2__Gammaproteobacteria;D_3__Betaproteobacteriales;D_4__Neisseriaceae;D_5__Conchiformibius;D_6__uncultured bacterium;D_7__;D_8__;D_9__;D_10__;D_11__;D_12__;D_13__;D_14__	0.8294541052981589
a11e395889602e92d6bb41927218851b	D_0__Bacteria;D_1__Patescibacteria;D_2__Parcubacteria;D_3__Candidatus Nomurabacteria;D_4__uncultured bacterium;D_5__;D_6__;D_7__;D_8__;D_9__;D_10__;D_11__;D_12__;D_13__;D_14__	0.802244882074733
af1939184f6a103af0873c3cb7068c5f	D_0__Bacteria;D_1__Actinobacteria;D_2__Actinobacteria;D_3__Corynebacteriales;D_4__Nocardiaceae;D_5__Gordonia;Ambiguous_taxa;D_7__;D_8__;D_9__;D_10__;D_11__;D_12__;D_13__;D_14__	0.8753346375179781
c3d4b58fe1f20b718bffce1c0f193134	D_0__Bacteria;D_1__Proteobacteria;D_2__Alphaproteobacteria;D_3__Rhodobacterales;D_4__Rhodobacteraceae;D_5__Paracoccus	0.9716791469807551
29cf31b34bc2ab0425b8a30b0a86c5f3	D_0__Bacteria;D_1__Firmicutes;D_2__Clostridia;D_3__Clostridiales;D_4__Lachnospiraceae;D_5__Tyzzerella;Ambiguous_taxa;D_7__;D_8__;D_9__;D_10__;D_11__;D_12__;D_13__;D_14__	0.8665612514136994
a5abe76f993ae3961d6ee4d42fa6544e	D_0__Bacteria;D_1__Proteobacteria;D_2__Gammaproteobacteria;D_3__Pseudomonadales;D_4__Pseudomonadaceae;D_5__Pseudomonas	0.9856968417959864
3d0fdaba5562129fdce740dd2c09f772	D_0__Bacteria;D_1__Actinobacteria;D_2__Actinobacteria;D_3__Micrococcales;D_4__Cellulomonadaceae;D_5__Cellulomonas;Ambiguous_taxa;D_7__;D_8__;D_9__;D_10__;D_11__;D_12__;D_13__;D_14__	0.9695640786516494
bda73852ddbe3abfa24dafa9227a2b84	D_0__Bacteria;D_1__Actinobacteria;D_2__Actinobacteria;D_3__Micrococcales;D_4__Micrococcaceae;D_5__Enteractinococcus;D_6__uncultured bacterium;D_7__;D_8__;D_9__;D_10__;D_11__;D_12__;D_13__;D_14__	0.9241461965086765
4469a041ef30558c76e3a62e678bda0c	D_0__Bacteria;D_1__Patescibacteria;D_2__Gracilibacteria;D_3__metagenome;D_4__;D_5__;D_6__;D_7__;D_8__;D_9__;D_10__;D_11__;D_12__;D_13__;D_14__	0.722758044549168
b2c8e02fd34fdc228a80fd14271b1e2e	D_0__Bacteria;D_1__Verrucomicrobia;D_2__Verrucomicrobiae;D_3__Opitutales;D_4__Opitutaceae;D_5__Opitutus	0.9902271531197281
3dfd0700604eb5ec3fffc5d97401bbcb	D_0__Bacteria;D_1__Proteobacteria;D_2__Gammaproteobacteria;D_3__Alteromonadales;D_4__Shewanellaceae;D_5__Shewanella	0.9999972945938019
82dece6e35540738ba450a0c3a90b5a0	D_0__Bacteria;D_1__Proteobacteria;D_2__Gammaproteobacteria;D_3__Enterobacteriales;D_4__Enterobacteriaceae;D_5__Serratia	0.9617383421707215
8143dee0c9fd0ff6225a8c5e6dcdce0c	D_0__Bacteria;D_1__Proteobacteria;D_2__Deltaproteobacteria;D_3__Oligoflexales;D_4__Oligoflexaceae;D_5__uncultured	0.997153711815531
c10442f1117bbfe857fcc8b57429324e	D_0__Bacteria;D_1__Proteobacteria;D_2__Gammaproteobacteria;D_3__Pseudomonadales;D_4__Pseudomonadaceae;D_5__Pseudomonas	0.9999995812477551
55c5d4a2d0bb618dd9edb6cfdd6d5a1f	D_0__Bacteria;D_1__Bacteroidetes;D_2__Bacteroidia;D_3__Bacteroidales;D_4__Bacteroidaceae;D_5__Bacteroides	0.9999998494944804
fd035677bca2762220e0680226875224	D_0__Bacteria;D_1__Actinobacteria;D_2__Actinobacteria;D_3__Corynebacteriales;D_4__Nocardiaceae;D_5__Gordonia;Ambiguous_taxa;D_7__;D_8__;D_9__;D_10__;D_11__;D_12__;D_13__;D_14__	0.8198945213198612
c9e03dfd165090099380b2ce99eb11ce	D_0__Bacteria;D_1__Verrucomicrobia;D_2__Verrucomicrobiae;D_3__Verrucomicrobiales;D_4__Rubritaleaceae;D_5__Luteolibacter	0.9999999964228117
4fbf9fc74b3f4f07d14313baf58fdba4	D_0__Bacteria;D_1__Bacteroidetes;D_2__Bacteroidia;D_3__Sphingobacteriales;D_4__Sphingobacteriaceae;D_5__Pedobacter	0.8683286852467013
e6ea9bfd243a315a567d2fc0b4a64b25	D_0__Bacteria;D_1__Patescibacteria;D_2__Gracilibacteria;D_3__Absconditabacteriales (SR1)	0.9993517463583775
6119ef46d2a4caa9a883d148d74f8bc2	D_0__Bacteria;D_1__Patescibacteria	0.7018144672674322
d0050f448482af8687080894b1ac0c13	D_0__Bacteria;D_1__Omnitrophicaeota;D_2__uncultured deep-sea bacterium;D_3__;D_4__;D_5__;D_6__;D_7__;D_8__;D_9__;D_10__;D_11__;D_12__;D_13__;D_14__	0.8604720344379836
7739884949252a64ce1ee35b3f793e8b	D_0__Bacteria;D_1__Planctomycetes;D_2__Planctomycetacia;D_3__Isosphaerales;D_4__Isosphaeraceae;D_5__uncultured;D_6__uncultured bacterium;D_7__;D_8__;D_9__;D_10__;D_11__;D_12__;D_13__;D_14__	0.9848096807004709
57ae8f3006ec23e627aef653ad5fe6c9	D_0__Bacteria;D_1__Actinobacteria;D_2__Actinobacteria;D_3__Propionibacteriales;D_4__Nocardioidaceae;D_5__Nocardioides	0.9999752504936792
2eba411f65be89eb099de9ce61e7ba3b	D_0__Bacteria;D_1__Actinobacteria;D_2__Actinobacteria;D_3__Corynebacteriales;D_4__Nocardiaceae;D_5__Nocardia;Ambiguous_taxa;D_7__;D_8__;D_9__;D_10__;D_11__;D_12__;D_13__;D_14__	0.96477854806461
b6c072e7fd6cf3b8742f07c522614f2e	D_0__Bacteria;D_1__Actinobacteria;D_2__Actinobacteria;D_3__Kineosporiales;D_4__Kineosporiaceae;D_5__Quadrisphaera;D_6__uncultured bacterium;D_7__;D_8__;D_9__;D_10__;D_11__;D_12__;D_13__;D_14__	0.9997950602883151
5a89af83695c8a3dc192769231a498e3	D_0__Bacteria;D_1__Verrucomicrobia;D_2__Verrucomicrobiae;D_3__Opitutales;D_4__Opitutaceae;D_5__Lacunisphaera	0.9998737972272715
9e7c2d8ac364a6c4b25948323b7493fd	D_0__Bacteria;D_1__Bacteroidetes;D_2__Bacteroidia;D_3__Cytophagales;D_4__Microscillaceae;D_5__OLB12;D_6__uncultured bacterium;D_7__;D_8__;D_9__;D_10__;D_11__;D_12__;D_13__;D_14__	0.9912681671813105
9c64f61e4269cc1790048562b437ee17	D_0__Bacteria;D_1__Proteobacteria;D_2__Alphaproteobacteria;D_3__Rhizobiales;D_4__Xanthobacteraceae;D_5__Xanthobacter;Ambiguous_taxa;D_7__;D_8__;D_9__;D_10__;D_11__;D_12__;D_13__;D_14__	0.811283182501148
922d33a2963d3e87a3d4df6b82371235	D_0__Bacteria;D_1__Firmicutes;D_2__Bacilli;D_3__Bacillales;D_4__Staphylococcaceae;D_5__Staphylococcus;Ambiguous_taxa;D_7__;D_8__;D_9__;D_10__;D_11__;D_12__;D_13__;D_14__	0.8163731874341045
3e1832a4e83a6ab9aeb02b26d67cde99	D_0__Bacteria;D_1__Proteobacteria;D_2__Gammaproteobacteria;D_3__Betaproteobacteriales;D_4__Methylophilaceae;D_5__Methylotenera	0.9985434525481279
14bdf9e31af078a053a77da67ac70505	D_0__Bacteria;D_1__Proteobacteria;D_2__Gammaproteobacteria;D_3__Betaproteobacteriales;D_4__Burkholderiaceae;D_5__Cupriavidus;Ambiguous_taxa;D_7__;D_8__;D_9__;D_10__;D_11__;D_12__;D_13__;D_14__	0.7658775869348382
6162172c041f15302a2bb5b440e4eda2	D_0__Bacteria;D_1__Proteobacteria;D_2__Gammaproteobacteria;D_3__Enterobacteriales;D_4__Enterobacteriaceae;D_5__Escherichia-Shigella	0.9977340953647899
aa26107e9b94e71c8066753aa4b4a494	D_0__Bacteria;D_1__Verrucomicrobia;D_2__Verrucomicrobiae;D_3__Pedosphaerales;D_4__Pedosphaeraceae	0.9999999064070594
d94a88c8a82db98b45547b78fb8a4dce	D_0__Bacteria;D_1__Tenericutes;D_2__Mollicutes;D_3__Mollicutes RF39	0.9999228571763794
c73d91fd7217f8832eecbfa90af171b7	D_0__Bacteria;D_1__Patescibacteria;D_2__Parcubacteria;D_3__Candidatus Nomurabacteria;D_4__uncultured bacterium;D_5__;D_6__;D_7__;D_8__;D_9__;D_10__;D_11__;D_12__;D_13__;D_14__	0.9980539814378367
9ff59e6ab56299d2e0f4b8f298151363	D_0__Bacteria;D_1__Patescibacteria;D_2__Parcubacteria;D_3__Candidatus Azambacteria;D_4__uncultured bacterium;D_5__;D_6__;D_7__;D_8__;D_9__;D_10__;D_11__;D_12__;D_13__;D_14__	0.9474254847154103
6f48d88d194222a87a189b6c8d3e482b	D_0__Bacteria;D_1__Bacteroidetes;D_2__Bacteroidia;D_3__Sphingobacteriales;D_4__env.OPS 17;D_5__uncultured bacterium;D_6__;D_7__;D_8__;D_9__;D_10__;D_11__;D_12__;D_13__;D_14__	0.95636407398161
14615aa90056179597d283b90438c8f5	D_0__Bacteria;D_1__Planctomycetes;D_2__Planctomycetacia;D_3__Isosphaerales;D_4__Isosphaeraceae;D_5__Singulisphaera;D_6__uncultured bacterium;D_7__;D_8__;D_9__;D_10__;D_11__;D_12__;D_13__;D_14__	0.9842325015893962
461ff46e2cf6c1ad309f49725bf7d219	D_0__Bacteria;D_1__Bacteroidetes;D_2__Bacteroidia;D_3__Flavobacteriales;D_4__Flavobacteriaceae;D_5__Flavobacterium	0.999999967458353
95599089243f6c8adb341561fa0b2f6c	D_0__Bacteria;D_1__Patescibacteria;D_2__Parcubacteria;D_3__Candidatus Vogelbacteria;D_4__uncultured bacterium;D_5__;D_6__;D_7__;D_8__;D_9__;D_10__;D_11__;D_12__;D_13__;D_14__	0.9672693749762363
3565ec10e8e397a84e8175d16e8efa83	D_0__Bacteria;D_1__Actinobacteria;D_2__Acidimicrobiia;D_3__Microtrichales;D_4__Ilumatobacteraceae;D_5__CL500-29 marine group	0.9999151729893176
c2954a32aade41be19009c31e4c40d16	Unassigned	0.9733700897110739
a7827ac0e3560a919be841b61727e10a	D_0__Bacteria;D_1__Firmicutes;D_2__Clostridia;D_3__Clostridiales;D_4__Family XII;D_5__Guggenheimella;D_6__uncultured bacterium;D_7__;D_8__;D_9__;D_10__;D_11__;D_12__;D_13__;D_14__	0.9999640719227474
6409d11895ff924519098d4bc45b3140	D_0__Bacteria;D_1__Bacteroidetes;D_2__Bacteroidia;D_3__Bacteroidales;D_4__Bacteroidaceae;D_5__Bacteroides;Ambiguous_taxa;D_7__;D_8__;D_9__;D_10__;D_11__;D_12__;D_13__;D_14__	0.8060615036178946
b3be4333e39f69ccc3d0d51fd28d5a40	D_0__Bacteria;D_1__Tenericutes;D_2__Mollicutes;D_3__Acholeplasmatales;D_4__Acholeplasmataceae;D_5__Acholeplasma;Ambiguous_taxa;D_7__;D_8__;D_9__;D_10__;D_11__;D_12__;D_13__;D_14__	0.8213393773373696
c1fe0c645357e8c58eef7fede2dc52d5	D_0__Bacteria;D_1__Proteobacteria;D_2__Gammaproteobacteria;D_3__Betaproteobacteriales;D_4__Rhodocyclaceae;D_5__Thauera	0.9898652931796001
b2a60149dd4029f268238108686cb92e	D_0__Bacteria;D_1__Proteobacteria;D_2__Gammaproteobacteria;D_3__Betaproteobacteriales;D_4__Neisseriaceae;D_5__uncultured;D_6__uncultured bacterium;D_7__;D_8__;D_9__;D_10__;D_11__;D_12__;D_13__;D_14__	0.9998685337374569
f9c1c7de158ab4d555ec46bec26478f1	D_0__Bacteria;D_1__Bacteroidetes;D_2__Bacteroidia;D_3__Flavobacteriales;D_4__Flavobacteriaceae;D_5__Flavobacterium	0.9999999988900277
ba0041c1337005acb28c632dd266f1e1	D_0__Bacteria;D_1__Proteobacteria;D_2__Deltaproteobacteria;D_3__SAR324 clade(Marine group B);D_4__metagenome;D_5__;D_6__;D_7__;D_8__;D_9__;D_10__;D_11__;D_12__;D_13__;D_14__	0.998340747093782
2d1b2b9eaee01e198f3fc117a13a2dc6	D_0__Bacteria;D_1__Bacteroidetes;D_2__Bacteroidia;D_3__Bacteroidales;D_4__Bacteroidaceae;D_5__Bacteroides	0.9999988652246328
d3e6730de2729fd8c510ba77638a9776	D_0__Bacteria;D_1__Proteobacteria;D_2__Alphaproteobacteria;D_3__Sphingomonadales;D_4__Sphingomonadaceae;D_5__Sphingomonas	0.9977345753344665
9ab23f99ca4c9bd204f2190b04577664	D_0__Bacteria;D_1__Proteobacteria;D_2__Alphaproteobacteria;D_3__Sphingomonadales;D_4__Sphingomonadaceae;D_5__Novosphingobium	0.9975239746629234
a1c72117bea8a9bcd3fcf22425f8ca18	D_0__Bacteria;D_1__Firmicutes;D_2__Clostridia;D_3__Clostridiales;D_4__Peptostreptococcaceae;D_5__Acetoanaerobium;D_6__uncultured bacterium;D_7__;D_8__;D_9__;D_10__;D_11__;D_12__;D_13__;D_14__	0.9981715124019394
fcb6ebe6b831af359481de5b4b5b38e7	D_0__Bacteria;D_1__Proteobacteria;D_2__Gammaproteobacteria;D_3__Pseudomonadales;D_4__Moraxellaceae;D_5__Acinetobacter;D_6__Acinetobacter lwoffii;D_7__;D_8__;D_9__;D_10__;D_11__;D_12__;D_13__;D_14__	0.9348129484239206
acff54efe4ff372d17c0e8b2be3df627	D_0__Bacteria;D_1__Chlamydiae;D_2__Chlamydiae;D_3__Chlamydiales;D_4__cvE6;D_5__uncultured bacterium;D_6__;D_7__;D_8__;D_9__;D_10__;D_11__;D_12__;D_13__;D_14__	0.9999987914447017
2bbb28b70c3a3757e48663f4d0003ecc	D_0__Bacteria;D_1__Proteobacteria;D_2__Alphaproteobacteria;D_3__Sphingomonadales;D_4__Sphingomonadaceae;D_5__Sphingobium	0.8886222842507853
398cb8c5cc16d4bc31bf4840fb4167ac	D_0__Bacteria;D_1__Firmicutes;D_2__Bacilli;D_3__Lactobacillales;D_4__Streptococcaceae;D_5__Streptococcus;D_6__Streptococcus salivarius subsp. thermophilus;D_7__;D_8__;D_9__;D_10__;D_11__;D_12__;D_13__;D_14__	0.9463704929652392
0074e9461e91397c2668a72762825786	D_0__Bacteria;D_1__Firmicutes;D_2__Bacilli;D_3__Lactobacillales;D_4__Streptococcaceae;D_5__Streptococcus	0.9999999547391194
d7c23e59b62bfa6e1a798fc6145384e8	D_0__Bacteria;D_1__Patescibacteria;D_2__ABY1;D_3__Candidatus Magasanikbacteria;D_4__uncultured bacterium;D_5__;D_6__;D_7__;D_8__;D_9__;D_10__;D_11__;D_12__;D_13__;D_14__	0.9501427631022241
6b65c776e129b1e71b0eee0261bbd18b	D_0__Bacteria;D_1__Proteobacteria;D_2__Alphaproteobacteria;D_3__Sphingomonadales;D_4__Sphingomonadaceae;D_5__Rhizorhapis;D_6__uncultured bacterium;D_7__;D_8__;D_9__;D_10__;D_11__;D_12__;D_13__;D_14__	0.8960920599642294
59777186ad2e0947e97615b5d6225136	D_0__Bacteria;D_1__Firmicutes;D_2__Clostridia;D_3__Clostridiales;D_4__Ruminococcaceae;D_5__Faecalibacterium	0.9999138715995162
ab1257929cfef8e80de3736c30d4e7a9	D_0__Bacteria;D_1__Proteobacteria;D_2__Alphaproteobacteria;D_3__Rickettsiales;D_4__SM2D12;D_5__uncultured bacterium;D_6__;D_7__;D_8__;D_9__;D_10__;D_11__;D_12__;D_13__;D_14__	0.727286285921449
e8c46b063e2af748ec92b313e2137c1e	D_0__Bacteria;D_1__Bacteroidetes;D_2__Bacteroidia;D_3__Flavobacteriales;D_4__Flavobacteriaceae;D_5__Flavobacterium;D_6__uncultured bacterium;D_7__;D_8__;D_9__;D_10__;D_11__;D_12__;D_13__;D_14__	0.9777268112260464
4a88f63caed04eea76b2b1ecb2d2a7a3	D_0__Bacteria;D_1__Bacteroidetes;D_2__Bacteroidia;D_3__Sphingobacteriales;D_4__Sphingobacteriaceae;D_5__Sphingobacterium;D_6__uncultured bacterium;D_7__;D_8__;D_9__;D_10__;D_11__;D_12__;D_13__;D_14__	0.8758541678006386
0dd9afbcc738bed58bb71d47906fbd07	D_0__Bacteria;D_1__Chlamydiae;D_2__Chlamydiae;D_3__Chlamydiales;D_4__Parachlamydiaceae	0.998415153833262
9b1b22f033b9147b24232fc21e2410cf	D_0__Bacteria;D_1__Chloroflexi;D_2__KD4-96;D_3__uncultured bacterium;D_4__;D_5__;D_6__;D_7__;D_8__;D_9__;D_10__;D_11__;D_12__;D_13__;D_14__	0.865943625269533
11e38bc3067dda44f6b858c7f6d37e23	D_0__Bacteria;D_1__Proteobacteria;D_2__Gammaproteobacteria;D_3__Betaproteobacteriales;D_4__Burkholderiaceae;D_5__Polaromonas	0.9389276796743894
40fd293faefeea530b4746751f78b575	D_0__Bacteria;D_1__Actinobacteria;D_2__Actinobacteria;D_3__Propionibacteriales;D_4__Nocardioidaceae;D_5__Nocardioides	0.9971903431477875
ae2f71e8046a236814c316b6bafa5212	D_0__Bacteria;D_1__Bacteroidetes;D_2__Bacteroidia;D_3__Flavobacteriales;D_4__Flavobacteriaceae;D_5__Flavobacterium;Ambiguous_taxa;D_7__;D_8__;D_9__;D_10__;D_11__;D_12__;D_13__;D_14__	0.7231606072468079
cd25a7411f941b10330b41940abf05a1	D_0__Bacteria;D_1__Proteobacteria;D_2__Gammaproteobacteria;D_3__Betaproteobacteriales;D_4__Burkholderiaceae	0.9999999703364971
fd70ba3cd244f3b5728380880773f8a1	D_0__Bacteria;D_1__Actinobacteria;D_2__Actinobacteria;D_3__Corynebacteriales;D_4__Corynebacteriaceae;D_5__Corynebacterium 1;Ambiguous_taxa;D_7__;D_8__;D_9__;D_10__;D_11__;D_12__;D_13__;D_14__	0.9599983449760622
3f803c6a182a7484832b04d0550ce269	D_0__Bacteria;D_1__Actinobacteria;D_2__Actinobacteria;D_3__Kineosporiales;D_4__Kineosporiaceae;D_5__Kineococcus;Ambiguous_taxa;D_7__;D_8__;D_9__;D_10__;D_11__;D_12__;D_13__;D_14__	0.9973684091829382
e7868b781aafd2012562352d044f8cff	D_0__Bacteria;D_1__Actinobacteria;D_2__Actinobacteria;D_3__Micrococcales;D_4__Micrococcaceae;D_5__Rothia;D_6__uncultured bacterium;D_7__;D_8__;D_9__;D_10__;D_11__;D_12__;D_13__;D_14__	0.992725479627347
4146bb427456dd0bd9d723b6346ffa41	D_0__Bacteria;D_1__Omnitrophicaeota;D_2__uncultured bacterium;D_3__;D_4__;D_5__;D_6__;D_7__;D_8__;D_9__;D_10__;D_11__;D_12__;D_13__;D_14__	0.9981174963628147
b11762d5357048852463611429ffe9ef	D_0__Bacteria	0.9536468869795267
de4faca52985c8fd0c7f3296998a746c	D_0__Bacteria;D_1__Fusobacteria;D_2__Fusobacteriia;D_3__Fusobacteriales;D_4__Fusobacteriaceae;D_5__Fusobacterium;Ambiguous_taxa;D_7__;D_8__;D_9__;D_10__;D_11__;D_12__;D_13__;D_14__	0.8837763765933732
f64247301ef99da215d118b8d7f35793	D_0__Bacteria;D_1__Proteobacteria;D_2__Gammaproteobacteria;D_3__Betaproteobacteriales;D_4__Burkholderiaceae	0.9999999915571833
9e591b74426a273daf67e21d767e2b6a	D_0__Bacteria;D_1__Proteobacteria;D_2__Gammaproteobacteria;D_3__Pseudomonadales;D_4__Moraxellaceae;D_5__Acinetobacter;D_6__Acinetobacter lwoffii;D_7__;D_8__;D_9__;D_10__;D_11__;D_12__;D_13__;D_14__	0.9349183806448187
9cee9b6cc89c3931b5cbbce7d8f2189c	D_0__Bacteria;D_1__Bacteroidetes;D_2__Bacteroidia;D_3__Bacteroidales;D_4__Dysgonomonadaceae;D_5__Proteiniphilum;D_6__uncultured bacterium;D_7__;D_8__;D_9__;D_10__;D_11__;D_12__;D_13__;D_14__	0.8017443157168537
8af699a5282e501c4f470dcada5adf7b	D_0__Bacteria;D_1__Actinobacteria;D_2__Actinobacteria;D_3__Corynebacteriales;D_4__Corynebacteriaceae;D_5__Corynebacterium 1	0.8703112177541641
613caf7b9f3a5a9484a846dc872f8f41	D_0__Bacteria;D_1__Patescibacteria;D_2__Parcubacteria;D_3__Candidatus Nomurabacteria;D_4__uncultured bacterium;D_5__;D_6__;D_7__;D_8__;D_9__;D_10__;D_11__;D_12__;D_13__;D_14__	0.7139839927093714
c56a9a391c490f73eac823fb0376a2d3	D_0__Bacteria;D_1__Patescibacteria;D_2__Parcubacteria;D_3__Candidatus Azambacteria;D_4__uncultured bacterium;D_5__;D_6__;D_7__;D_8__;D_9__;D_10__;D_11__;D_12__;D_13__;D_14__	0.967348256476899
3ff0cf1eed7d3e2020a6e726e90d8b7a	D_0__Bacteria;D_1__Patescibacteria;D_2__Microgenomatia;D_3__Candidatus Curtissbacteria	0.9995036849376253
1935b9726fc8e67ef0b72ec5208097ce	D_0__Bacteria;D_1__Actinobacteria;D_2__Actinobacteria;D_3__Frankiales;D_4__Nakamurellaceae;D_5__Nakamurella;D_6__uncultured bacterium;D_7__;D_8__;D_9__;D_10__;D_11__;D_12__;D_13__;D_14__	0.9159051846958316
a7d9ac24cf597a17e98e400931d90089	D_0__Bacteria;D_1__Proteobacteria;D_2__Gammaproteobacteria;D_3__Pseudomonadales;D_4__Moraxellaceae;D_5__Alkanindiges;D_6__uncultured bacterium;D_7__;D_8__;D_9__;D_10__;D_11__;D_12__;D_13__;D_14__	0.9499208175911141
f1860fe716257bd5fd5c4c6a16cf3b95	D_0__Bacteria;D_1__Proteobacteria;D_2__Gammaproteobacteria;D_3__Betaproteobacteriales;D_4__Neisseriaceae;D_5__Neisseria;D_6__uncultured bacterium;D_7__;D_8__;D_9__;D_10__;D_11__;D_12__;D_13__;D_14__	0.8951764753862843
9be1e530091cbc8a0b345d987881d879	D_0__Bacteria;D_1__Patescibacteria;D_2__Parcubacteria;D_3__Candidatus Nomurabacteria;D_4__uncultured bacterium;D_5__;D_6__;D_7__;D_8__;D_9__;D_10__;D_11__;D_12__;D_13__;D_14__	0.9992394914821201
cedeccb6916dc454e36b228448c3c221	D_0__Bacteria;D_1__Patescibacteria;D_2__Parcubacteria;D_3__Candidatus Nomurabacteria;D_4__uncultured bacterium;D_5__;D_6__;D_7__;D_8__;D_9__;D_10__;D_11__;D_12__;D_13__;D_14__	0.8355332230521062
a167148e336f2fec45bf0d96be0ffe85	D_0__Bacteria;D_1__Proteobacteria;D_2__Gammaproteobacteria;D_3__Alteromonadales;D_4__Shewanellaceae;D_5__Shewanella	0.9999958451446676
2740cf2417c92847cc298cbd71dd1fcd	D_0__Bacteria;D_1__Firmicutes;D_2__Negativicutes;D_3__Selenomonadales;D_4__Veillonellaceae;D_5__Veillonella	0.9999999995856846
e0766585403ba5a5428e98531d20713d	D_0__Bacteria	0.998990542542897
32ff47f0cc0086d374ed8f895c5a4cdb	D_0__Bacteria;D_1__Bacteroidetes;D_2__Bacteroidia;D_3__Sphingobacteriales;D_4__Sphingobacteriaceae;D_5__Pedobacter;Ambiguous_taxa;D_7__;D_8__;D_9__;D_10__;D_11__;D_12__;D_13__;D_14__	0.781441309542738
8a5862d72e5df0e15d7e5bd109b975b9	D_0__Bacteria;D_1__Proteobacteria;D_2__Gammaproteobacteria;D_3__Betaproteobacteriales;D_4__Burkholderiaceae;D_5__Janthinobacterium	0.9173967431094038
abe13d405f9d0bc6f8ac61d3fb2d37dd	D_0__Bacteria;D_1__Firmicutes	0.7716973827173201
308df1fb41d807a16562a9960b47db39	D_0__Bacteria;D_1__Firmicutes;D_2__Bacilli;D_3__Bacillales;D_4__Planococcaceae;D_5__Sporosarcina;Ambiguous_taxa;D_7__;D_8__;D_9__;D_10__;D_11__;D_12__;D_13__;D_14__	0.8208078200832569
f8c551563838394ff8a2328f12ff75a7	D_0__Bacteria;D_1__Bacteroidetes;D_2__Bacteroidia;D_3__Flavobacteriales;D_4__Crocinitomicaceae;D_5__Fluviicola;D_6__uncultured bacterium;D_7__;D_8__;D_9__;D_10__;D_11__;D_12__;D_13__;D_14__	0.7205825224956571
dc3fe7977f4b4bcbcce441065b69602f	D_0__Bacteria;D_1__Bacteroidetes;D_2__Bacteroidia;D_3__Bacteroidales;D_4__Bacteroidaceae;D_5__Bacteroides;Ambiguous_taxa;D_7__;D_8__;D_9__;D_10__;D_11__;D_12__;D_13__;D_14__	0.7477190943925441
73dcd1589006b6d5d3f8affb037f422b	D_0__Bacteria;D_1__Bacteroidetes;D_2__Bacteroidia;D_3__Flavobacteriales;D_4__Flavobacteriaceae;D_5__Flavobacterium;D_6__metagenome;D_7__;D_8__;D_9__;D_10__;D_11__;D_12__;D_13__;D_14__	0.8503958801814947
a4c485a69409b66a7ad5e7b8c3710144	D_0__Bacteria;D_1__Proteobacteria;D_2__Gammaproteobacteria;D_3__Xanthomonadales;D_4__Xanthomonadaceae;D_5__Stenotrophomonas	0.9999991355451557
6abeb388528fdb61e8c89430a4a8bf95	D_0__Bacteria;D_1__Bacteroidetes;D_2__Bacteroidia;D_3__Flavobacteriales;D_4__Weeksellaceae;D_5__Elizabethkingia;Ambiguous_taxa;D_7__;D_8__;D_9__;D_10__;D_11__;D_12__;D_13__;D_14__	0.9972533202695125
2142f91a73e9fa8be487187292836d45	D_0__Bacteria;D_1__Proteobacteria;D_2__Gammaproteobacteria;D_3__Betaproteobacteriales;D_4__Burkholderiaceae	0.9999976961288297
eaedbc36ab419c72fe12c3ab0b7aa58a	D_0__Bacteria;D_1__Proteobacteria;D_2__Deltaproteobacteria;D_3__Oligoflexales;D_4__0319-6G20;D_5__uncultured bacterium;D_6__;D_7__;D_8__;D_9__;D_10__;D_11__;D_12__;D_13__;D_14__	0.7465698905602671
b672de3b577f55a4350eabdce0f18904	D_0__Bacteria;D_1__Proteobacteria;D_2__Gammaproteobacteria;D_3__Pseudomonadales;D_4__Moraxellaceae;D_5__Alkanindiges;D_6__uncultured bacterium;D_7__;D_8__;D_9__;D_10__;D_11__;D_12__;D_13__;D_14__	0.9382895050320068
de8178d2f8d163e18fd8b17c69b747bf	D_0__Bacteria;D_1__Patescibacteria;D_2__Parcubacteria;D_3__Candidatus Adlerbacteria;D_4__metagenome;D_5__;D_6__;D_7__;D_8__;D_9__;D_10__;D_11__;D_12__;D_13__;D_14__	0.9467902367561694
c434cb516bfaf694f6f92bc8752e2a6f	D_0__Bacteria;D_1__Deinococcus-Thermus;D_2__Deinococci;D_3__Deinococcales;D_4__Deinococcaceae;D_5__Deinococcus;Ambiguous_taxa;D_7__;D_8__;D_9__;D_10__;D_11__;D_12__;D_13__;D_14__	0.9888630477956802
e16b9ce3b38017f4907aeb633beead5b	D_0__Bacteria;D_1__Verrucomicrobia;D_2__Verrucomicrobiae;D_3__Verrucomicrobiales;D_4__Verrucomicrobiaceae;D_5__uncultured;D_6__uncultured bacterium;D_7__;D_8__;D_9__;D_10__;D_11__;D_12__;D_13__;D_14__	0.8988861750324859
e15ce2795a83ef684c5b16f7ccd2be65	D_0__Bacteria;D_1__Proteobacteria;D_2__Alphaproteobacteria;D_3__Caulobacterales;D_4__Caulobacteraceae;D_5__PMMR1;D_6__uncultured bacterium;D_7__;D_8__;D_9__;D_10__;D_11__;D_12__;D_13__;D_14__	0.990722815077479
04bd991ceb063677ce45f99461a4e0e2	D_0__Bacteria;D_1__Proteobacteria;D_2__Gammaproteobacteria;D_3__Legionellales;D_4__Legionellaceae;D_5__Legionella;D_6__uncultured bacterium;D_7__;D_8__;D_9__;D_10__;D_11__;D_12__;D_13__;D_14__	0.8687520366545929
404786ee7c0156ca3b1e1b9737d30448	D_0__Bacteria;D_1__Firmicutes;D_2__Bacilli;D_3__Lactobacillales;D_4__Streptococcaceae;D_5__Streptococcus;D_6__uncultured bacterium;D_7__;D_8__;D_9__;D_10__;D_11__;D_12__;D_13__;D_14__	0.7000458397868963
a9a3e1e839fbaa0911633b32f99dd557	D_0__Bacteria;D_1__Patescibacteria;D_2__Parcubacteria;D_3__Candidatus Nomurabacteria;D_4__uncultured bacterium;D_5__;D_6__;D_7__;D_8__;D_9__;D_10__;D_11__;D_12__;D_13__;D_14__	0.9531331402053891
e606e6a9dbcbaefd0fe8f53571bbcab0	D_0__Bacteria;D_1__Bacteroidetes;D_2__Bacteroidia;D_3__Bacteroidales;D_4__Prevotellaceae;D_5__Prevotella 7;D_6__uncultured bacterium;D_7__;D_8__;D_9__;D_10__;D_11__;D_12__;D_13__;D_14__	0.9349124689733511
080ae01c3cc339d16fe9da09d1cb38b0	D_0__Bacteria;D_1__Firmicutes;D_2__Negativicutes;D_3__Selenomonadales;D_4__Veillonellaceae;D_5__Pelosinus;D_6__uncultured bacterium;D_7__;D_8__;D_9__;D_10__;D_11__;D_12__;D_13__;D_14__	0.9995991379355477
96a3587ccfc4cd4b62930b5f0c5f9f05	D_0__Bacteria;D_1__Actinobacteria;D_2__Acidimicrobiia;D_3__Microtrichales;D_4__Microtrichaceae;D_5__uncultured;D_6__uncultured bacterium;D_7__;D_8__;D_9__;D_10__;D_11__;D_12__;D_13__;D_14__	0.9237276956279353
d6644f4a7ce10bb7038f9407a964fa87	D_0__Bacteria;D_1__Proteobacteria;D_2__Gammaproteobacteria;D_3__Legionellales;D_4__Legionellaceae;D_5__Legionella;D_6__uncultured bacterium;D_7__;D_8__;D_9__;D_10__;D_11__;D_12__;D_13__;D_14__	0.8291284025856241
e1b2b6ae4af6686429c21926cc0314a0	D_0__Bacteria;D_1__Cyanobacteria;D_2__Oxyphotobacteria;D_3__Chloroplast;D_4__Citrus maxima;D_5__;D_6__;D_7__;D_8__;D_9__;D_10__;D_11__;D_12__;D_13__;D_14__	0.8145041495419425
d4ecfe33623f297a74de51d7f28b39aa	D_0__Bacteria;D_1__Proteobacteria;D_2__Gammaproteobacteria;D_3__Betaproteobacteriales;D_4__Burkholderiaceae	0.9999992307753668
05cb1408aaaad271c74a2e688a26f73f	D_0__Bacteria;D_1__Proteobacteria;D_2__Gammaproteobacteria;D_3__Betaproteobacteriales;D_4__Burkholderiaceae;D_5__Noviherbaspirillum	0.9367032815180211
2ad51e63f739f79198e90a219e4f6b1c	D_0__Bacteria;D_1__Proteobacteria;D_2__Gammaproteobacteria;D_3__Enterobacteriales;D_4__Enterobacteriaceae;D_5__Serratia	0.9509009784875526
6dec03eb7c318ad9de332d42c1172c99	D_0__Bacteria;D_1__Proteobacteria;D_2__Gammaproteobacteria;D_3__Pseudomonadales;D_4__Moraxellaceae;D_5__Enhydrobacter;D_6__uncultured bacterium;D_7__;D_8__;D_9__;D_10__;D_11__;D_12__;D_13__;D_14__	0.8765872478398045
cb7bdd58467b028897442d11ff835c85	D_0__Bacteria;D_1__Patescibacteria;D_2__ABY1;D_3__Candidatus Komeilibacteria;D_4__uncultured bacterium;D_5__;D_6__;D_7__;D_8__;D_9__;D_10__;D_11__;D_12__;D_13__;D_14__	0.9047020463379698
d757be367f971fea0a0454ddfc030f20	D_0__Bacteria;D_1__Proteobacteria;D_2__Alphaproteobacteria;D_3__Rhodobacterales;D_4__Rhodobacteraceae	0.9999510689222278
f47beff0fc3748fcf424bf33bc490cf2	D_0__Bacteria;D_1__Proteobacteria;D_2__Gammaproteobacteria;D_3__Xanthomonadales;D_4__Xanthomonadaceae;D_5__Pseudoxanthomonas;Ambiguous_taxa;D_7__;D_8__;D_9__;D_10__;D_11__;D_12__;D_13__;D_14__	0.8444716022110057
e9c53ebdb78bb6e57371c0f2fdfe393f	D_0__Bacteria;D_1__Patescibacteria;D_2__Gracilibacteria;D_3__metagenome;D_4__;D_5__;D_6__;D_7__;D_8__;D_9__;D_10__;D_11__;D_12__;D_13__;D_14__	0.9984077827414483
6b03f680397ad7c6cc592e929c076cb4	D_0__Bacteria;D_1__Bacteroidetes;D_2__Bacteroidia;D_3__Chitinophagales;D_4__Chitinophagaceae;D_5__Ferruginibacter	0.9986176949188258
79690603fc14181f7a31ead1cb281323	D_0__Bacteria;D_1__Bacteroidetes;D_2__Bacteroidia;D_3__Bacteroidales;D_4__Prolixibacteraceae;D_5__Roseimarinus;D_6__uncultured bacterium;D_7__;D_8__;D_9__;D_10__;D_11__;D_12__;D_13__;D_14__	0.9999652476964648
2b32c29b38857c894145d2a49668fed6	D_0__Bacteria	0.9999999999985546
836d43a2ff8c6ae378553d85bfb5f4e4	D_0__Bacteria;D_1__Proteobacteria;D_2__Alphaproteobacteria;D_3__Rhizobiales;D_4__Rhizobiales Incertae Sedis;D_5__Phreatobacter;D_6__uncultured bacterium;D_7__;D_8__;D_9__;D_10__;D_11__;D_12__;D_13__;D_14__	0.9694864079677276
55464b89bf69f14d1674bc56a8e4dc07	D_0__Bacteria;D_1__Bacteroidetes;D_2__Bacteroidia;D_3__Flavobacteriales;D_4__Weeksellaceae;D_5__Chryseobacterium;D_6__uncultured bacterium;D_7__;D_8__;D_9__;D_10__;D_11__;D_12__;D_13__;D_14__	0.9804376492955188
af071877483471f966450439592a9a66	D_0__Bacteria;D_1__Proteobacteria;D_2__Gammaproteobacteria;D_3__Pseudomonadales;D_4__Pseudomonadaceae;D_5__Pseudomonas	0.9245123807219866
3d5baff45729bf2214074c2e9f77ad10	D_0__Bacteria;D_1__Proteobacteria;D_2__Gammaproteobacteria;D_3__Pseudomonadales;D_4__Moraxellaceae;D_5__Acinetobacter;D_6__Acinetobacter calcoaceticus;D_7__;D_8__;D_9__;D_10__;D_11__;D_12__;D_13__;D_14__	0.9797326086440566
c48070f3061b086b60ff32f77e0002fa	D_0__Bacteria;D_1__Firmicutes;D_2__Clostridia;D_3__Clostridiales;D_4__Ruminococcaceae;D_5__Subdoligranulum;D_6__uncultured bacterium;D_7__;D_8__;D_9__;D_10__;D_11__;D_12__;D_13__;D_14__	0.9413140885014063
643078f0284faa2290e9c14697d29c4d	D_0__Bacteria;D_1__Firmicutes;D_2__Bacilli;D_3__Bacillales;D_4__Planococcaceae;D_5__Solibacillus;D_6__uncultured bacterium;D_7__;D_8__;D_9__;D_10__;D_11__;D_12__;D_13__;D_14__	0.9399458523925605
88e1f8b74a7ad0ae1fa549fbe04dfa02	D_0__Bacteria;D_1__Proteobacteria;D_2__Alphaproteobacteria;D_3__Sphingomonadales;D_4__Sphingomonadaceae;D_5__Sphingomonas	0.9817443599060857
25113574da75009664fe57dcc858c184	D_0__Bacteria;D_1__Bacteroidetes;D_2__Bacteroidia;D_3__Flavobacteriales;D_4__Flavobacteriaceae;D_5__Flavobacterium;Ambiguous_taxa;D_7__;D_8__;D_9__;D_10__;D_11__;D_12__;D_13__;D_14__	0.8590079492578698
dc11b66ddfb39e4e58503cfb80260050	D_0__Bacteria;Ambiguous_taxa;Ambiguous_taxa;Ambiguous_taxa;Ambiguous_taxa;Ambiguous_taxa;D_6__;D_7__;D_8__;D_9__;D_10__;D_11__;D_12__;D_13__;D_14__	0.7495824315906857
57423e85425f5e67cebd89d56cad4a34	D_0__Bacteria;D_1__Patescibacteria;D_2__Microgenomatia;D_3__Candidatus Woykebacteria;D_4__uncultured bacterium;D_5__;D_6__;D_7__;D_8__;D_9__;D_10__;D_11__;D_12__;D_13__;D_14__	0.9455222459432309
3848a76a47ee4de5ed9e6bd006fb9e25	D_0__Bacteria;D_1__Proteobacteria;D_2__Gammaproteobacteria;D_3__Pseudomonadales;D_4__Moraxellaceae;D_5__Acinetobacter	0.9999994698738853
d2d7cca9deadab2160efefd4c6ab7a3b	D_0__Bacteria	0.9998765957872
0f1fcbf00d825df5c02bbcde4df020dc	D_0__Bacteria;D_1__Actinobacteria;D_2__Actinobacteria;D_3__Corynebacteriales;D_4__Nocardiaceae;D_5__Rhodococcus;D_6__Rhodococcus erythropolis;D_7__;D_8__;D_9__;D_10__;D_11__;D_12__;D_13__;D_14__	0.8109361815791676
37e13480ebebfbd981d726e5a73d4a8b	D_0__Bacteria;D_1__Bacteroidetes;D_2__Bacteroidia;D_3__Chitinophagales;D_4__Chitinophagaceae;D_5__Ferruginibacter	0.9991788399439298
15259fae908aea9e1247ee11b0004095	D_0__Bacteria;D_1__Patescibacteria;D_2__Parcubacteria;D_3__Candidatus Giovannonibacteria	0.9067663860475862
36b543907ed2e4e4c2415e0462afed3d	D_0__Bacteria;D_1__Actinobacteria;D_2__Actinobacteria;D_3__Micrococcales;D_4__Micrococcaceae;D_5__Paeniglutamicibacter;Ambiguous_taxa;D_7__;D_8__;D_9__;D_10__;D_11__;D_12__;D_13__;D_14__	0.8600661839869994
9c6c940a59bab6a9d04ff41dcc6a8e2f	D_0__Bacteria;D_1__Patescibacteria;D_2__Parcubacteria;D_3__uncultured bacterium;D_4__;D_5__;D_6__;D_7__;D_8__;D_9__;D_10__;D_11__;D_12__;D_13__;D_14__	0.8355138891785064
85c44c83eddc5d3028261a1000b7d0e1	D_0__Bacteria;D_1__Firmicutes;D_2__Bacilli;D_3__Bacillales;D_4__Family XI;D_5__Gemella;D_6__uncultured bacterium;D_7__;D_8__;D_9__;D_10__;D_11__;D_12__;D_13__;D_14__	0.9121078725121874
a7da93a9744a7863292bcf97d47b6a10	D_0__Bacteria;D_1__Actinobacteria;D_2__Actinobacteria;D_3__Micrococcales;D_4__Intrasporangiaceae	0.9998301688810131
d9077f05b130782dbc0fe791bc719116	D_0__Bacteria;D_1__Proteobacteria;D_2__Alphaproteobacteria;D_3__Sphingomonadales;D_4__Sphingomonadaceae;D_5__Sphingomonas	0.998423156684565
afaab28f537a72577d22fb00949df1f6	D_0__Bacteria;D_1__Proteobacteria;D_2__Gammaproteobacteria;D_3__Betaproteobacteriales;D_4__Burkholderiaceae;D_5__Polaromonas	0.9417828307597745
0576c19c41a3ceb002faed1753fe079a	D_0__Bacteria;D_1__Proteobacteria;D_2__Gammaproteobacteria;D_3__Alteromonadales;D_4__Alteromonadaceae;D_5__Rheinheimera	0.9999875622057682
4a85cf712cdddb363b4e9ecc9058d4df	D_0__Bacteria;D_1__Actinobacteria;D_2__Actinobacteria;D_3__Micrococcales;D_4__Micrococcaceae;D_5__Micrococcus	0.9998816014014843
6a7c6d542165a8c55f294abb484ef835	D_0__Bacteria;D_1__Patescibacteria;D_2__Parcubacteria;D_3__Candidatus Nomurabacteria;D_4__uncultured bacterium;D_5__;D_6__;D_7__;D_8__;D_9__;D_10__;D_11__;D_12__;D_13__;D_14__	0.9355439172263625
41895d8b6183286ded11e23787dcf3a2	D_0__Bacteria	0.9999249241238714
b58d77c83fe8c3c692fa0b3037a56283	D_0__Bacteria;D_1__Proteobacteria;D_2__Gammaproteobacteria;D_3__Pseudomonadales;D_4__Moraxellaceae;D_5__Acinetobacter	0.9999995999276156
5678dbc7bc446a6f715af412ec529bdd	D_0__Bacteria;D_1__Proteobacteria;D_2__Gammaproteobacteria;D_3__Pseudomonadales;D_4__Pseudomonadaceae;D_5__Pseudomonas	0.9999066045293176
987f7e313ebd1df809b13a7696ad742f	D_0__Bacteria;D_1__Patescibacteria;D_2__Microgenomatia;D_3__Candidatus Woesebacteria	0.9986292605582253
f6f2be3788307820a8c45f4f3556e595	D_0__Bacteria;D_1__Proteobacteria;D_2__Alphaproteobacteria;D_3__Rickettsiales;D_4__Mitochondria	0.9999999856275591
0ace0aada155d6920e19b5b634e4aef0	D_0__Bacteria;D_1__Actinobacteria;D_2__Actinobacteria;D_3__Kineosporiales;D_4__Kineosporiaceae;D_5__Quadrisphaera;D_6__uncultured bacterium;D_7__;D_8__;D_9__;D_10__;D_11__;D_12__;D_13__;D_14__	0.999757780815105
97991ce469a1cc109b514c89920eaa50	D_0__Bacteria;D_1__Proteobacteria;D_2__Alphaproteobacteria;D_3__Sphingomonadales;D_4__Sphingomonadaceae;D_5__Sphingomonas	0.9617599913237128
def899a46d4848ad5fb3ccf605b505e5	D_0__Bacteria;D_1__Patescibacteria;D_2__Parcubacteria	0.9645901201708416
20771145cf12421d2ebd79c37760203d	D_0__Bacteria;D_1__Acidobacteria;D_2__Subgroup 5;D_3__uncultured bacterium;D_4__;D_5__;D_6__;D_7__;D_8__;D_9__;D_10__;D_11__;D_12__;D_13__;D_14__	0.9509689787132898
1f95b75d4f1dfeef0e83d5ae75e47242	D_0__Bacteria;D_1__Patescibacteria;D_2__Parcubacteria;D_3__uncultured Parcubacteria group bacterium;D_4__;D_5__;D_6__;D_7__;D_8__;D_9__;D_10__;D_11__;D_12__;D_13__;D_14__	0.7966812435269015
ed1d9941f1883a3895ec8e70d809358c	D_0__Bacteria;D_1__Proteobacteria;D_2__Gammaproteobacteria;D_3__Xanthomonadales;D_4__Rhodanobacteraceae;D_5__Rhodanobacter;Ambiguous_taxa;D_7__;D_8__;D_9__;D_10__;D_11__;D_12__;D_13__;D_14__	0.7097465127198175
78b1c99b0d38527dfafdc39b75b040cc	D_0__Bacteria;D_1__Acidobacteria;D_2__Blastocatellia (Subgroup 4);D_3__11-24;D_4__uncultured bacterium;D_5__;D_6__;D_7__;D_8__;D_9__;D_10__;D_11__;D_12__;D_13__;D_14__	0.79843770594244
c7103977ec5be42bef0d0c60b5bb78b6	D_0__Bacteria;D_1__Proteobacteria;D_2__Alphaproteobacteria;D_3__Tistrellales;D_4__Geminicoccaceae;D_5__Geminicoccus;D_6__uncultured bacterium;D_7__;D_8__;D_9__;D_10__;D_11__;D_12__;D_13__;D_14__	0.9226240747139149
2b5a7c50ea3f17e5ffd52e7a53429ba4	D_0__Bacteria;D_1__Bacteroidetes;D_2__Bacteroidia;D_3__Bacteroidales;D_4__Bacteroidaceae;D_5__Bacteroides;D_6__uncultured Bacteroidetes bacterium;D_7__;D_8__;D_9__;D_10__;D_11__;D_12__;D_13__;D_14__	0.8924958021843687
7a5abbe09f59f6e9672b9b382d3465d5	D_0__Bacteria;D_1__Firmicutes;D_2__Clostridia;D_3__Clostridiales;D_4__Ruminococcaceae;D_5__Ruminococcaceae UCG-002	0.9999976582702569
652580097e620a89f6a94c3bd16d6628	D_0__Bacteria;D_1__Patescibacteria;D_2__Microgenomatia;D_3__Candidatus Woesebacteria;D_4__uncultured bacterium;D_5__;D_6__;D_7__;D_8__;D_9__;D_10__;D_11__;D_12__;D_13__;D_14__	0.9993926079387034
7a04839ffd6596057386524534ba5977	D_0__Bacteria;D_1__Proteobacteria;D_2__Gammaproteobacteria;D_3__Pseudomonadales;D_4__Moraxellaceae;D_5__Acinetobacter	0.9999983009730922
38df4895f4b156b10856ad6db9571dfc	D_0__Bacteria;D_1__Proteobacteria;D_2__Alphaproteobacteria;D_3__Rhizobiales;D_4__Hyphomicrobiaceae;D_5__Hyphomicrobium	0.9973292167939767
60c24e14ac67927ee85a38e54d24a54e	D_0__Bacteria;D_1__Proteobacteria;D_2__Alphaproteobacteria;D_3__Micropepsales;D_4__Micropepsaceae;D_5__uncultured	0.9999999979583841
39c47f3d76baee36a286c74330d36b6f	D_0__Bacteria;D_1__Actinobacteria;D_2__Actinobacteria;D_3__Pseudonocardiales;D_4__Pseudonocardiaceae;D_5__Pseudonocardia	0.9999688268786985
30f9f0c34151da31d156cd5c1fefeabc	D_0__Bacteria;D_1__Epsilonbacteraeota;D_2__Campylobacteria;D_3__Campylobacterales;D_4__Sulfurospirillaceae;D_5__Sulfurospirillum	0.999999999813985
199b6374da3caa68a532e12f7ecf59e8	D_0__Bacteria;D_1__Verrucomicrobia;D_2__Verrucomicrobiae;D_3__Verrucomicrobiales;D_4__Verrucomicrobiaceae	0.999952977708641
210df99c3dcaa6b4b1755ca980728c08	D_0__Bacteria;D_1__Acidobacteria;D_2__Acidobacteriia;D_3__Acidobacteriales;D_4__Acidobacteriaceae (Subgroup 1);D_5__Granulicella;D_6__uncultured bacterium;D_7__;D_8__;D_9__;D_10__;D_11__;D_12__;D_13__;D_14__	0.8374006952207986
9bdf6397c8617a32f497d2f27941e487	D_0__Bacteria;D_1__Patescibacteria;D_2__Parcubacteria;D_3__Candidatus Azambacteria;D_4__uncultured bacterium;D_5__;D_6__;D_7__;D_8__;D_9__;D_10__;D_11__;D_12__;D_13__;D_14__	0.9412798429518251
0859cb4ff1e99c0c79f5b5e13200f0f0	D_0__Bacteria;D_1__Proteobacteria;D_2__Alphaproteobacteria;D_3__Rhizobiales;D_4__Beijerinckiaceae;D_5__Microvirga;D_6__uncultured bacterium;D_7__;D_8__;D_9__;D_10__;D_11__;D_12__;D_13__;D_14__	0.8516668723253461
10dc0811cf67e561ad0097a92ebc6914	D_0__Bacteria;D_1__Cyanobacteria;D_2__Oxyphotobacteria;D_3__Nostocales;D_4__Chroococcidiopsaceae;D_5__uncultured	0.821276680277192
84ae2ef59e66cba773b91f277ce18e60	D_0__Bacteria;D_1__Firmicutes;D_2__Bacilli;D_3__Lactobacillales;D_4__Carnobacteriaceae	0.9029560080852372
4d99c652cdf7cca97f06d8655b7aa24f	D_0__Bacteria;D_1__Patescibacteria;D_2__Parcubacteria;D_3__uncultured bacterium;D_4__;D_5__;D_6__;D_7__;D_8__;D_9__;D_10__;D_11__;D_12__;D_13__;D_14__	0.9999999368153445
418d616e98595659e3349e01cf22ecc5	D_0__Bacteria;D_1__Patescibacteria;D_2__Parcubacteria;D_3__Candidatus Azambacteria;D_4__uncultured bacterium;D_5__;D_6__;D_7__;D_8__;D_9__;D_10__;D_11__;D_12__;D_13__;D_14__	0.882488835959952
fd496fd32dc8c08ade2e8b6c9d8ee13d	D_0__Bacteria;D_1__Firmicutes;D_2__Bacilli;D_3__Lactobacillales;D_4__Streptococcaceae;D_5__Streptococcus;D_6__Streptococcus salivarius subsp. thermophilus;D_7__;D_8__;D_9__;D_10__;D_11__;D_12__;D_13__;D_14__	0.9253078228288294
c94c838ca75c05934dc9d5bc13d42b5c	D_0__Bacteria;D_1__Proteobacteria;D_2__Gammaproteobacteria;D_3__Enterobacteriales;D_4__Enterobacteriaceae	0.9999891899057788
23837eb59fe793e79fa103de190bca60	D_0__Bacteria;D_1__Proteobacteria;D_2__Gammaproteobacteria;D_3__Betaproteobacteriales;D_4__Burkholderiaceae	0.7325515743078149
86b88293f1346553afd76f4297aab303	D_0__Bacteria;D_1__Actinobacteria;D_2__Actinobacteria;D_3__Micrococcales;D_4__Microbacteriaceae	0.9999850069776036
5797961a501dbecac9a15d0e0ced15b4	D_0__Bacteria;D_1__Actinobacteria;D_2__Acidimicrobiia;D_3__IMCC26256	0.9999950261588171
4cbfff144d4e7a4e0f4619ed505be070	D_0__Bacteria;D_1__Proteobacteria;D_2__Gammaproteobacteria;D_3__Enterobacteriales;D_4__Enterobacteriaceae	0.9999989731690706
119028f0ef18e5326af01829c57ee772	D_0__Bacteria;D_1__Patescibacteria;D_2__Gracilibacteria;Ambiguous_taxa;D_4__;D_5__;D_6__;D_7__;D_8__;D_9__;D_10__;D_11__;D_12__;D_13__;D_14__	0.9805703860089264
573091d7ddd85f9c5f14a7e53d2ba0bf	D_0__Bacteria;D_1__Proteobacteria;D_2__Alphaproteobacteria;D_3__Caulobacterales;D_4__Caulobacteraceae;D_5__Caulobacter;Ambiguous_taxa;D_7__;D_8__;D_9__;D_10__;D_11__;D_12__;D_13__;D_14__	0.739584594814858
f09d018c818033f0c37308498d99c1a8	D_0__Bacteria;D_1__Armatimonadetes;D_2__Chthonomonadetes;D_3__Chthonomonadales;D_4__Chthonomonadaceae;D_5__Chthonomonas;D_6__uncultured bacterium;D_7__;D_8__;D_9__;D_10__;D_11__;D_12__;D_13__;D_14__	0.9891552750840232
651a032a4d91ca43b13549f6057e0baf	D_0__Bacteria;D_1__Bacteroidetes;D_2__Bacteroidia;D_3__Sphingobacteriales;D_4__AKYH767	0.9999279347917337
510fc7ce79e4b9d729b7c819bf9e11c0	D_0__Bacteria;D_1__Bacteroidetes;D_2__Bacteroidia;D_3__Bacteroidales;D_4__Prevotellaceae;D_5__Prevotella 2;D_6__uncultured bacterium;D_7__;D_8__;D_9__;D_10__;D_11__;D_12__;D_13__;D_14__	0.997349666657644
63956f151f552248595b89bbf2d6ee0e	D_0__Bacteria;D_1__Bacteroidetes;D_2__Bacteroidia;D_3__Bacteroidales;D_4__Bacteroidaceae;D_5__Bacteroides;D_6__uncultured Bacteroidetes bacterium;D_7__;D_8__;D_9__;D_10__;D_11__;D_12__;D_13__;D_14__	0.9012532192312208
ce64f8971720fb1215c0279ae714afad	D_0__Bacteria;D_1__Acidobacteria;D_2__Blastocatellia (Subgroup 4);D_3__Pyrinomonadales;D_4__Pyrinomonadaceae;D_5__RB41	0.8527692330692419
71e97335390e66bfc811963b104955df	D_0__Bacteria;D_1__Actinobacteria;D_2__Actinobacteria;D_3__Corynebacteriales;D_4__Nocardiaceae;D_5__Rhodococcus;D_6__Rhodococcus erythropolis;D_7__;D_8__;D_9__;D_10__;D_11__;D_12__;D_13__;D_14__	0.817712984916108
89bf5be9fa069578fb614bf80696ea62	D_0__Bacteria;D_1__Planctomycetes;D_2__Planctomycetacia;D_3__Gemmatales;D_4__Gemmataceae;D_5__uncultured;D_6__metagenome;D_7__;D_8__;D_9__;D_10__;D_11__;D_12__;D_13__;D_14__	0.8441601476411283
5fc598aa84d6d91fee7a94d426063db3	D_0__Bacteria;D_1__Patescibacteria;D_2__Parcubacteria	0.9885339710417556
431bcd939ef258cb4b9551b9a4206696	D_0__Bacteria;D_1__Proteobacteria;D_2__Gammaproteobacteria;D_3__Xanthomonadales;D_4__Xanthomonadaceae;D_5__Lysobacter	0.9989675401685939
f0e0dc981e277814e30ccdb17ee6fb39	D_0__Bacteria;D_1__Planctomycetes;D_2__Planctomycetacia;D_3__Planctomycetales;D_4__uncultured;D_5__uncultured bacterium;D_6__;D_7__;D_8__;D_9__;D_10__;D_11__;D_12__;D_13__;D_14__	0.9880804053738924
a5c1477410f5dcc7cd2f28778a5a44f7	D_0__Bacteria;D_1__Proteobacteria;D_2__Gammaproteobacteria;D_3__Methylococcales;D_4__Methylomonaceae;D_5__uncultured;D_6__uncultured bacterium;D_7__;D_8__;D_9__;D_10__;D_11__;D_12__;D_13__;D_14__	0.7816396559788483
3727ceadad7cc135507c599c598c986f	D_0__Bacteria;D_1__Proteobacteria;D_2__Deltaproteobacteria;D_3__Oligoflexales;D_4__0319-6G20;D_5__metagenome;D_6__;D_7__;D_8__;D_9__;D_10__;D_11__;D_12__;D_13__;D_14__	0.8273667115139959
ff91cec201ba6e4b3c26aa3328ffe298	D_0__Bacteria;D_1__Bacteroidetes;D_2__Bacteroidia;D_3__Chitinophagales;D_4__Chitinophagaceae	0.9999999995499202
7f50e3fd1c73913026c731042f0a6673	D_0__Bacteria;D_1__Patescibacteria;D_2__Parcubacteria;D_3__Candidatus Kaiserbacteria;D_4__uncultured bacterium;D_5__;D_6__;D_7__;D_8__;D_9__;D_10__;D_11__;D_12__;D_13__;D_14__	0.8798471174486974
eb79ea20745357bc77683e03c5955d73	D_0__Bacteria;D_1__Bacteroidetes;D_2__Bacteroidia;D_3__Bacteroidales;D_4__Bacteroidales UCG-001;D_5__uncultured bacterium;D_6__;D_7__;D_8__;D_9__;D_10__;D_11__;D_12__;D_13__;D_14__	0.9913476350490946
ad812d291d6664b0e2cb36a8563637b3	D_0__Bacteria;D_1__Proteobacteria;D_2__Alphaproteobacteria;D_3__Rhizobiales;D_4__Rhizobiaceae;D_5__Aquamicrobium;Ambiguous_taxa;D_7__;D_8__;D_9__;D_10__;D_11__;D_12__;D_13__;D_14__	0.7713994322712711
c4481c5713defffb7af98de5db9e163f	D_0__Bacteria;D_1__Bacteroidetes;D_2__Bacteroidia;D_3__Bacteroidales;D_4__Paludibacteraceae;D_5__Paludibacter;D_6__uncultured bacterium;D_7__;D_8__;D_9__;D_10__;D_11__;D_12__;D_13__;D_14__	0.9891230754497159
da9c4dab42902d5675722ba2208efecb	D_0__Bacteria;D_1__Proteobacteria;D_2__Deltaproteobacteria;D_3__Myxococcales;D_4__BIrii41;D_5__metagenome;D_6__;D_7__;D_8__;D_9__;D_10__;D_11__;D_12__;D_13__;D_14__	0.7643649319425599
7b0a24e76d247c277883077e6163c444	D_0__Bacteria;D_1__Proteobacteria;D_2__Gammaproteobacteria;D_3__Betaproteobacteriales;D_4__Rhodocyclaceae;D_5__Methyloversatilis;D_6__uncultured bacterium;D_7__;D_8__;D_9__;D_10__;D_11__;D_12__;D_13__;D_14__	0.8581065150323852
1d294163484317dd4e550729af090fb9	D_0__Bacteria;D_1__Bacteroidetes;D_2__Bacteroidia;D_3__Sphingobacteriales;D_4__AKYH767;D_5__uncultured bacterium;D_6__;D_7__;D_8__;D_9__;D_10__;D_11__;D_12__;D_13__;D_14__	0.9158387703320289
47b76b772014af9b61c37dee18c183c6	D_0__Bacteria;D_1__Firmicutes;D_2__Negativicutes;D_3__Selenomonadales;D_4__Veillonellaceae;D_5__Pelosinus;D_6__uncultured bacterium;D_7__;D_8__;D_9__;D_10__;D_11__;D_12__;D_13__;D_14__	0.9993223689321159
11162cd1ccca1656ceefc89ac75b54a7	D_0__Bacteria;D_1__Bacteroidetes;D_2__Bacteroidia;D_3__Chitinophagales;D_4__Chitinophagaceae;D_5__Flavisolibacter;D_6__uncultured bacterium;D_7__;D_8__;D_9__;D_10__;D_11__;D_12__;D_13__;D_14__	0.9361238999818322
f185968294f139a00b3f17618e957428	D_0__Bacteria;D_1__Bacteroidetes;D_2__Bacteroidia;D_3__Bacteroidales;D_4__Bacteroidaceae;D_5__Bacteroides	0.999999195128696
fd65202cc3270066cf790a8fd5891204	D_0__Bacteria;D_1__Bacteroidetes;D_2__Bacteroidia;D_3__Bacteroidales;D_4__Bacteroidaceae;D_5__Bacteroides;D_6__uncultured Bacteroidetes bacterium;D_7__;D_8__;D_9__;D_10__;D_11__;D_12__;D_13__;D_14__	0.8427967264017092
37854f89cdc1ede4d616cb2c1cc0a2b9	D_0__Bacteria;D_1__Bacteroidetes;D_2__Bacteroidia;D_3__Chitinophagales;D_4__Chitinophagaceae;D_5__uncultured	0.8001818537330372
2880b7d3d3ce5553989ea9e6e9ff0aac	D_0__Bacteria;D_1__Proteobacteria;D_2__Gammaproteobacteria;D_3__Betaproteobacteriales;D_4__Rhodocyclaceae;D_5__Dechloromonas	0.9365724170372643
6e6ca55631f5b73ba5e24a0e34ce7e73	D_0__Bacteria;D_1__Acidobacteria;D_2__Acidobacteriia;D_3__Acidobacteriales;D_4__Acidobacteriaceae (Subgroup 1);D_5__Granulicella	0.9988899787023546
4d16ae4f8e5ddf0e58dd053c2d504c93	D_0__Bacteria;D_1__Proteobacteria;D_2__Gammaproteobacteria;D_3__Betaproteobacteriales;D_4__Burkholderiaceae;D_5__Janthinobacterium	0.9458154262611637
881d292c0438421b14a4da85a83ae175	D_0__Bacteria;D_1__Bacteroidetes;D_2__Bacteroidia;D_3__Flavobacteriales;D_4__Crocinitomicaceae;D_5__Brumimicrobium;D_6__uncultured bacterium;D_7__;D_8__;D_9__;D_10__;D_11__;D_12__;D_13__;D_14__	0.9999650213336698
829f305e3a7558eadf0fcd0dae982f02	D_0__Bacteria;D_1__Proteobacteria;D_2__Alphaproteobacteria;D_3__Acetobacterales;D_4__Acetobacteraceae;D_5__uncultured;D_6__metagenome;D_7__;D_8__;D_9__;D_10__;D_11__;D_12__;D_13__;D_14__	0.9344403331815399
d60ddc339229ba111c0a7063994e6646	D_0__Bacteria;D_1__Bacteroidetes;D_2__Ignavibacteria;D_3__OPB56;D_4__uncultured bacterium;D_5__;D_6__;D_7__;D_8__;D_9__;D_10__;D_11__;D_12__;D_13__;D_14__	0.9993058437064177
d00c7ef2fee22d574e3131f869aaea12	D_0__Bacteria;D_1__Bacteroidetes;D_2__Bacteroidia;D_3__Bacteroidales;D_4__Bacteroidaceae;D_5__Bacteroides;D_6__uncultured Bacteroidetes bacterium;D_7__;D_8__;D_9__;D_10__;D_11__;D_12__;D_13__;D_14__	0.8213696681227799
1c9c7af74c82ab3d782b6dd670f6948d	D_0__Bacteria;D_1__Proteobacteria;D_2__Gammaproteobacteria;D_3__Oceanospirillales;D_4__Halomonadaceae;D_5__Halomonas	0.9995880571987044
7dd6bcd8968a583ae728f34c989d076c	D_0__Bacteria;D_1__Chloroflexi;D_2__KD4-96;D_3__uncultured bacterium;D_4__;D_5__;D_6__;D_7__;D_8__;D_9__;D_10__;D_11__;D_12__;D_13__;D_14__	0.822118473613618
12b6eb0dfa46da2d4ecf7607661cb4ad	D_0__Bacteria;D_1__Actinobacteria;D_2__Thermoleophilia;D_3__Solirubrobacterales;D_4__Solirubrobacteraceae;D_5__Conexibacter;D_6__uncultured bacterium;D_7__;D_8__;D_9__;D_10__;D_11__;D_12__;D_13__;D_14__	0.706797620893413
ff59f10bbc0b61796030b91d25ebebcd	D_0__Bacteria;D_1__Bacteroidetes;D_2__Bacteroidia;D_3__Bacteroidales;D_4__Prevotellaceae;D_5__Alloprevotella;Ambiguous_taxa;D_7__;D_8__;D_9__;D_10__;D_11__;D_12__;D_13__;D_14__	0.9787409582628791
7d2430d3f4f5f6136226472739ff0b5f	D_0__Bacteria;D_1__Chloroflexi;D_2__Chloroflexia;D_3__Thermomicrobiales;D_4__JG30-KF-CM45;D_5__uncultured bacterium;D_6__;D_7__;D_8__;D_9__;D_10__;D_11__;D_12__;D_13__;D_14__	0.9991249137114264
514862ae465cb0128b310d029f439253	D_0__Bacteria;D_1__Patescibacteria;D_2__Saccharimonadia;D_3__Saccharimonadales;D_4__metagenome;D_5__;D_6__;D_7__;D_8__;D_9__;D_10__;D_11__;D_12__;D_13__;D_14__	0.9999789922875937
bc14c3802baa188d4efc90adccde8092	D_0__Bacteria;D_1__Proteobacteria;D_2__Alphaproteobacteria;D_3__Rickettsiales;D_4__Rickettsiaceae;D_5__Rickettsia;Ambiguous_taxa;D_7__;D_8__;D_9__;D_10__;D_11__;D_12__;D_13__;D_14__	0.99077423827801
3fc9b5b3464fa5af8becd74925329a9d	D_0__Bacteria;D_1__Proteobacteria;D_2__Deltaproteobacteria;D_3__Myxococcales;D_4__BIrii41;D_5__uncultured bacterium;D_6__;D_7__;D_8__;D_9__;D_10__;D_11__;D_12__;D_13__;D_14__	0.9164193027695284
fb2cdb0ffe861c58e94e0066825a83c1	D_0__Bacteria;D_1__Firmicutes;D_2__Bacilli;D_3__Bacillales;D_4__Planococcaceae;D_5__Lysinibacillus	0.7516254188609933
40130b1229233a9d2430d3e41d4d59e0	D_0__Bacteria;D_1__Cyanobacteria;D_2__Melainabacteria;D_3__Gastranaerophilales;D_4__uncultured bacterium;D_5__;D_6__;D_7__;D_8__;D_9__;D_10__;D_11__;D_12__;D_13__;D_14__	0.9740850499233817
4c8e97350ae3bbbc85e08165575041e1	D_0__Bacteria	0.9971987610709399
dc8efd4da312c41459422685e3dda48b	D_0__Bacteria;D_1__Proteobacteria;D_2__Deltaproteobacteria;D_3__Myxococcales;D_4__P3OB-42;D_5__uncultured bacterium;D_6__;D_7__;D_8__;D_9__;D_10__;D_11__;D_12__;D_13__;D_14__	0.8086245957370762
8591bffc07a87a1cee4dd8f1b2ed0c22	D_0__Bacteria;D_1__Proteobacteria;D_2__Gammaproteobacteria;D_3__Betaproteobacteriales;D_4__Burkholderiaceae;D_5__Aquabacterium	0.9947832468044396
e2ba280cf019bc8071d49a962182e817	D_0__Bacteria;D_1__Firmicutes;D_2__Clostridia;D_3__Clostridiales;D_4__Ruminococcaceae;D_5__Ruminiclostridium 5	0.9953002726616627
e22c6a3a6f3da7f7ee3495b6ed60e5d1	D_0__Bacteria;D_1__Bacteroidetes;D_2__Bacteroidia;D_3__Chitinophagales;D_4__Chitinophagaceae;D_5__uncultured;D_6__metagenome;D_7__;D_8__;D_9__;D_10__;D_11__;D_12__;D_13__;D_14__	0.9916611925257762
590bf99953a0bb8d914449d18a55a968	D_0__Bacteria;D_1__Proteobacteria;D_2__Alphaproteobacteria;D_3__Caulobacterales;D_4__Caulobacteraceae;D_5__Caulobacter;Ambiguous_taxa;D_7__;D_8__;D_9__;D_10__;D_11__;D_12__;D_13__;D_14__	0.742749622816493
d75cdbda84c94153e7f8363a81cc0c6d	D_0__Bacteria;D_1__Firmicutes;D_2__Clostridia;D_3__Clostridiales;D_4__Ruminococcaceae;D_5__Faecalibacterium	0.9996789119157677
f04853e1e1de16fa322ac4c4775a8e84	D_0__Bacteria;D_1__Firmicutes;D_2__Bacilli;D_3__Bacillales;D_4__Bacillaceae	0.9393222339397309
601c4d340a9da5496ce670baaa90265e	D_0__Bacteria;D_1__Firmicutes;D_2__Bacilli;D_3__Bacillales;D_4__Planococcaceae;D_5__Lysinibacillus	0.8321725938771495
616948dd7849cf81542e4f0eb432bc04	D_0__Bacteria;D_1__Proteobacteria;D_2__Gammaproteobacteria;D_3__Xanthomonadales;D_4__Xanthomonadaceae;D_5__Stenotrophomonas;Ambiguous_taxa;D_7__;D_8__;D_9__;D_10__;D_11__;D_12__;D_13__;D_14__	0.7346862834757906
2b0071539e522e55b5c160f5e7c916a5	D_0__Bacteria;D_1__Verrucomicrobia;D_2__Verrucomicrobiae;D_3__Chthoniobacterales;D_4__Chthoniobacteraceae;D_5__Candidatus Udaeobacter	0.9999976715705123
7ecda77e0236bd0b82c91bb2b09928fc	D_0__Bacteria;D_1__Firmicutes;D_2__Clostridia;D_3__Clostridiales;D_4__Lachnospiraceae;D_5__Lachnospiraceae ND3007 group;D_6__uncultured bacterium;D_7__;D_8__;D_9__;D_10__;D_11__;D_12__;D_13__;D_14__	0.9385004116744571
22b545cd4650317c5335dc492e3bf8cf	D_0__Bacteria;D_1__Proteobacteria;D_2__Alphaproteobacteria;D_3__Caulobacterales;D_4__Caulobacteraceae;D_5__Brevundimonas;Ambiguous_taxa;D_7__;D_8__;D_9__;D_10__;D_11__;D_12__;D_13__;D_14__	0.8656661413018572
5a48b53afca34bedada8dc3faba702d9	D_0__Bacteria;D_1__Proteobacteria;D_2__Alphaproteobacteria;D_3__Rhizobiales;D_4__Beijerinckiaceae;D_5__Methylobacterium	0.9991083055944702
46994e329da4f3393a8495036589323a	D_0__Bacteria;D_1__Fusobacteria;D_2__Fusobacteriia;D_3__Fusobacteriales;D_4__Fusobacteriaceae;D_5__Fusobacterium;D_6__uncultured bacterium;D_7__;D_8__;D_9__;D_10__;D_11__;D_12__;D_13__;D_14__	0.8953242214302561
47698c8a1336699653dee4186dad40d6	D_0__Bacteria;D_1__Patescibacteria;D_2__Parcubacteria	0.9999129775533747
300f9da73f5a8c9f7896d41faf76e40f	D_0__Bacteria;D_1__Proteobacteria;D_2__Alphaproteobacteria;D_3__Sphingomonadales;D_4__Sphingomonadaceae	0.9999999957485523
58626a4a068eba1002b89bf41a91c5ae	D_0__Bacteria;D_1__Gemmatimonadetes;D_2__Gemmatimonadetes;D_3__Gemmatimonadales;D_4__Gemmatimonadaceae;D_5__Gemmatirosa;D_6__uncultured bacterium;D_7__;D_8__;D_9__;D_10__;D_11__;D_12__;D_13__;D_14__	0.9961080421922388
c52c76131ca8ad84528efd986a3c7dc3	D_0__Bacteria;D_1__Proteobacteria;D_2__Deltaproteobacteria;D_3__Oligoflexales;D_4__0319-6G20;D_5__uncultured proteobacterium;D_6__;D_7__;D_8__;D_9__;D_10__;D_11__;D_12__;D_13__;D_14__	0.9237762415207351
2547b41ce1838d0f079d5c8bde22a01a	D_0__Bacteria;D_1__Bacteroidetes;D_2__Bacteroidia;D_3__Bacteroidales;D_4__Bacteroidaceae;D_5__Bacteroides;D_6__uncultured Bacteroidetes bacterium;D_7__;D_8__;D_9__;D_10__;D_11__;D_12__;D_13__;D_14__	0.8393944779261254
2be1ea5f6e32330a340129a02137deec	D_0__Bacteria;D_1__Actinobacteria;D_2__Actinobacteria;D_3__Actinomycetales;D_4__Actinomycetaceae;D_5__Actinomyces;Ambiguous_taxa;D_7__;D_8__;D_9__;D_10__;D_11__;D_12__;D_13__;D_14__	0.9275798998705874
a843fc211658b32d18ca8567f97f1a1e	D_0__Bacteria;D_1__Proteobacteria;D_2__Gammaproteobacteria;D_3__Betaproteobacteriales;D_4__Burkholderiaceae	0.9999999983422092
4f7c7554db591b7f5df83ffb72ebce7a	D_0__Bacteria;D_1__Acidobacteria;D_2__Subgroup 6	0.9999999999842145
688c9b9c5cdabe35e85acc2eacb03e3a	D_0__Archaea;D_1__Thaumarchaeota;D_2__Nitrososphaeria;D_3__Nitrosotaleales;D_4__Nitrosotaleaceae;D_5__uncultured archaeon;D_6__;D_7__;D_8__;D_9__;D_10__;D_11__;D_12__;D_13__;D_14__	0.9879973542629747
02dcb2db5df94ae0aa1f53970c92d527	D_0__Bacteria;D_1__Proteobacteria;D_2__Alphaproteobacteria;D_3__Caedibacterales;D_4__Caedibacteraceae;D_5__Candidatus Nucleicultrix;D_6__uncultured bacterium;D_7__;D_8__;D_9__;D_10__;D_11__;D_12__;D_13__;D_14__	0.9547665854879179
49f0148d8f634fec7636f1d102f548a4	D_0__Bacteria;D_1__Bacteroidetes;D_2__Bacteroidia;D_3__Chitinophagales;D_4__Chitinophagaceae;D_5__uncultured;D_6__metagenome;D_7__;D_8__;D_9__;D_10__;D_11__;D_12__;D_13__;D_14__	0.995568413246976
4d04e6a8931d28d6d8ab862440dbad40	D_0__Bacteria;D_1__Cyanobacteria;D_2__Oxyphotobacteria;D_3__Chloroplast;D_4__uncultured Chlorophyta;D_5__;D_6__;D_7__;D_8__;D_9__;D_10__;D_11__;D_12__;D_13__;D_14__	0.9976267442820154
fd242f3b59f8287df1a11569e6148d2c	D_0__Bacteria;D_1__Actinobacteria;D_2__Actinobacteria;D_3__Bifidobacteriales;D_4__Bifidobacteriaceae;D_5__Gardnerella;Ambiguous_taxa;D_7__;D_8__;D_9__;D_10__;D_11__;D_12__;D_13__;D_14__	0.999989244863015
dd5ecd67db989867d2f724803730e9a9	D_0__Bacteria;D_1__Proteobacteria;D_2__Gammaproteobacteria;D_3__EV818SWSAP88;D_4__uncultured bacterium;D_5__;D_6__;D_7__;D_8__;D_9__;D_10__;D_11__;D_12__;D_13__;D_14__	0.9994523145965206
449645ac23f745366498eec4d4a37c5a	D_0__Bacteria;D_1__Patescibacteria;D_2__Gracilibacteria;D_3__metagenome;D_4__;D_5__;D_6__;D_7__;D_8__;D_9__;D_10__;D_11__;D_12__;D_13__;D_14__	0.999942385765287
306f21bb203458d7226fed7e73005cb3	D_0__Bacteria;D_1__Proteobacteria;D_2__Alphaproteobacteria;D_3__Caulobacterales;D_4__Caulobacteraceae;D_5__Asticcacaulis;Ambiguous_taxa;D_7__;D_8__;D_9__;D_10__;D_11__;D_12__;D_13__;D_14__	0.9962849261108467
e3960abafbd92be07efc031456cb1163	D_0__Bacteria;D_1__Bacteroidetes;D_2__Bacteroidia;D_3__Cytophagales;D_4__Spirosomaceae;D_5__Spirosoma;D_6__uncultured bacterium;D_7__;D_8__;D_9__;D_10__;D_11__;D_12__;D_13__;D_14__	0.7376841463564868
ed2b2e3c998c4b9bb9c861671b2013b7	D_0__Bacteria;D_1__Patescibacteria;D_2__Parcubacteria	0.9318416058013482
ba7b5d03d6feb3245377d14103b5ce6e	D_0__Bacteria;D_1__Proteobacteria;D_2__Alphaproteobacteria;D_3__Sphingomonadales;D_4__Sphingomonadaceae	0.9999999899328826
79fd2d4b532d319bd884ec1c6534f92d	D_0__Bacteria;D_1__Firmicutes;D_2__Bacilli;D_3__Lactobacillales;D_4__Carnobacteriaceae;D_5__Alkalibacterium;Ambiguous_taxa;D_7__;D_8__;D_9__;D_10__;D_11__;D_12__;D_13__;D_14__	0.9720414711006176
6cb60aae4ce9287e21db4e967ef6fb70	D_0__Bacteria;D_1__Bacteroidetes;D_2__Bacteroidia;D_3__Flavobacteriales;D_4__Flavobacteriaceae;D_5__Flavobacterium	0.9999999889087887
4d008019c6f892b30391e96cc354e1f4	D_0__Bacteria;D_1__Patescibacteria;D_2__Parcubacteria;D_3__Candidatus Vogelbacteria;D_4__uncultured bacterium;D_5__;D_6__;D_7__;D_8__;D_9__;D_10__;D_11__;D_12__;D_13__;D_14__	0.7748385429423292
2ff9df3860e6253dcc6a3b4056fb347f	D_0__Bacteria;D_1__Patescibacteria;D_2__Parcubacteria	0.997445449930484
f23bc890cb3d19b833473be39b31e21e	D_0__Bacteria;D_1__Patescibacteria;D_2__Parcubacteria;D_3__uncultured bacterium;D_4__;D_5__;D_6__;D_7__;D_8__;D_9__;D_10__;D_11__;D_12__;D_13__;D_14__	0.999991773214664
bc5cc1690efd20e59d62e9cc6a4896e4	D_0__Bacteria;D_1__Proteobacteria;D_2__Gammaproteobacteria;D_3__Acidithiobacillales;D_4__Acidithiobacillaceae;D_5__KCM-B-112;D_6__uncultured bacterium;D_7__;D_8__;D_9__;D_10__;D_11__;D_12__;D_13__;D_14__	0.9869484475390959
dc3fb1d3478a6919580b7a7534ba5907	D_0__Bacteria;D_1__Bacteroidetes;D_2__Bacteroidia;D_3__Chitinophagales;D_4__Chitinophagaceae;D_5__Terrimonas	0.8445164993870318
d1493f28ca35926a227b4f480fb80822	D_0__Bacteria;D_1__Proteobacteria;D_2__Gammaproteobacteria;D_3__Legionellales;D_4__Legionellaceae;D_5__Legionella;D_6__uncultured bacterium;D_7__;D_8__;D_9__;D_10__;D_11__;D_12__;D_13__;D_14__	0.9177377544674727
b9fa31a6566a5d014db361331bebaca4	D_0__Bacteria;D_1__Bacteroidetes;D_2__Bacteroidia;D_3__Bacteroidales;D_4__Bacteroidaceae;D_5__Bacteroides;D_6__uncultured organism;D_7__;D_8__;D_9__;D_10__;D_11__;D_12__;D_13__;D_14__	0.8201550202878711
6d6570fb039758f6f7fdfec0b2b9428a	D_0__Bacteria;D_1__Patescibacteria;D_2__Parcubacteria	0.9999388105367186
d1e07c73ad801203d4e9301d0885c452	D_0__Bacteria;D_1__Bacteroidetes;D_2__Bacteroidia;D_3__Cytophagales;D_4__Spirosomaceae;D_5__uncultured;D_6__uncultured bacterium;D_7__;D_8__;D_9__;D_10__;D_11__;D_12__;D_13__;D_14__	0.9689469987917744
cbc482d45cfa755aad73673e37624046	D_0__Bacteria;D_1__Acidobacteria;D_2__Subgroup 6	0.9999999999883943
30a1ea4f07cff0ab4b5e54f8e94bc69e	D_0__Bacteria;D_1__Firmicutes;D_2__Clostridia;D_3__Clostridiales;D_4__Ruminococcaceae	0.9999057223460053
9b84c28457b400b5694dd08547a42e61	D_0__Bacteria;D_1__Bacteroidetes;D_2__Bacteroidia;D_3__Bacteroidales;D_4__Tannerellaceae;D_5__Tannerella;D_6__uncultured bacterium;D_7__;D_8__;D_9__;D_10__;D_11__;D_12__;D_13__;D_14__	0.9813741435153958
bf186542aa2c5988b78efb43a4b5b1c4	D_0__Bacteria;D_1__Proteobacteria;D_2__Gammaproteobacteria;D_3__Betaproteobacteriales;D_4__SC-I-84;D_5__uncultured bacterium;D_6__;D_7__;D_8__;D_9__;D_10__;D_11__;D_12__;D_13__;D_14__	0.7148568577593137
0cc951954a255c148a5be384e2d5fe9c	D_0__Bacteria;D_1__Proteobacteria;D_2__Gammaproteobacteria;D_3__Pseudomonadales;D_4__Moraxellaceae;D_5__Psychrobacter	0.9999993120261569
662129e978816c256e6b41d2f3ff9fe1	D_0__Bacteria;D_1__Deinococcus-Thermus;D_2__Deinococci;D_3__Deinococcales;D_4__Deinococcaceae;D_5__Deinococcus;D_6__uncultured bacterium;D_7__;D_8__;D_9__;D_10__;D_11__;D_12__;D_13__;D_14__	0.9999741584619528
0feae68df102bde12446adca51198107	D_0__Bacteria;D_1__Bacteroidetes;D_2__Bacteroidia;D_3__Flavobacteriales;D_4__Crocinitomicaceae;D_5__Brumimicrobium;D_6__uncultured bacterium;D_7__;D_8__;D_9__;D_10__;D_11__;D_12__;D_13__;D_14__	0.9999480962549958
2df9ef8801818aea6cf144b058c4dbd9	D_0__Bacteria	0.9565907280064732
880683599b076f4a232bdadfbbe711c7	D_0__Bacteria;D_1__Chlamydiae;D_2__Chlamydiae;D_3__Chlamydiales;D_4__Parachlamydiaceae	0.998000295079405
96a613db1682bdd91b6be2329e849045	D_0__Bacteria;D_1__Proteobacteria;D_2__Deltaproteobacteria;D_3__Bdellovibrionales;D_4__Bdellovibrionaceae;D_5__Bdellovibrio;D_6__uncultured bacterium;D_7__;D_8__;D_9__;D_10__;D_11__;D_12__;D_13__;D_14__	0.9943127052889792
406551dd0531d6dff10a6cf0c0df7434	D_0__Bacteria;D_1__Cyanobacteria;D_2__Melainabacteria;D_3__Gastranaerophilales;D_4__uncultured bacterium;D_5__;D_6__;D_7__;D_8__;D_9__;D_10__;D_11__;D_12__;D_13__;D_14__	0.9935774467609676
7f57e03480060be83dd4120fe17efc95	D_0__Bacteria;D_1__Firmicutes;D_2__Bacilli;D_3__Lactobacillales;D_4__Carnobacteriaceae;D_5__Jeotgalibaca;D_6__uncultured bacterium;D_7__;D_8__;D_9__;D_10__;D_11__;D_12__;D_13__;D_14__	0.9235771164293733
c1275945454393440f413182fb387344	D_0__Bacteria	0.9647380034649626
314a41bb054ebe487a7ae0d11c0f5fc0	D_0__Bacteria;D_1__Actinobacteria;D_2__Actinobacteria;D_3__Micrococcales;D_4__Micrococcaceae;D_5__Rothia;Ambiguous_taxa;D_7__;D_8__;D_9__;D_10__;D_11__;D_12__;D_13__;D_14__	0.9967798815749176
429110bd3f7a052b36f126bd5992e90e	D_0__Bacteria;D_1__Planctomycetes;D_2__Planctomycetacia;D_3__Pirellulales;D_4__Pirellulaceae;D_5__Pirellula	0.9998403591462964
b15193fce14759d1c06728933e044af6	D_0__Bacteria;D_1__Bacteroidetes;D_2__Bacteroidia;D_3__Bacteroidales;D_4__Bacteroidaceae;D_5__Bacteroides	0.9999999980653523
2342538533be720cbcd309c295618143	D_0__Bacteria;D_1__Patescibacteria;D_2__Saccharimonadia;D_3__Saccharimonadales	0.999999998283667
ece6d96c54505a21e515ac418d9c2125	D_0__Bacteria;D_1__Gemmatimonadetes;D_2__Longimicrobia;D_3__Longimicrobiales;D_4__Longimicrobiaceae;D_5__uncultured bacterium;D_6__;D_7__;D_8__;D_9__;D_10__;D_11__;D_12__;D_13__;D_14__	0.9844267862042996
204f78fe9e764470b6cf9b2890a83f7d	D_0__Bacteria;D_1__Cyanobacteria;D_2__Oxyphotobacteria;D_3__Chloroplast	0.999994609018296
7aac46d784ce73daf470bb09ddae8b06	D_0__Bacteria;D_1__Actinobacteria;D_2__Rubrobacteria;D_3__Rubrobacterales;D_4__Rubrobacteriaceae;D_5__Rubrobacter	0.9999999653596614
189b6ff218047eda7a9c07b3f967791d	D_0__Bacteria;D_1__Bacteroidetes;D_2__Ignavibacteria;D_3__OPB56;Ambiguous_taxa;D_5__;D_6__;D_7__;D_8__;D_9__;D_10__;D_11__;D_12__;D_13__;D_14__	0.9999970409349441
1dab245081760e1be3a7bd81c8b47826	D_0__Bacteria;D_1__Proteobacteria;D_2__Deltaproteobacteria;D_3__Oligoflexales;D_4__Oligoflexaceae;D_5__uncultured	0.9993484375422553
89002d1585df24d4cbdf3f270ba78d9e	D_0__Bacteria;D_1__Planctomycetes;D_2__Planctomycetacia;D_3__Gemmatales;D_4__Gemmataceae;D_5__uncultured	0.9999889667478379
65d476c1c0ed74be30a0722490da610c	D_0__Bacteria;D_1__Bacteroidetes;D_2__Bacteroidia;D_3__Bacteroidales;D_4__Bacteroidaceae;D_5__Bacteroides;D_6__uncultured Bacteroidetes bacterium;D_7__;D_8__;D_9__;D_10__;D_11__;D_12__;D_13__;D_14__	0.8729593792417913
4a1da0ed802a34b0796d453a7c752965	D_0__Bacteria;D_1__Proteobacteria;D_2__Alphaproteobacteria;D_3__Tistrellales;D_4__Geminicoccaceae;D_5__Candidatus Alysiosphaera	0.9958213628304883
6352d8b0ddc2f85b5dc3a4ee887a436e	D_0__Bacteria;D_1__Proteobacteria;D_2__Gammaproteobacteria;D_3__Pseudomonadales;D_4__Pseudomonadaceae;D_5__Pseudomonas	0.9999995953084686
2b7d76f743b2a9d32e1beb33bc36228c	D_0__Bacteria;D_1__Patescibacteria;D_2__Parcubacteria;D_3__Candidatus Nomurabacteria;D_4__uncultured bacterium;D_5__;D_6__;D_7__;D_8__;D_9__;D_10__;D_11__;D_12__;D_13__;D_14__	0.8989114793774475
bdf8a26094624622d68509a87fa75ba7	D_0__Bacteria;D_1__Firmicutes;D_2__Bacilli;D_3__Bacillales;D_4__Bacillaceae;D_5__Bacillus	0.9999087314197266
c486466be3efd78ca3c08e8675ee84ee	D_0__Bacteria;D_1__Bacteroidetes;D_2__Bacteroidia;D_3__Flavobacteriales;D_4__Weeksellaceae;D_5__Elizabethkingia;Ambiguous_taxa;D_7__;D_8__;D_9__;D_10__;D_11__;D_12__;D_13__;D_14__	0.9968179864543871
ade46ffedf7e4b77372f34c544aa4937	D_0__Bacteria;D_1__Lentisphaerae;D_2__Oligosphaeria;D_3__Oligosphaerales;D_4__Oligosphaeraceae;D_5__ADurb.Bin063-2;D_6__uncultured bacterium;D_7__;D_8__;D_9__;D_10__;D_11__;D_12__;D_13__;D_14__	0.9996933935705697
e5046f32448446a4d8955bb804925e3a	D_0__Bacteria;D_1__Bacteroidetes;D_2__Bacteroidia;D_3__Chitinophagales;D_4__Chitinophagaceae;D_5__Ferruginibacter	0.9979899177936624
516a0cf01a2db919042dc3d8930d527e	D_0__Bacteria;D_1__Firmicutes;D_2__Clostridia;D_3__Clostridiales;D_4__Lachnospiraceae;D_5__Lachnospiraceae NK3A20 group	0.9999317093854541
85af20686557f555a1bd77eadd3b17b2	D_0__Bacteria;D_1__Actinobacteria;D_2__Actinobacteria;D_3__Micrococcales;D_4__Micrococcaceae;D_5__Paenarthrobacter;Ambiguous_taxa;D_7__;D_8__;D_9__;D_10__;D_11__;D_12__;D_13__;D_14__	0.8523507352438354
263e8d0fef904b3b554f70e771126068	D_0__Bacteria;D_1__Patescibacteria;D_2__ABY1;D_3__Candidatus Falkowbacteria;D_4__uncultured Parcubacteria group bacterium;D_5__;D_6__;D_7__;D_8__;D_9__;D_10__;D_11__;D_12__;D_13__;D_14__	0.9147481359528692
2dd9e191a81b91117b77df5eac7e6048	D_0__Bacteria;D_1__Proteobacteria;D_2__Alphaproteobacteria;D_3__Caulobacterales;D_4__Caulobacteraceae;D_5__Caulobacter;Ambiguous_taxa;D_7__;D_8__;D_9__;D_10__;D_11__;D_12__;D_13__;D_14__	0.8097529492538765
83cf7f1094c8656f3c2adde7c41ecf06	D_0__Bacteria;D_1__Patescibacteria;D_2__ABY1;D_3__Candidatus Falkowbacteria;D_4__uncultured bacterium;D_5__;D_6__;D_7__;D_8__;D_9__;D_10__;D_11__;D_12__;D_13__;D_14__	0.9354183179559844
6be34cd7196d2129bd699ec12cb46f83	D_0__Bacteria;D_1__Proteobacteria;D_2__Gammaproteobacteria;D_3__Xanthomonadales;D_4__Xanthomonadaceae;D_5__Xanthomonas;Ambiguous_taxa;D_7__;D_8__;D_9__;D_10__;D_11__;D_12__;D_13__;D_14__	0.9840726789119936
f05d3abca350230c0cb398870ee9fbc5	D_0__Bacteria;D_1__Patescibacteria;D_2__Parcubacteria	0.9989520863206952
aa8eeb5225870c7c86dd305d47530de4	D_0__Bacteria;D_1__Epsilonbacteraeota;D_2__Campylobacteria;D_3__Campylobacterales;D_4__Campylobacteraceae;D_5__Campylobacter	0.9999999998578776
cbef5a03b48197df4191b1afc57f3296	D_0__Bacteria;D_1__Proteobacteria;D_2__Gammaproteobacteria;D_3__Xanthomonadales;D_4__Xanthomonadaceae;D_5__Lysobacter;Ambiguous_taxa;D_7__;D_8__;D_9__;D_10__;D_11__;D_12__;D_13__;D_14__	0.9591376881786491
bb76eb11fc27764d65bbd7870adc17a1	D_0__Bacteria;D_1__Firmicutes;D_2__Bacilli;D_3__Bacillales;D_4__Paenibacillaceae;D_5__Paenibacillus	0.9993756475617808
3f1862567400a1e4d2bc4dbd170ef749	D_0__Bacteria	0.9905083729398506
293cc7ea49411a290b694fa60d27271a	D_0__Bacteria;D_1__Spirochaetes;D_2__Spirochaetia;D_3__Spirochaetales;D_4__Spirochaetaceae;D_5__Treponema 2;Ambiguous_taxa;D_7__;D_8__;D_9__;D_10__;D_11__;D_12__;D_13__;D_14__	0.9574529268021091
a9609f4543ea318a45984baad46343f0	D_0__Bacteria;D_1__Patescibacteria;D_2__Parcubacteria	0.9994401942924345
c845eda99662b5a88a8c8e979ec07dd0	D_0__Bacteria;D_1__Proteobacteria;D_2__Gammaproteobacteria;D_3__Betaproteobacteriales;D_4__Burkholderiaceae;D_5__Lautropia;D_6__uncultured bacterium;D_7__;D_8__;D_9__;D_10__;D_11__;D_12__;D_13__;D_14__	0.9993088808736604
347e80bda2348f6f4dc253e49b2ad33c	D_0__Bacteria;D_1__Proteobacteria;D_2__Deltaproteobacteria;D_3__Oligoflexales;D_4__0319-6G20	0.9931189372685227
626a431a62a06b8477c91c2a19a08954	D_0__Bacteria;D_1__Firmicutes;D_2__Clostridia;D_3__Clostridiales;D_4__Peptostreptococcaceae	0.999999712106705
61ff74a56597b170ea325f5716ec46e7	D_0__Bacteria	0.9996107278141576
734275d23f01b91ddbb0c6ebf4922018	D_0__Bacteria;D_1__Proteobacteria;D_2__Alphaproteobacteria;D_3__Tistrellales;D_4__Geminicoccaceae;D_5__Candidatus Alysiosphaera;D_6__uncultured bacterium;D_7__;D_8__;D_9__;D_10__;D_11__;D_12__;D_13__;D_14__	0.8656137762950373
10de7c04ff0b9dc89e4a6a1876a7b989	D_0__Bacteria;D_1__Firmicutes;D_2__Clostridia;D_3__Clostridiales;D_4__Clostridiaceae 1;D_5__Clostridium sensu stricto 3;D_6__uncultured bacterium;D_7__;D_8__;D_9__;D_10__;D_11__;D_12__;D_13__;D_14__	0.9942945570536368
d38a08947d95cddd6d09a736df8fa070	D_0__Bacteria	0.9690597676236326
a251ae02db5ed074ffc3acb72d5fbe33	D_0__Bacteria;D_1__Actinobacteria;D_2__Thermoleophilia;D_3__Solirubrobacterales;D_4__Solirubrobacteraceae;D_5__Solirubrobacter;D_6__uncultured bacterium;D_7__;D_8__;D_9__;D_10__;D_11__;D_12__;D_13__;D_14__	0.9932915481794313
1802c7db8dec3590ace0399b5674918e	D_0__Bacteria;D_1__Patescibacteria;D_2__Berkelbacteria;D_3__uncultured bacterium;D_4__;D_5__;D_6__;D_7__;D_8__;D_9__;D_10__;D_11__;D_12__;D_13__;D_14__	0.8792422627203533
e8415215b4bd2bae8a58a73fa2cc5867	D_0__Bacteria;D_1__Proteobacteria;D_2__Gammaproteobacteria;D_3__Betaproteobacteriales;D_4__Neisseriaceae;D_5__Neisseria;D_6__uncultured bacterium;D_7__;D_8__;D_9__;D_10__;D_11__;D_12__;D_13__;D_14__	0.8597293288862681
65990c74559e4adfaa672a884ad7d464	D_0__Bacteria;D_1__Firmicutes;D_2__Clostridia;D_3__Clostridiales;D_4__Lachnospiraceae;D_5__Coprococcus 1;D_6__uncultured bacterium;D_7__;D_8__;D_9__;D_10__;D_11__;D_12__;D_13__;D_14__	0.980313755871001
eebca187d104e314ca21d1c61cd5ad31	D_0__Bacteria;D_1__Bacteroidetes;D_2__Bacteroidia;D_3__Cytophagales;D_4__Spirosomaceae;D_5__Dyadobacter;D_6__uncultured bacterium;D_7__;D_8__;D_9__;D_10__;D_11__;D_12__;D_13__;D_14__	0.8000156894515341
699aad1deb1ca1726ec0fc422cab3890	D_0__Bacteria;D_1__Firmicutes;D_2__Bacilli;D_3__Bacillales;D_4__Bacillaceae;D_5__Bacillus	0.8995953642139863
61ef5d6eef9404ecfcc67d5d2cd90053	D_0__Bacteria;D_1__Proteobacteria;D_2__Deltaproteobacteria;D_3__Desulfuromonadales;D_4__Geobacteraceae;D_5__Geobacter	0.9999999839798869
3c42acdca8eb3088f967c25c015de459	D_0__Bacteria	0.9991820627271703
99c5ec96235c9a775eb292f0f929cfaf	D_0__Bacteria;D_1__Proteobacteria;D_2__Gammaproteobacteria;D_3__Betaproteobacteriales;D_4__Burkholderiaceae;D_5__Cupriavidus;Ambiguous_taxa;D_7__;D_8__;D_9__;D_10__;D_11__;D_12__;D_13__;D_14__	0.7134617021806969
0c579d21280801f02a641e1608606927	D_0__Bacteria;D_1__Actinobacteria;D_2__Actinobacteria;D_3__Micrococcales;D_4__Micrococcaceae;D_5__Micrococcus	0.9999253573039291
07fbb94008df1934ebd3a5fe9e94fa0b	D_0__Bacteria;D_1__Proteobacteria;D_2__Alphaproteobacteria;D_3__Rhizobiales;D_4__Xanthobacteraceae	0.9992271522995378
1d9677bd55cc1738c17c3131a472b8e8	D_0__Bacteria;D_1__Firmicutes;D_2__Clostridia;D_3__Clostridiales;D_4__Lachnospiraceae	0.9999980803217137
dac9869f8630708550ba0ca6991ec7c8	D_0__Bacteria;D_1__Firmicutes;D_2__Negativicutes;D_3__Selenomonadales;D_4__Veillonellaceae;D_5__Dialister;Ambiguous_taxa;D_7__;D_8__;D_9__;D_10__;D_11__;D_12__;D_13__;D_14__	0.7725225636707663
34b2f24d202821751a78e7e444c9ecbd	D_0__Bacteria;D_1__Proteobacteria;D_2__Alphaproteobacteria;D_3__Rhizobiales;D_4__Beijerinckiaceae;D_5__Methylobacterium;D_6__uncultured bacterium;D_7__;D_8__;D_9__;D_10__;D_11__;D_12__;D_13__;D_14__	0.7950389877041386
91608038555eab2d7d45a2d56d7f4573	D_0__Bacteria;D_1__Firmicutes;D_2__Clostridia;D_3__Clostridiales;D_4__Lachnospiraceae	0.9999998402164243
69659d7edd60cd37bbdc9e3bb7f77431	D_0__Bacteria;D_1__Actinobacteria;D_2__Coriobacteriia;D_3__Coriobacteriales;D_4__Coriobacteriaceae;D_5__Collinsella;D_6__uncultured bacterium;D_7__;D_8__;D_9__;D_10__;D_11__;D_12__;D_13__;D_14__	0.850349940702123
1eaf93fc3979aa815166bbe1b39a2d3a	D_0__Bacteria;D_1__Proteobacteria;D_2__Alphaproteobacteria;D_3__Rhizobiales;D_4__Xanthobacteraceae;D_5__Bradyrhizobium	0.9664870330381395
b08cad2967f64ca6c18069e35255956b	D_0__Bacteria;D_1__Actinobacteria;D_2__Acidimicrobiia;D_3__IMCC26256	0.9999922470278478
f0d4c1f1d51eb1807b8412614dd73aa3	D_0__Bacteria;D_1__Verrucomicrobia;D_2__Verrucomicrobiae;D_3__Opitutales;D_4__Opitutaceae;D_5__IMCC26134;D_6__metagenome;D_7__;D_8__;D_9__;D_10__;D_11__;D_12__;D_13__;D_14__	0.9994068779719262
757383248e9e0e7c5f3db59857246d29	D_0__Bacteria;D_1__Bacteroidetes;D_2__Bacteroidia;D_3__Cytophagales;D_4__Hymenobacteraceae;D_5__Hymenobacter	0.9999999691513294
27e76bd2ec160c28f67d5f6fdb22ebf3	D_0__Bacteria;D_1__Patescibacteria;D_2__Parcubacteria;D_3__Candidatus Nomurabacteria;D_4__uncultured bacterium;D_5__;D_6__;D_7__;D_8__;D_9__;D_10__;D_11__;D_12__;D_13__;D_14__	0.8586368158038246
49fb5f8808ed99e1204972c056b75d9f	D_0__Bacteria;D_1__Acidobacteria;D_2__Subgroup 6	0.9999999901717731
a798c1a9ab5218b9466b681f0888c4e4	D_0__Bacteria;D_1__Bacteroidetes;D_2__Bacteroidia;D_3__Cytophagales;D_4__Spirosomaceae;D_5__Runella;D_6__uncultured bacterium;D_7__;D_8__;D_9__;D_10__;D_11__;D_12__;D_13__;D_14__	0.8323845838117427
88e90c8da8d4b3a90ae5c5f01ca9537e	D_0__Bacteria;D_1__Hydrogenedentes;D_2__Hydrogenedentia;D_3__Hydrogenedentiales;D_4__Hydrogenedensaceae;D_5__metagenome;D_6__;D_7__;D_8__;D_9__;D_10__;D_11__;D_12__;D_13__;D_14__	0.9963025396323576
f06226a7bc73b72e49227c5f8b849a8f	D_0__Bacteria;D_1__Bacteroidetes;D_2__Bacteroidia;D_3__Cytophagales;D_4__Cytophagaceae;D_5__Cytophaga;D_6__uncultured bacterium;D_7__;D_8__;D_9__;D_10__;D_11__;D_12__;D_13__;D_14__	0.9945382600761948
5234fc438c5f8f314733aa2bbbb08a0b	D_0__Bacteria;D_1__Proteobacteria;D_2__Gammaproteobacteria;D_3__Enterobacteriales;D_4__Enterobacteriaceae;D_5__Escherichia-Shigella	0.9983527238680832
9c33c4818134da7d9a6b14aabd7cec87	D_0__Bacteria;D_1__Proteobacteria;D_2__Gammaproteobacteria;D_3__Betaproteobacteriales;D_4__Burkholderiaceae;D_5__Aquabacterium	0.9926543343176527
85dacb30ed537b4c62b34e7099382be7	D_0__Bacteria;D_1__Actinobacteria;D_2__Actinobacteria;D_3__Micrococcales;D_4__Micrococcaceae;D_5__Kocuria;Ambiguous_taxa;D_7__;D_8__;D_9__;D_10__;D_11__;D_12__;D_13__;D_14__	0.78230336734251
c859a051b3fbe25ea441e2dfae9aacb5	D_0__Bacteria;D_1__Verrucomicrobia;D_2__Verrucomicrobiae;D_3__Verrucomicrobiales;D_4__Verrucomicrobiaceae;D_5__uncultured;D_6__uncultured bacterium;D_7__;D_8__;D_9__;D_10__;D_11__;D_12__;D_13__;D_14__	0.997419733563407
78ddad4dd056ca2520da7c301e635d17	D_0__Bacteria;D_1__Planctomycetes;D_2__Planctomycetacia;D_3__Pirellulales;D_4__Pirellulaceae;D_5__Pirellula	0.9999999643404233
968477e7d703b70b59a224beb218c37a	D_0__Bacteria;D_1__Proteobacteria;D_2__Deltaproteobacteria;D_3__Myxococcales;D_4__BIrii41;D_5__metagenome;D_6__;D_7__;D_8__;D_9__;D_10__;D_11__;D_12__;D_13__;D_14__	0.7362899746874253
49b3e7c3be87679d6948b7a3e5e5e980	D_0__Bacteria	0.9725744066523823
d6eb0f6c5d5f37c7454c0ab49b7e3982	D_0__Bacteria;D_1__Firmicutes;D_2__Bacilli;D_3__Bacillales;D_4__Staphylococcaceae;D_5__Staphylococcus	0.999999951752109
4a68be05453ec37fd4b458f32d20eabb	D_0__Bacteria;D_1__Proteobacteria;D_2__Gammaproteobacteria;D_3__Pseudomonadales;D_4__Pseudomonadaceae;D_5__Pseudomonas	0.9999328645974437
6472552c6bbb3c6728569f2ac5820734	D_0__Bacteria;D_1__Firmicutes;D_2__Bacilli;D_3__Bacillales;D_4__Planococcaceae;D_5__Lysinibacillus	0.8282892706964963
008874702cf13fc07da890c6598d171a	D_0__Bacteria;D_1__Proteobacteria;D_2__Gammaproteobacteria;D_3__Pseudomonadales;D_4__Moraxellaceae;D_5__Acinetobacter	0.9999994985436425
9e4747b51a0e6a539d94e8a51b4ceb3c	D_0__Bacteria;D_1__Proteobacteria;D_2__Gammaproteobacteria;D_3__Pseudomonadales;D_4__Moraxellaceae;D_5__Acinetobacter	0.9999994657421266
be0649479330223817b35ee15b39261b	D_0__Bacteria;D_1__Proteobacteria;D_2__Gammaproteobacteria;D_3__Enterobacteriales;D_4__Enterobacteriaceae	0.9999887694401105
4142c0a34037ce10a6687668daf4cd44	D_0__Bacteria;D_1__Cyanobacteria;D_2__Oxyphotobacteria;D_3__Leptolyngbyales;D_4__Leptolyngbyaceae;D_5__Phormidesmis ANT.L52.6;D_6__uncultured bacterium;D_7__;D_8__;D_9__;D_10__;D_11__;D_12__;D_13__;D_14__	0.9991843315240582
2d2bbc4cfa8b494a23ea16706372d26c	D_0__Bacteria;D_1__Bacteroidetes;D_2__Bacteroidia;D_3__Flavobacteriales;D_4__Flavobacteriaceae;D_5__Flavobacterium;Ambiguous_taxa;D_7__;D_8__;D_9__;D_10__;D_11__;D_12__;D_13__;D_14__	0.7310686873299115
cc3cdd2ff9769ffe23e1c9cb097e0af8	D_0__Bacteria;D_1__Proteobacteria;D_2__Gammaproteobacteria;D_3__Betaproteobacteriales;D_4__Burkholderiaceae;D_5__Herbaspirillum	0.9225851841996886
58d2bcf03e814ff52ab2144395e04a91	D_0__Bacteria;D_1__Proteobacteria	0.7395145845762885
41f27349b5b432445a9c8cb78817caed	D_0__Bacteria;D_1__Proteobacteria;D_2__Alphaproteobacteria;D_3__Rhizobiales;D_4__Beijerinckiaceae;D_5__uncultured;D_6__uncultured bacterium;D_7__;D_8__;D_9__;D_10__;D_11__;D_12__;D_13__;D_14__	0.8760720136629232
8c0c3d249da1d0a4a428dec4b6e6c645	D_0__Bacteria;D_1__Chloroflexi;D_2__Gitt-GS-136;D_3__uncultured bacterium;D_4__;D_5__;D_6__;D_7__;D_8__;D_9__;D_10__;D_11__;D_12__;D_13__;D_14__	0.9783117444352291
3b469c392530e784352f79c430a1b0f8	D_0__Bacteria;D_1__Proteobacteria;D_2__Alphaproteobacteria;D_3__Sphingomonadales;D_4__Sphingomonadaceae	0.9999970642217154
b57725a0e5f5feb5cf40f3e49d1ceec1	D_0__Bacteria;D_1__Patescibacteria;D_2__Parcubacteria	0.9491566924675909
309699d8ab90f2861c47be539e41de17	D_0__Bacteria	0.9493020627761128
f393eabb40d70971b2904d0317b01ebb	D_0__Bacteria;D_1__Proteobacteria;D_2__Alphaproteobacteria;D_3__Rhizobiales;D_4__A0839;D_5__uncultured bacterium;D_6__;D_7__;D_8__;D_9__;D_10__;D_11__;D_12__;D_13__;D_14__	0.9987391892800428
b2dc02599fe2c0a0b4125c0f1eab5d27	D_0__Bacteria;D_1__Proteobacteria;D_2__Gammaproteobacteria;D_3__Pseudomonadales;D_4__Pseudomonadaceae;D_5__Pseudomonas	0.9999413823511413
a27eb3c924218ac1aa4dad1dcbe99325	D_0__Bacteria;D_1__Actinobacteria;D_2__Actinobacteria;D_3__Corynebacteriales;D_4__Nocardiaceae;D_5__Rhodococcus	0.9999370002599979
5e4983d5d10ab4b6019368387370065a	D_0__Bacteria;D_1__Bacteroidetes;D_2__Bacteroidia;D_3__Flavobacteriales;D_4__Flavobacteriaceae;D_5__Flavobacterium	0.9999999861177912
a3a10f0d8c2971177ab17c793f2f4586	D_0__Bacteria;D_1__Patescibacteria;D_2__Parcubacteria;D_3__Candidatus Azambacteria;D_4__uncultured bacterium;D_5__;D_6__;D_7__;D_8__;D_9__;D_10__;D_11__;D_12__;D_13__;D_14__	0.9368244251579404
b254bd183dcd6902c798a676b3dc881f	D_0__Bacteria;D_1__Patescibacteria;D_2__Parcubacteria;D_3__uncultured Parcubacteria group bacterium;D_4__;D_5__;D_6__;D_7__;D_8__;D_9__;D_10__;D_11__;D_12__;D_13__;D_14__	0.8305050755684408
7ea3f3da9759b72e1201bd601998d177	D_0__Bacteria;D_1__Planctomycetes;D_2__OM190;D_3__uncultured bacterium;D_4__;D_5__;D_6__;D_7__;D_8__;D_9__;D_10__;D_11__;D_12__;D_13__;D_14__	0.9947676100569341
6bfcd41fd6232e30ff365e8dc4929a84	D_0__Bacteria;D_1__Acidobacteria;D_2__Blastocatellia (Subgroup 4);D_3__Blastocatellales;D_4__Blastocatellaceae;D_5__Blastocatella	0.9965520651299253
12843a12d3d4dc1bed0b3879499c3195	D_0__Bacteria;D_1__Proteobacteria;D_2__Gammaproteobacteria;D_3__Betaproteobacteriales;D_4__Burkholderiaceae	0.9999762234754856
5ab08c64931d8082c09eff85696be34a	D_0__Bacteria;D_1__Proteobacteria;D_2__Gammaproteobacteria;D_3__Betaproteobacteriales;D_4__Neisseriaceae;D_5__uncultured;D_6__uncultured bacterium;D_7__;D_8__;D_9__;D_10__;D_11__;D_12__;D_13__;D_14__	0.9996580022333271
b38bc527e588100a0a67d1a49015ea82	D_0__Bacteria;D_1__Bacteroidetes;D_2__Bacteroidia;D_3__Flavobacteriales;D_4__Weeksellaceae	0.9704955580734097
9710862e98ca016edd4c9b170647db0f	D_0__Bacteria	0.9637963174556489
fa92f9d32b45095a4d89511c3c6c1c8c	D_0__Archaea;D_1__Nanoarchaeaeota;D_2__Woesearchaeia	0.9101392687531615
064c696a8134596250a78b88ad23c040	D_0__Bacteria;D_1__Firmicutes;D_2__Bacilli;D_3__Bacillales;D_4__Bacillaceae	0.9220896907033113
9bb83aa72a4c5e20b7e65287e4c294c6	D_0__Bacteria;D_1__Firmicutes;D_2__Bacilli;D_3__Lactobacillales;D_4__Lactobacillaceae;D_5__Lactobacillus	0.9999999997779289
99136a4e864160e331f37bb9074b7e15	D_0__Bacteria;D_1__Patescibacteria;D_2__ABY1;D_3__Candidatus Falkowbacteria;D_4__uncultured Parcubacteria group bacterium;D_5__;D_6__;D_7__;D_8__;D_9__;D_10__;D_11__;D_12__;D_13__;D_14__	0.7995874020742337
57ae3aec3be2f3d7dd6a5dc47352930c	D_0__Bacteria;D_1__Firmicutes;D_2__Bacilli;D_3__Lactobacillales;D_4__Streptococcaceae;D_5__Streptococcus	0.999999957813089
638ef6d053182a1e25bdf9666e63deb7	D_0__Bacteria;D_1__Bacteroidetes;D_2__Bacteroidia;D_3__Flavobacteriales;D_4__Weeksellaceae;D_5__Chryseobacterium;D_6__uncultured bacterium;D_7__;D_8__;D_9__;D_10__;D_11__;D_12__;D_13__;D_14__	0.9930467607834024
1f85d33299c89bb7964615900b06554d	D_0__Bacteria;D_1__Proteobacteria;D_2__Alphaproteobacteria;D_3__Rhodobacterales;D_4__Rhodobacteraceae;D_5__Rhodobacter	0.9113934791256777
e0885695dee435fa94d9110a12ef378c	D_0__Bacteria;D_1__Proteobacteria;D_2__Gammaproteobacteria;D_3__Pseudomonadales;D_4__Pseudomonadaceae;D_5__Pseudomonas	0.9997515317750938
5ab5c5cc5a1fd001aab34a4a871cf424	D_0__Bacteria;D_1__Patescibacteria;D_2__Microgenomatia;D_3__Candidatus Woesebacteria;D_4__uncultured bacterium;D_5__;D_6__;D_7__;D_8__;D_9__;D_10__;D_11__;D_12__;D_13__;D_14__	0.7284230455023492
735cb9abbbc8ff2b5b354be608a3a869	D_0__Bacteria;D_1__Firmicutes;D_2__Bacilli;D_3__Lactobacillales;D_4__Streptococcaceae;D_5__Streptococcus	0.9999998706797925
7e390c95c403b9708478ccf3abce3fae	D_0__Bacteria;D_1__Patescibacteria;D_2__Parcubacteria;D_3__Candidatus Nomurabacteria;D_4__uncultured bacterium;D_5__;D_6__;D_7__;D_8__;D_9__;D_10__;D_11__;D_12__;D_13__;D_14__	0.9695442565988844
e898620b82d3ae5814a1888c8888639a	D_0__Bacteria;D_1__Proteobacteria;D_2__Gammaproteobacteria;D_3__Pseudomonadales;D_4__Pseudomonadaceae;D_5__Pseudomonas	0.9999800464953683
8d17846d4915176ee0c94ff69d95c6ea	D_0__Bacteria;D_1__Proteobacteria;D_2__Gammaproteobacteria;D_3__Pseudomonadales;D_4__Moraxellaceae;D_5__Acinetobacter	0.9999990748389976
9576f4d2c031c9ea4d14650f0bbea9a7	D_0__Bacteria;D_1__Actinobacteria;D_2__Actinobacteria;D_3__Micrococcales;D_4__Microbacteriaceae;D_5__Leifsonia;Ambiguous_taxa;D_7__;D_8__;D_9__;D_10__;D_11__;D_12__;D_13__;D_14__	0.8377053610816418
43e2703da4799e73d1552863fd34b9bb	D_0__Bacteria;D_1__Proteobacteria;D_2__Deltaproteobacteria	0.9999999997226089
eb79af3a1a9aa989f04b9161f7cfbcd5	D_0__Bacteria;D_1__Proteobacteria;D_2__Gammaproteobacteria;D_3__Betaproteobacteriales;D_4__Rhodocyclaceae;D_5__Methyloversatilis;D_6__uncultured bacterium;D_7__;D_8__;D_9__;D_10__;D_11__;D_12__;D_13__;D_14__	0.8473424046870699
bced2d2153e263c1aa53a8bece327f92	D_0__Bacteria;D_1__Bacteroidetes;D_2__Bacteroidia;D_3__Chitinophagales;D_4__Saprospiraceae;D_5__uncultured	0.8397572510327581
24f52f3e0996d463af8e527a887625a9	D_0__Bacteria;D_1__Actinobacteria;D_2__Actinobacteria;D_3__Micrococcales;D_4__Micrococcaceae;D_5__Arthrobacter;D_6__uncultured bacterium;D_7__;D_8__;D_9__;D_10__;D_11__;D_12__;D_13__;D_14__	0.837365424341435
7ce2ddeb6acf72e85bc74eae23fd42c7	D_0__Bacteria;D_1__Actinobacteria;D_2__Actinobacteria	0.9999999996433958
1aad4f80ddbe2e7cf2e2459905f327ad	D_0__Bacteria;D_1__Proteobacteria;D_2__Alphaproteobacteria;D_3__Rhizobiales;D_4__Rhizobiaceae;D_5__Aminobacter;D_6__uncultured bacterium;D_7__;D_8__;D_9__;D_10__;D_11__;D_12__;D_13__;D_14__	0.9256979028481892
a857055f4d06843fbaf2e965c672833b	D_0__Bacteria;D_1__Proteobacteria;D_2__Gammaproteobacteria;D_3__Enterobacteriales;D_4__Enterobacteriaceae;D_5__Serratia	0.9107217342058458
7d78ed99b08bd1723065fdd795d17e9c	D_0__Bacteria;D_1__Actinobacteria;D_2__Actinobacteria;D_3__Corynebacteriales;D_4__Corynebacteriaceae;D_5__Corynebacterium 1;D_6__uncultured bacterium;D_7__;D_8__;D_9__;D_10__;D_11__;D_12__;D_13__;D_14__	0.7649327675657658
784083ef977c5d61c689daed53449fa3	D_0__Bacteria;D_1__Proteobacteria;D_2__Alphaproteobacteria;D_3__Sphingomonadales;D_4__Sphingomonadaceae;D_5__Sphingomonas	0.9966685969707495
0024536a749e515a464ef277f25db850	D_0__Bacteria;D_1__Proteobacteria;D_2__Alphaproteobacteria;D_3__Rhizobiales;D_4__Beijerinckiaceae;D_5__Microvirga;D_6__uncultured bacterium;D_7__;D_8__;D_9__;D_10__;D_11__;D_12__;D_13__;D_14__	0.7768019327544038
00f7793b9e96c3365f6a3a097c56805d	D_0__Bacteria;D_1__Firmicutes;D_2__Bacilli;D_3__Bacillales;D_4__Listeriaceae;D_5__Brochothrix	0.9912364918942462
b354a1e7a29c4f05aace7e65edc75c7f	D_0__Bacteria;D_1__Proteobacteria;D_2__Deltaproteobacteria;D_3__Desulfovibrionales;D_4__Desulfovibrionaceae;D_5__Desulfovibrio;D_6__Desulfovibrio desulfuricans;D_7__;D_8__;D_9__;D_10__;D_11__;D_12__;D_13__;D_14__	0.7148593509303959
fe81bc3eac53438b7c5ab9bfd4f16392	D_0__Bacteria	0.9997476826488227
e4e965c63fb927476ec23caf6cea8664	D_0__Bacteria;D_1__Bacteroidetes;D_2__Bacteroidia;D_3__Bacteroidales;D_4__Bacteroidaceae;D_5__Bacteroides	0.9989792685010895
573d649c28293ed92152c733852f93ae	D_0__Bacteria;D_1__Chlamydiae;D_2__Chlamydiae;D_3__Chlamydiales;D_4__cvE6;D_5__uncultured bacterium;D_6__;D_7__;D_8__;D_9__;D_10__;D_11__;D_12__;D_13__;D_14__	0.9999352814615565
8ef9300677e9bc5195cbde3af21266d0	D_0__Bacteria;D_1__Patescibacteria;D_2__Parcubacteria	0.9530806229582439
0d418ef5a5835ae89efb7b7cf51b7012	D_0__Bacteria;D_1__Patescibacteria;D_2__Parcubacteria	0.999994945611174
c3b7d5665b4e7ad6c56f750879794c5a	D_0__Bacteria	0.9673195557014233
e0a461c5bcd6f67dd71dfd75eda547a4	D_0__Bacteria;D_1__Bacteroidetes;D_2__Bacteroidia;D_3__Chitinophagales;D_4__Saprospiraceae;D_5__uncultured	0.8713499473749422
3c6e976107b9844524d61719b1ae383e	D_0__Bacteria;D_1__Bacteroidetes;D_2__Bacteroidia;D_3__Cytophagales;D_4__Spirosomaceae;D_5__Spirosoma;Ambiguous_taxa;D_7__;D_8__;D_9__;D_10__;D_11__;D_12__;D_13__;D_14__	0.998496066341544
db7f42d2a4ded289e177bb4c00edff61	D_0__Bacteria;D_1__Firmicutes;D_2__Clostridia;D_3__Clostridiales;D_4__Lachnospiraceae;D_5__Lachnospiraceae NK4A136 group;D_6__uncultured organism;D_7__;D_8__;D_9__;D_10__;D_11__;D_12__;D_13__;D_14__	0.7207698417117172
0d375abf9d20ef926babb491ca547e63	D_0__Bacteria;D_1__Bacteroidetes;D_2__Bacteroidia;D_3__Chitinophagales;D_4__Chitinophagaceae;D_5__Taibaiella;D_6__uncultured bacterium;D_7__;D_8__;D_9__;D_10__;D_11__;D_12__;D_13__;D_14__	0.9961250769421028
245e5c1da2495613d518a5b2bf98753b	D_0__Bacteria;D_1__Latescibacteria;D_2__uncultured bacterium;D_3__;D_4__;D_5__;D_6__;D_7__;D_8__;D_9__;D_10__;D_11__;D_12__;D_13__;D_14__	0.8926109074746165
[truncated: 3,594 more rows]
